# Supplementary material for: Primate tarsal bones from Egerkingen, Switzerland, attributable to the middle Eocene adapiform Caenopithecus lemuroides
Source: PeerJ. 2015 Jun 23;3:e1036. doi: 10.7717/peerj.1036 (PMC4485257; doi:10.7717/peerj.1036)
Supplement: Appendix S2 [file peerj-03-1036-s002.xlsx]

## Sheet: Sheet1
genus/species	Source	catalogue	element (n=molar, astragalus, calcaneus)	Trochlear width (mm)	ln(Trochlear width)	Cuboid facet width (mm)	Cuboid facet depth (mm)	ln (Cuboid facet area)	m2 mesiodistal length (mm)	st. dev. m2 mesiodistal length	m2 buccolingual width (mm)	st. dev. m2 buccolingual width	ln m2 area	ectal facet area mm2	ln ectal facet area (1/2)
Absarokius abbotti	Boyer et al. 2015	UCM 62681	astragalus	2.27	0.81978	--	--	--	--	--	--	--	--	--	--
Absarokius abbotti	Boyer et al. 2013	UCM 67907	calcaneus	--	--	2.22	1.39	1.12681	--	--	--	--	--	--	--
Absarokius abbotti	Bown and Rose 1987	n=136	m2	--	--	--	--	--	2.33	0.117	2.16	0.106	1.61598	--	--
Absarokius abbotti	Szalay 1976	n=14	m2	--	--	--	--	--	2.196	0.085	1.98	0.113	1.46973	--	--
Absarokius abbotti	Strait 2001	n=20	m2	--	--	--	--	--	2.375	0.120852	2.165	0.142441	1.63742	--	--
Absarokius abbotti mean			n=3,1,1	2.27	0.81978	2.22	1.39	1.12681	2.30033	na	2.10167	na	1.57438
Adapis parisiensis	Boyer and Seiffert 2013	ISEM-ECA 1379	astragalus	5.17	1.64287	--	--	--	--	--	--	--	--	14.1	1.32309
Adapis parisiensis	Boyer and Seiffert 2013	ISEM-ECA 7377	astragalus	4.86	1.58104	--	--	--	--	--	--	--	--	13.3	1.29388
Adapis parisiensis	Boyer and Seiffert 2013	ESC 936	astragalus	4.46	1.49515	--	--	--	--	--	--	--	--	12.6	1.26685
Adapis parisiensis	Boyer and Seiffert 2013	MaPhQ 1390	astragalus	4.94	1.59737	--	--	--	--	--	--	--	--	18.98	1.47169
Adapis parisiensis	Boyer and Seiffert 2013	MaPhQ nn	astragalus	4.98	1.60543	--	--	--	--	--	--	--	--	16.6	1.4047
Adapis parisiensis	Boyer and Seiffert 2013	ROS 106	astragalus	4.65	1.53687	--	--	--	--	--	--	--	--	15.45	1.3688
Adapis parisiensis	Boyer and Seiffert 2013	ROS 2708	astragalus	4.61	1.52823	--	--	--	--	--	--	--	--	17.75	1.43819
Adapis parisiensis	Boyer and Seiffert 2013	ROS 290	astragalus	4.53	1.51072	--	--	--	--	--	--	--	--	--	--
Adapis parisiensis	Boyer et al. 2013	AMNH 10016	calcaneus	--	--	5.48	3.52	2.96	--	--	--	--	--	--	--
Adapis parisiensis	Boyer et al. 2013	NMB QE 644	calcaneus	--	--	5.48	3.45	2.939	--	--	--	--	--	--	--
Adapis parisiensis	Boyer et al. 2013	NMB QE 741	calcaneus	--	--	5.56	3.48	2.963	--	--	--	--	--	--	--
Adapis parisiensis	Boyer et al. 2013	NMB QE 779	calcaneus	--	--	5.73	3.33	2.949	--	--	--	--	--	--	--
Adapis parisiensis	Boyer et al. 2013	NMB QF 558	calcaneus	--	--	5.34	3.51	2.931	--	--	--	--	--	--	--
Adapis parisiensis	Boyer et al. 2013	NMB QH 640	calcaneus	--	--	5.69	3.92	3.105	--	--	--	--	--	--	--
Adapis parisiensis		YPM 30440	m2	--	--	--	--	--	4.83	na	3.5	na	2.82761	--	--
Adapis parisiensis		Qu 10966	m2	--	--	--	--	--	5.42	na	3.24	na	2.86567	--	--
Adapis parisiensis		Q.I. 71	m2	--	--	--	--	--	5.2	na	3.46	na	2.88993	--	--
Adapis parisiensis		ACQ 6421	m2	--	--	--	--	--	4.46	na	3.09	na	2.62332	--	--
Adapis parisiensis		Qu 11174	m2	--	--	--	--	--	4.77	na	3.18	na	2.71923	--	--
Adapis parisiensis		ACQ 6440	m2	--	--	--	--	--	4.24	na	3.24	na	2.62014	--	--
Adapis parisiensis		ACQ 6483	m2	--	--	--	--	--	4.86	na	3.37	na	2.79595	--	--
Adapis parisiensis		Qu 11117	m2	--	--	--	--	--	5.11	na	3.42	na	2.86084	--	--
Adapis parisiensis		MaPhQ, 15?	m2	--	--	--	--	--	4.86	na	3.86	na	2.93171	--	--
Adapis parisiensis		Qu 11055	m2	--	--	--	--	--	4.61	na	3.33	na	2.7312	--	--
Adapis parisiensis mean			n=10,8,6	4.775	1.56221	5.54667	3.535	2.9745	4.836	--	3.369	--	2.78656	15.54	1.36674
Afradapis longicristatus		DPC 21445C	astragalus	5.68	1.73695	--	--	--	--	--	--	--	--	18.964	1.47127
Afradapis longicristatus		DPC XXX	m2	--	--	--	--	--	5.63	na	3.8	na	3.06311	--	--
Afradapis longicristatus		DPC XXX	m2	--	--	--	--	--	5.67	na	3.85	na	3.08326	--	--
Afradapis longicristatus		DPC XXX	m2	--	--	--	--	--	5.61	na	4	na	3.11085	--	--
Afradapis longicristatus mean			n=3,1,0	5.68	1.73695	--	--	--	5.63667	--	3.88333	--	3.08574	18.964	1.47127
Anchomomys frontanyensis	Boyer et al. 2015	IPS-7712	astragalus	2.34	0.850151	--	--	--	--	--	--	--	--	--	--
Anchomomys frontanyensis	Boyer et al. 2015	IPS-7713	astragalus	2.55	0.936093	--	--	--	--	--	--	--	--	--	--
Anchomomys frontanyensis	Boyer et al. 2015	IPS-7750	astragalus	2.4	0.875469	--	--	--	--	--	--	--	--	--	--
Anchomomys frontanyensis	Marigó et al. in review	IPS-7745	calcaneus	--	--	2.32	1.69	1.3663	--	--	--	--	--	--	--
Anchomomys frontanyensis	Marigó et al. in review	IPS-7799	calcaneus	--	--	2.25	1.54	1.24271	--	--	--	--	--	--	--
Anchomomys frontanyensis	Boyer et al. 2013	IPS-7748	calcaneus	--	--	2.22	1.7	1.32814	--	--	--	--	--	--	--
Anchomomys frontanyensis	Boyer et al. 2013	IPS-7769	calcaneus	--	--	2.07	1.7	1.25818	--	--	--	--	--	--	--
Anchomomys frontanyensis	J. Marigó provided	IPS-8570	m2	--	--	--	--	--	1.783	na	1.2115	na	0.770157	--	--
Anchomomys frontanyensis	J. Marigó provided	IPS-8460	m2	--	--	--	--	--	2.187	na	1.384	na	1.10751	--	--
Anchomomys frontanyensis	J. Marigó provided	IPS-8487	m2	--	--	--	--	--	2.11033	na	1.40133	na	1.08427	--	--
Anchomomys frontanyensis	J. Marigó provided	IPS-8490	m2	--	--	--	--	--	2.05433	na	1.448	na	1.09013	--	--
Anchomomys frontanyensis	J. Marigó provided	IPS-8461	m2	--	--	--	--	--	2.18	na	1.344	na	1.07498	--	--
Anchomomys frontanyensis	J. Marigó provided	IPS-8462	m2	--	--	--	--	--	2.1815	na	1.46	na	1.15845	--	--
Anchomomys frontanyensis	J. Marigó provided	IPS-8617	m2	--	--	--	--	--	2.10967	na	1.518	na	1.16392	--	--
Anchomomys frontanyensis	J. Marigó provided	IPS-8513	m2	--	--	--	--	--	2.0995	na	1.3465	na	1.03921	--	--
Anchomomys frontanyensis	J. Marigó provided	IPS-8532	m2	--	--	--	--	--	2.131	na	1.41533	na	1.10396	--	--
Anchomomys frontanyensis	J. Marigó provided	IPS-8605	m2	--	--	--	--	--	2.2995	na	1.552	na	1.27224	--	--
Anchomomys frontanyensis	J. Marigó provided	IPS-8590	m2	--	--	--	--	--	2.102	na	1.41967	na	1.09331	--	--
Anchomomys frontanyensis	J. Marigó provided	IPS-8521	m2	--	--	--	--	--	2.1835	na	1.468	na	1.16483	--	--
Anchomomys frontanyensis	J. Marigó provided	IPS-8503	m2	--	--	--	--	--	1.984	na	1.3825	na	1.00901	--	--
Anchomomys frontanyensis	J. Marigó provided	IPS-8505	m2	--	--	--	--	--	2.262	na	1.50633	na	1.22593	--	--
Anchomomys frontanyensis mean		n=14,3,4		2.43	0.887238	2.215	1.6575	1.29883	2.1191	--	1.41837	--	1.09699	--	--
Anemorhysis pearcei	Boyer et al. 2015	UCM 56853	astragalus	1.63	0.48858	--	--	--	--	--	--	--	--	--	--
Anemorhysis pearcei	Boyer et al. 2015	UCM 60901	astragalus	1.64	0.494696	--	--	--	--	--	--	--	--	--	--
Anemorhysis pearcei	Boyer et al. 2015	UCM 93768	astragalus	1.79	0.582216	--	--	--	--	--	--	--	--	--	--
Anemorhysis pearcei	Boyer et al. 2015	UCMP 142017	astragalus	1.63	0.48858	--	--	--	--	--	--	--	--	--	--
Anemorhysis pearcei	Boyer et al. 2015	UCMP 142022	astragalus	1.67	0.512824	--	--	--	--	--	--	--	--	--	--
Anemorhysis pearcei	Boyer et al. 2015	UCMP 217938	astragalus	1.63	0.48858	--	--	--	--	--	--	--	--	--	--
Anemorhysis pearcei	Boyer et al. 2015	UCMP 142026	astragalus	1.73	0.548121	--	--	--	--	--	--	--	--	--	--
Anemorhysis pearcei	Boyer et al. 2015	UCMP 147538	astragalus	1.71	0.536493	--	--	--	--	--	--	--	--	--	--
Anemorhysis pearcei	Boyer et al. 2015	UCMP 173479	astragalus	1.62	0.482426	--	--	--	--	--	--	--	--	--	--
Anemorhysis pearcei	Boyer et al. 2015	UCMP 147536	astragalus	1.69	0.524729	--	--	--	--	--	--	--	--	--	--
Anemorhysis pearcei	Szalay 1976 (Anemorhysis teniculus)	n=8	m2	--	--	--	--	--	1.775	0.096	1.6	0.116	1.0438	--	--
Anemorhysis pearcei	Strait 2001	n=7	m2	--	--	--	--	--	1.71429	0.0899735	1.51571	0.0373529	0.954883	--	--
Anemorhysis pearcei mean			n=2,10,0	1.674	0.514724	--	--	--	1.74464	na	1.55786	na	0.999344
Arapahovius gazini	Boyer et al. 2013	UCM 67850	calcaneus	--	--	1.66	1.35	0.806922	--	--	--	--	--	--	--
Arapahovius gazini	Savage and Watters 1978	n=15	m2	--	--	--	--	--	2.418	0.13034	2.08067	0.106601	1.61563	--	--
Arapahovius gazini	Strait 2001	n=6	m2	--	--	--	--	--	2.36667	0.10328	2.1	0.126491	1.60342	--	--
Arapahovius gazini mean			n=2,0,1	--	--	1.66	1.35	0.806922	2.39233	na	2.09033	na	1.60952
Asiadapis cambayensis	Boyer et al. 2015	GU 747	astragalus	3.17	1.15373	--	--	--	--	--	--	--	--	--	--
Asiadapis cambayensis	Boyer et al. 2013	GU 760	calcaneus	--	--	2.98	2.78	2.11437	--	--	--	--	--	--	--
Asiadapis cambayensis		GU 716	calcaneus	--	--	3.89	2.56	2.29842	--	--	--	--	--	--	--
Asiadapis cambayensis		GU 707	calcaneus	--	--	3.56	2.54	2.20192	--	--	--	--	--	--	--
Asiadapis cambayensis		GU VAS 745	m2	--	--	--	--	--	2.94	na	2.35	na	1.93282	--	--
Asiadapis cambayensis		GU VAS 6	m2	--	--	--	--	--	2.84	na	2.36	na	1.90247	--	--
Asiadapis cambayensis mean		n=2,1,3		3.17	1.15373	3.47667	2.62667	2.20491	2.89	--	2.355	--	1.91765	--	--
Caenopithecus lemuroides?		NMB En.270	astragalus	6.25	1.83258	--	--	--	--	--	--	--	--	--	--
Caenopithecus lemuroides?		NMB Eh.719	calcaneus	--	--	4.17	6.51	3.30126	--	--	--	--	--	--	--
Caenopithecus lemuroides		NMB Ef396	m2	--	--	--	--	--	6.6	na	4.78	na	3.45151	--	--
Caenopithecus lemuroides		NMB Eh735	m2	--	--	--	--	--	6.61	na	5	na	3.49802	--	--
Caenopithecus lemuroides		NMB Eh597	m2	--	--	--	--	--	6.37	na	4.72	na	3.40341	--	--
Caenopithecus lemuroides		NMB nn	m2	--	--	--	--	--	6.13	na	5.29	na	3.47901	--	--
Caenopithecus lemuroides mean			n=4,1?,1?	6.25	1.83258	4.17	6.51	3.30126	6.4275	--	4.9475	--	3.45799	--	--
Cantius abditus	Boyer et al. 2015	USGS 16469	astragalus	6.04	1.7984	--	--	--	--	--	--	--	--	--	--
Cantius abditus	Boyer et al. 2015	USGS 16583	astragalus	6.42	1.85942	--	--	--	--	--	--	--	--	--	--
Cantius abditus	Boyer et al. 2015	USGS 21769	astragalus	6.49	1.87026	--	--	--	--	--	--	--	--	--	--
Cantius abditus	Boyer et al. 2015	USGS 21772	astragalus	6.25	1.83258	--	--	--	--	--	--	--	--	--	--
Cantius abditus	Boyer et al. 2015	USGS 21825A	astragalus	6.08	1.805	--	--	--	--	--	--	--	--	--	--
Cantius abditus	Boyer et al. 2015	USGS 6784	astragalus	6.03	1.79675	--	--	--	--	--	--	--	--	--	--
Cantius abditus	Boyer et al. 2013	USGS 21775	calcaneus	--	--	4.78	3.405	2.79	--	--	--	--	--	--	--
Cantius abditus	Boyer et al. 2013	USGS 21827	calcaneus	--	--	5.55	4.82	3.287	--	--	--	--	--	--	--
Cantius abditus	Boyer et al. 2013	USGS 21825	calcaneus	--	--	5.12	3.55	2.9	--	--	--	--	--	--	--
Cantius abditus	Boyer et al. 2013	USGS 21771	calcaneus	--	--	5.79	3.67	3.056	--	--	--	--	--	--	--
Cantius abditus	Boyer et al. 2013	USGS 6783	calcaneus	--	--	6	4.065	3.194	--	--	--	--	--	--	--
Cantius abditus	Gingerich and Simons 1977	UM 66000	m2	--	--	--	--	--	4.9	na	4.7	na	--	--	--
Cantius abditus mean			n=1,6,5	6.21833	1.82707	5.448	3.902	3.0454	4.9	--	4.7	--	--	--	--
Cantius mckennai	Boyer et al. 2015	USGS 25029	astragalus	4.87	1.58309	--	--	--	--	--	--	--	--	--	--
Cantius mckennai	Boyer et al. 2015	USGS 21761	astragalus	4.83	1.57485	--	--	--	--	--	--	--	--	--	--
Cantius mckennai	Boyer et al. 2013	USGS 5897	calcaneus	--	--	3.53	3.435	2.495	--	--	--	--	--	--	--
Cantius mckennai	Boyer et al. 2013	USGS 25029B	calcaneus	--	--	4.74	3.44	2.792	--	--	--	--	--	--	--
Cantius mckennai	Boyer et al. 2013	USGS 25029A	calcaneus	--	--	4.29	2.86	2.507	--	--	--	--	--	--	--
Cantius mckennai		UM 77107	m2	--	--	--	--	--	3.929	na	3.423	na	2.5989	--	--
Cantius mckennai		UM 76250	m2	--	--	--	--	--	3.76	na	3.46	na	2.56569	--	--
Cantius mckennai		UM 76394	m2	--	--	--	--	--	4.058	na	3.681	na	2.70387	--	--
Cantius mckennai		UM 77148	m2	--	--	--	--	--	3.894	na	3.465	na	2.60215	--	--
Cantius mckennai		UM 98181	m2	--	--	--	--	--	4.03	na	3.47	na	2.63792	--	--
Cantius mckennai		UM 82208	m2	--	--	--	--	--	4.26	na	3.63	na	2.7385	--	--
Cantius mckennai		UM 78929	m2	--	--	--	--	--	4.03	na	3.48	na	2.6408	--	--
Cantius mckennai mean			n=7,2,3	4.85	1.57897	4.18667	3.245	2.598	3.99443	--	3.51557	--	2.64112	--	--
Cantius ralstoni	Boyer et al. 2015	UM 87475	astragalus	4.34	1.46787	--	--	--	--	--	--	--	--	--	--
Cantius ralstoni	Boyer et al. 2015	USGS 21759	astragalus	4.21	1.43746	--	--	--	--	--	--	--	--	--	--
Cantius ralstoni	Boyer et al. 2015	USGS 21831	astragalus	4.37	1.47476	--	--	--	--	--	--	--	--	--	--
Cantius ralstoni	Boyer et al. 2015	UF 254999	astragalus	3.39	1.22083	--	--	--	--	--	--	--	--	--	--
Cantius ralstoni	Boyer et al. 2013	UM 79150	calcaneus	--	--	3.89	2.965	2.445	--	--	--	--	--	--	--
Cantius ralstoni	Boyer et al. 2013	UM SLC VC Msc6	calcaneus	--	--	3.68	2.695	2.294	--	--	--	--	--	--	--
Cantius ralstoni	Boyer et al. 2013	UF 252980	calcaneus	--	--	3.91	2.635	2.332	--	--	--	--	--	--	--
Cantius ralstoni		UM 65133	m2	--	--	--	--	--	3.789	na	3.138	na	2.47569	--	--
Cantius ralstoni		UM 72241	m2	--	--	--	--	--	3.61	na	3.13	na	2.42474	--	--
Cantius ralstoni		UM 75358	m2	--	--	--	--	--	3.723	na	3.268	na	2.49871	--	--
Cantius ralstoni		UM 96115	m2	--	--	--	--	--	3.58	na	3.183	na	2.43319	--	--
Cantius ralstoni		UM 85351	m2	--	--	--	--	--	3.64	na	3.21	na	2.45825	--	--
Cantius ralstoni		UM 75870	m2	--	--	--	--	--	4.05	na	3.44	na	2.63419	--	--
Cantius ralstoni		UM 81996	m2	--	--	--	--	--	3.86	na	3.42	na	2.58031	--	--
Cantius ralstoni		UM 87912	m2	--	--	--	--	--	4.19	na	3.89	na	2.79111	--	--
Cantius ralstoni		UM 76297	m2	--	--	--	--	--	3.74	na	3.31	na	2.51603	--	--
Cantius ralstoni		UM 87867	m2	--	--	--	--	--	3.84	na	3.27	na	2.53026	--	--
Cantius ralstoni		UM 83090	m2	--	--	--	--	--	3.64	na	3.33	na	2.49496	--	--
Cantius ralstoni		UM 76183	m2	--	--	--	--	--	4.077	na	3.72	na	2.71909	--	--
Cantius ralstoni		UM 82655	m2	--	--	--	--	--	3.86	na	3.23	na	2.52315	--	--
Cantius ralstoni		UM 85321	m2	--	--	--	--	--	3.59	na	2.79	na	2.30419	--	--
Cantius ralstoni		UM 85274	m2	--	--	--	--	--	3.79	na	3.3	na	2.52629	--	--
Cantius ralstoni mean			n=15,4,3	4.0775	1.40023	3.82667	2.765	2.357	3.7986	--	3.3086	--	2.52734	--	--
Cantius trigonodus	Boyer et al. 2015	UCMP 173719	astragalus	5.26	1.66013	--	--	--	--	--	--	--	--	--	--
Cantius trigonodus	Boyer et al. 2015	USGS 21832	astragalus	5.71	1.74222	--	--	--	--	--	--	--	--	--	--
Cantius trigonodus	Boyer et al. 2015	USGS 4724	astragalus	4.85	1.57898	--	--	--	--	--	--	--	--	--	--
Cantius trigonodus	Boyer et al. 2015	USGS 5900	astragalus	5.89	1.77326	--	--	--	--	--	--	--	--	--	--
Cantius trigonodus	Boyer et al. 2015	UCM 75066	astragalus	5.33	1.67335	--	--	--	--	--	--	--	--	--	--
Cantius trigonodus	Boyer et al. 2015	UCM 76718	astragalus	5.16	1.64094	--	--	--	--	--	--	--	--	--	--
Cantius trigonodus	Boyer et al. 2013	USGS 6769	calcaneus	--	--	4.84	3.885	2.934	--	--	--	--	--	--	--
Cantius trigonodus	Boyer et al. 2013	USGS 6765	calcaneus	--	--	4.675	4.15	2.965	--	--	--	--	--	--	--
Cantius trigonodus	Boyer et al. 2013	USGS 21829	calcaneus	--	--	4.995	4.185	3.04	--	--	--	--	--	--	--
Cantius trigonodus	Boyer et al. 2013	AMNH 16852	calcaneus	--	--	4.78	3.27	2.749	--	--	--	--	--	--	--
Cantius trigonodus	Boyer et al. 2013	USGS 21767	calcaneus	--	--	3.685	3.18	2.461	--	--	--	--	--	--	--
Cantius trigonodus	Boyer et al. 2013	USGS 21765	calcaneus	--	--	4.905	3.595	2.87	--	--	--	--	--	--	--
Cantius trigonodus		UM 85950	m2	--	--	--	--	--	4.304	na	3.738	na	2.7781	--	--
Cantius trigonodus		UM 85953	m2	--	--	--	--	--	4.22	na	4.07	na	2.84348	--	--
Cantius trigonodus mean			n=2,6,6	5.36667	1.67815	4.64667	3.71083	2.8365	4.262	--	3.904	--	2.81079	--	--
Dryomomys szalayi		UM 41870	m2, astragalus, calcaneus	0.75	-0.287682	0.75	0.74	-0.588787	1.04	na	0.95	na	-0.0120726	--	--
Europolemur klatti	Thalman 1994 / Table 2.16	GMH CeIV-2852	astragalus	4.25	1.44692	--	--	--	--	--	--	--	--	--	--
Europolemur klatti	Thalman 1994 / Table 2.16	GMH XXXII-196	calcaneus	--	--	4.44	3.33	2.69363	--	--	--	--	--	--	--
Europolemur klatti	Thalman 1994 / Table 2.11	not given but n=1	m2	--	--	--	--	--	4.56	na	3.38	na	2.7352	--	--
Europolemur klatti mean		n=1,1,1		4.25	1.44692	4.44	3.33	2.69363	4.56	--	3.38	--	2.7352	--	--
Hemiacodon gracilis	Boyer et al. 2015	UM 32180	astragalus	3.64	1.29198	--	--	--	--	--	--	--	--	--	--
Hemiacodon gracilis	Boyer et al. 2015	AMNH 29160	astragalus	3.49	1.2499	--	--	--	--	--	--	--	--	--	--
Hemiacodon gracilis	Boyer et al. 2015	AMNH 29163	astragalus	3.2	1.16315	--	--	--	--	--	--	--	--	--	--
Hemiacodon gracilis	Boyer et al. 2015	AMNH 29185	astragalus	3.13	1.14103	--	--	--	--	--	--	--	--	--	--
Hemiacodon gracilis	Boyer et al. 2015	UCM 57458	astragalus	3.56	1.26976	--	--	--	--	--	--	--	--	--	--
Hemiacodon gracilis	Boyer et al. 2015	AMNH 12613	astragalus	3.47	1.24415	--	--	--	--	--	--	--	--	--	--
Hemiacodon gracilis	Boyer et al. 2015	UM 100796	astragalus	3.24	1.17557	--	--	--	--	--	--	--	--	--	--
Hemiacodon gracilis	Boyer et al. 2013	AMNH 12613	calcaneus	--	--	3.77	2.65	2.30163	--	--	--	--	--	--	--
Hemiacodon gracilis	PBD	na	m2	--	--	--	--	--	3.42	na	3.04	na	2.3415	--	--
Hemiacodon gracilis	Szalay 1976	n=16	m2	--	--	--	--	--	3.53	0.192	2.92	0.151	2.33288	--	--
Hemiacodon gracilis mean			n=2,7,1	3.39	1.21937	3.77	2.65	2.30163	3.475	na	2.98	na	2.33719
Ignacius clarksforkensis		UM 82606;108210	m2, astragalus, calcaneus	2.5	0.916291	2.53	2.5	1.84451	2.35	na	2.19	na	1.63832	--	--
Leptadapis magnus	Boyer and Seiffert 2013	NMB QE496	astragalus	10.66	2.3665	--	--	--	--	--	--	--	--	82.23	2.20476
Leptadapis magnus	Boyer and Seiffert 2013	MNHN QU 11001	astragalus	9.91	2.29354	--	--	--	--	--	--	--	--	74.99	2.15868
Leptadapis magnus	Boyer and Seiffert 2013	NHMB QE 261	astragalus	8.7	2.16332	--	--	--	--	--	--	--	--	62.53	2.06782
Leptadapis magnus	Boyer et al. 2013	NMB QW 1676	calcaneus	--	--	10.41	6.44	4.205	--	--	--	--	--	--	--
Leptadapis magnus	Boyer et al. 2013	NMB QE 604	calcaneus	--	--	9.05	6.51	4.076	--	--	--	--	--	--	--
Leptadapis magnus	Boyer et al. 2013	NMB QE 830	calcaneus	--	--	10.31	7.12	4.296	--	--	--	--	--	--	--
Leptadapis magnus	Boyer et al. 2013	NMB QE 920	calcaneus	--	--	9.6	6.82	4.182	--	--	--	--	--	--	--
Leptadapis magnus	Boyer et al. 2013	NMB QF 421	calcaneus	--	--	9.94	7.09	4.255	--	--	--	--	--	--	--
Leptadapis magnus	Boyer et al. 2013	ACQ 265	calcaneus	--	--	10.26	7.48	4.34	--	--	--	--	--	--	--
Leptadapis magnus	Boyer et al. 2013	ACQ 266	calcaneus	--	--	10.35	8.55	4.483	--	--	--	--	--	--	--
Leptadapis magnus	Boyer et al. 2013	PQ 1746	calcaneus	--	--	10.92	8.73	4.557	--	--	--	--	--	--	--
Leptadapis magnus	Boyer et al. 2013	PQ 1747	calcaneus	--	--	11.06	8.61	4.556	--	--	--	--	--	--	--
Leptadapis magnus	Boyer et al. 2013	ACQ 267	calcaneus	--	--	10.73	7.98	4.45	--	--	--	--	--	--	--
Leptadapis magnus	Boyer et al. 2013	ACQ 268	calcaneus	--	--	9.53	6.98	4.197	--	--	--	--	--	--	--
Leptadapis magnus		NMB QD 32	m2	--	--	--	--	--	6.97	na	4.83	na	3.51646	--	--
Leptadapis magnus		NMB QD 34	m2	--	--	--	--	--	7.41	na	4.77	na	3.56518	--	--
Leptadapis magnus		NMB QD 39	m2	--	--	--	--	--	7.21	na	4.65	na	3.51234	--	--
Leptadapis magnus		NMB QD 50	m2	--	--	--	--	--	7.51	na	5.4	na	3.70263	--	--
Leptadapis magnus		NMB QD 51	m2	--	--	--	--	--	8.47	na	6.11	na	3.94646	--	--
Leptadapis magnus		NMB QW 1606	m2	--	--	--	--	--	7.42	na	4.82	na	3.57695	--	--
Leptadapis magnus mean			n=6,3,11	9.75667	2.27446	10.1964	7.48273	4.327	7.49833	--	5.09667	--	3.63667	73.25	2.14375
Leptadapis priscus?		NMB En.270	astragalus	6.25	1.83258	--	--	--	--	--	--	--	--	--	--
Leptadapis priscus?		NMB Eh.719	calcaneus	--	--	4.17	6.51	3.30126	--	--	--	--	--	--	--
Leptadapis priscus		NMB Eh 596	m2	--	--	--	--	--	4.82	na	3.28	na	2.76062	--	--
Leptadapis priscus		NMB Bchs 224	m2	--	--	--	--	--	4.32	na	3.38	na	2.68113	--	--
Leptadapis priscus mean			n=2,1?,1?	6.25	1.83258	4.17	6.51	3.30126	4.57	--	3.33	--	2.72087	--	--
Leptadapis ruetimeyeri		NMB Ef401	m2	--	--	--	--	--	5.85	na	4.51	na	3.27274	--	--
Leptadapis ruetimeyeri		NMB Ef414	m2	--	--	--	--	--	5.49	na	4.26	na	3.1522	--	--
Leptadapis ruetimeyeri		NMB Ef413	m2	--	--	--	--	--	5.68	na	4.31	na	3.19789	--	--
Leptadapis ruetimeyeri		NMB Ef404	m1?	--	--	--	--	--	5.12	na	3.56	na	2.90291	--	--
Leptadapis ruetimeyeri		NMB Ef418	m1?	--	--	--	--	--	5.52	na	3.919	na	3.07421	--	--
Leptadapis ruetimeyeri mean			n=5,1?,1?	--	--	--	--	--	5.532	--	4.1118	--	3.11999	--	--
Marcgodinotius indicus	Boyer et al. 2015	GU 1641	astragalus	2.07	0.727549	--	--	--	--	--	--	--	--	--	--
Marcgodinotius indicus	Boyer et al. 2015	GU 748	astragalus	1.96	0.672944	--	--	--	--	--	--	--	--	--	--
Marcgodinotius indicus	Boyer et al. 2015	GU 749	astragalus	2.1	0.741937	--	--	--	--	--	--	--	--	--	--
Marcgodinotius indicus	Boyer et al. 2013	GU 709	calcaneus	--	--	2.38	1.67	1.37992	--	--	--	--	--	--	--
Marcgodinotius indicus	Boyer et al. 2013	GU 751	calcaneus	--	--	2.61	1.78	1.53596	--	--	--	--	--	--	--
Marcgodinotius indicus	Boyer et al. 2013	GU 1644	calcaneus	--	--	2.19	1.68	1.3027	--	--	--	--	--	--	--
Marcgodinotius indicus	Boyer et al. 2013	GU 1643	calcaneus	--	--	2.08	1.67	1.24519	--	--	--	--	--	--	--
Marcgodinotius indicus	Boyer et al. 2013	GU 710	calcaneus	--	--	2.13	1.52	1.17483	--	--	--	--	--	--	--
Marcgodinotius indicus		GU VAS 727	m2	--	--	--	--	--	2.17	na	1.67	na	1.28755	--	--
Marcgodinotius indicus		GU VAS 227	m2	--	--	--	--	--	2.12	na	1.67	na	1.26424
Marcgodinotius indicus mean			n=2,3,5	2.04333	0.714143	2.278	1.664	1.32772	2.145	--	1.67	--	1.2759	--	--
Nannodectes gidleyi		AMNN 17379	m2, astragalus, calcaneus	2.8	1.02962	2.95	2.65	2.05636	3	na	3.1	na	2.23001	--	--
Necrolemur antiquus	Boyer et al. 2015	ISEM-BFI 812	astragalus	2.66	0.978326	--	--	--	--	--	--	--	--	--	--
Necrolemur antiquus	Boyer et al. 2015	ISEM-BFI 813	astragalus	2.59	0.951658	--	--	--	--	--	--	--	--	--	--
Necrolemur antiquus	Boyer et al. 2015	ISEM-BFI 814	astragalus	2.48	0.908259	--	--	--	--	--	--	--	--	--	--
Necrolemur antiquus	Boyer et al. 2015	ISEM-BFI P79	astragalus	2.59	0.951658	--	--	--	--	--	--	--	--	--	--
Necrolemur antiquus	Boyer	n=1	m2	--	--	--	--	--	2.49	na	2.15	na	1.67775	--	--
Necrolemur antiquus	Godinot 2003	n=63	m2	--	--	--	--	--	2.61	0.12	2.24	0.1	1.76583	--	--
Necrolemur antiquus	Strait 2001	na	m2	--	--	--	--	--	2.5	na	2.15	na	1.68176	--	--
Necrolemur antiquus mean			n=3,4,0	2.58	0.947475	--	--	--	2.53333	na	2.18	na	1.70845
Notharctus robustior		AMNH 12000	astragalus	6.66	1.89612	--	--	--	6.7	na	5.2	na	3.55077	--	--
Notharctus tenebrosus	Boyer et al. 2015	AMNH 13024	astragalus	7.12	1.96291	--	--	--	5.5	na	4.6	na	3.2308	--	--
Notharctus tenebrosus		UWBM 88873		7.36	1.99606	7.39	5.99	3.79022	6.33	na	5.03	na	3.46072	--	--
Notharctus tenebrosus mean			n=2,2,1	7.24	1.97948	7.39	5.99	3.79022	5.915	--	4.815	--	3.34576	--	--
Omomys carteri	Boyer et al. 2015	DPC 013285	astragalus	2.51	0.920283	--	--	--	--	--	--	--	--	--	--
Omomys carteri	Boyer et al. 2015	UM 98648	astragalus	2.72	1.00063	--	--	--	--	--	--	--	--	--	--
Omomys carteri	Boyer et al. 2015	UM 99806	astragalus	2.54	0.932164	--	--	--	--	--	--	--	--	--	--
Omomys carteri	Boyer et al. 2015	UM 100600	astragalus	2.75	1.0116	--	--	--	--	--	--	--	--	--	--
Omomys carteri	Boyer et al. 2015	UM 38321	astragalus	2.67	0.982078	--	--	--	--	--	--	--	--	--	--
Omomys carteri	Boyer et al. 2013	UCM 67679	calcaneus	--	--	3.29	2.62	2.154	--	--	--	--	--	--	--
Omomys carteri	Boyer et al. 2013	UCM 68745	calcaneus	--	--	3.02	2.7	2.099	--	--	--	--	--	--	--
Omomys carteri	Boyer et al. 2013	UCM 69065	calcaneus	--	--	3.46	2.73	2.246	--	--	--	--	--	--	--
Omomys carteri	Boyer et al. 2013	UCM 67678	calcaneus	--	--	3.41	2.28	2.051	--	--	--	--	--	--	--
Omomys carteri	PBD	na	m2	--	--	--	--	--	2.37	na	2.11	na	1.60958	--	--
Omomys carteri	Szalay 1976	n=39	m2	--	--	--	--	--	2.32	0.197	1.88	0.153	1.47284	--	--
Omomys carteri	Strait 2001	n=20	m2	--	--	--	--	--	2.47	0.108094	2.08	0.0951453	1.63659	--	--
Omomys carteri mean			n=3,5,4	2.638	0.969352	3.295	2.5825	2.1375	2.38667	na	2.02333	na	1.573
Ourayia uintensis	Boyer et al. 2015	SDNHM 69378	astragalus	5.02	1.61343	--	--	--	--	--	--	--	--	--	--
Ourayia uintensis	Boyer et al. 2015	CM 70905	astragalus	5.84	1.76473	--	--	--	--	--	--	--	--	--	--
Ourayia uintensis	Boyer et al. 2013	SDNHM 4020-60933	calcaneus	--	--	5.51	3.81	3.04419	--	--	--	--	--	--	--
Ourayia uintensis	PBD	na	m2	--	--	--	--	--	4.81	na	3.79	na	2.90306	--	--
Ourayia uintensis	Szalay 1976	n=6	m2	--	--	--	--	--	4.007	0.264	3.44	0.29	2.62351	--	--
Ourayia uintensis mean			n=2,2,1	5.43	1.68908	5.51	3.81	3.04419	4.4085	na	3.615	na	2.76329
Plesiadapis cookei		UM 87990	m2, astragalus, calcaneus	5.62	1.72633	6.61	5.06	3.50995	5.308	na	4.629	na	3.20156	--	--
Shoshonius cooperi	Boyer et al. 2015	UCM 64159	astragalus	1.85	0.615186	--	--	--	--	--	--	--	--	--	--
Shoshonius cooperi	Boyer et al. 2015	CM 67297	astragalus	1.9	0.641854	--	--	--	--	--	--	--	--	--	--
Shoshonius cooperi	Boyer et al. 2015	CM 69765	astragalus	2.09	0.737164	--	--	--	--	--	--	--	--	--	--
Shoshonius cooperi	Boyer et al. 2013	CM 69765	calcaneus	--	--	2.12	1.57	1.20249	--	--	--	--	--	--	--
Shoshonius cooperi	Robinson 1966	n=1	m2	--	--	--	--	--	2.8	na	1.8	na	1.61741	--	--
Shoshonius cooperi	Szalay 1976	n=6	m2	--	--	--	--	--	2.025	0.042	1.75	0.086	1.26519	--	--
Shoshonius cooperi	Strait 2001	n=6	m2	--	--	--	--	--	2.2	0.0632456	1.88333	0.0752773	1.4215	--	--
Shoshonius cooperi mean			n=3,3,1	1.94667	0.664735	2.12	1.57	1.20249	2.34167	na	1.81111	na	1.4347
Smilodectes gracilis		USNM 21815	m2, astragalus, calcaneus	7.1	1.96009	7.35	5.11	--	4.96	na	3.79	na	--	--	--
Teilhardina belgica	Boyer and Seiffert 2013	IRSNB 1235	astragalus	1.63	0.48858	--	--	--	--	--	--	--	--	--	--
Teilhardina belgica	Boyer and Seiffert 2013	IRSNB 26857-01	astragalus	1.59	0.463734	--	--	--	--	--	--	--	--	--	--
Teilhardina belgica	Boyer et al. 2013	IRSNB M1247	calcaneus	--	--	1.46	1.21	0.569	--	--	--	--	--	--	--
Teilhardina belgica	Boyer et al. 2013	IRSNB M1236	calcaneus	--	--	1.36	1.37	0.626	--	--	--	--	--	--	--
Teilhardina belgica	Boyer et al. 2013	IRSNB 16786-03	calcaneus	--	--	1.58	1.21	0.648	--	--	--	--	--	--	--
Teilhardina belgica	Boyer et al. 2013	IRSNB M1237	calcaneus	--	--	1.58	1.11	0.562	--	--	--	--	--	--	--
Teilhardina belgica		IRSNB 4292	m2	--	--	--	--	--	1.714	na	1.434	na	0.899298	--	--
Teilhardina belgica		CL 457	m2	--	--	--	--	--	1.774	na	1.373	na	0.890235	--	--
Teilhardina belgica		CL 455	m2	--	--	--	--	--	1.82	na	1.42	na	0.949493	--	--
Teilhardina belgica		IRSNB 4291	m2	--	--	--	--	--	1.81	na	1.47	na	0.978589	--	--
Teilhardina belgica		IRSNB M65	m2	--	--	--	--	--	1.891	na	1.378	na	0.957739	--	--
Teilhardina belgica		IRSNB M64	m2	--	--	--	--	--	1.78	na	1.47	na	0.961876	--	--
Teilhardina belgica		WL 128	m2	--	--	--	--	--	1.76	na	1.4	na	0.901786	--	--
Teilhardina belgica		WL 159	m2	--	--	--	--	--	1.72	na	1.4	na	0.878797	--	--
Teilhardina belgica		IRSNB 4296	m2	--	--	--	--	--	1.74	na	1.44	na	0.918528	--	--
Teilhardina belgica		CL 182	m2	--	--	--	--	--	1.76	na	1.56	na	1.01	--	--
Teilhardina belgica		IRSNB 4090	m2	--	--	--	--	--	1.85	na	1.54	na	1.04697	--	--
Teilhardina belgica mean			n=11,2,4	1.61	0.476157	1.495	1.225	0.60125	1.78355	--	1.44409	--	0.944846	--	--
Teilhardina brandti	Boyer and Seiffert 2013	USNM540329	astragalus	1.77	0.57098	--	--	--	--	--	--	--	--	--	--
Teilhardina brandti	Boyer and Seiffert 2013	USNM 539577	astragalus	1.91	0.647103	--	--	--	--	--	--	--	--	--	--
Teilhardina brandti		CAB 06-375	m2	--	--	--	--	--	2.057	na	1.697	na	1.25011	--	--
Teilhardina brandti		UM 111434	m2	--	--	--	--	--	2.134	na	1.57	na	1.20907	--	--
Teilhardina brandti		UM 99031	m2	--	--	--	--	--	1.87	na	1.56	na	1.07062	--	--
Teilhardina brandti mean			n=3,2,0	1.84	0.609041	--	--	--	2.02033	--	1.609	--	1.1766	--	--
Tetonius homunculus	Boyer et al. 2015	AMNH 88817	astragalus	2.08	0.732368	--	--	--	--	--	--	--	--	--	--
Tetonius homunculus	Boyer et al. 2015	AMNH 88818	astragalus	1.86	0.620576	--	--	--	--	--	--	--	--	--	--
Tetonius homunculus	Boyer et al. 2015	UCMP 134991	astragalus	1.85	0.615186	--	--	--	--	--	--	--	--	--	--
Tetonius homunculus	Szalay 1976	n=37	m2	--	--	--	--	--	2.078	0.101	1.897	0.128	1.37168	--	--
Tetonius matthewi	Bown and Rose 1987	n=49	m2	--	--	--	--	--	2.19	0.086	2.07	0.103	1.51145	--	--
Tetonius matthewi	Strait 2001	n=15	m2	--	--	--	--	--	2.28667	0.130201	2.04	0.0910259	1.54004	--	--
Tetonius mean			n=3,3,0	1.93	0.656043	--	--	--	2.18489	na	2.00233	na	1.47439
Tiniomomys graybulliensis		USNM 461201	m2, astragalus, calcaneus	0.75	-0.287682	0.82	0.65	-0.629234	1.08	na	0.91	na	-0.0173496	--	--
Washakius insignis	Boyer et al. 2015	UM 99074	astragalus	2.09	0.737164	--	--	--	--	--	--	--	--	--	--
Washakius insignis	Boyer et al. 2015	UCM 64160	astragalus	2.24	0.806476	--	--	--	--	--	--	--	--	--	--
Washakius insignis	Boyer et al. 2013	AMNH 88824	calcaneus	--	--	2.27	1.76	1.38509	--	--	--	--	--	--	--
Washakius insignis	PBD	na	m2	--	--	--	--	--	2.49	na	1.96	na	1.58523	--	--
Washakius insignis	Szalay 1976	n=8	m2	--	--	--	--	--	2.2	0.06	1.75	0.027	1.34807	--	--
Washakius insignis	Strait 2001	n=15	m2	--	--	--	--	--	2.32667	0.10328	1.92	0.0861892	1.49676	--	--
Washakius insignis mean			n=3,2,1	2.165	0.77182	2.27	1.76	1.38509	2.33889	na	1.87667	na	1.47669
