# Supplementary material for: Primate tarsal bones from Egerkingen, Switzerland, attributable to the middle Eocene adapiform Caenopithecus lemuroides
Source: PeerJ. 2015 Jun 23;3:e1036. doi: 10.7717/peerj.1036 (PMC4485257; doi:10.7717/peerj.1036)
Supplement: Dataset S1 — Transitions between “fixed” states are equal to a single step (weights are provided in the PAUP block). Note that a constraint tree with the following topology must be enforced to obtain the results presented here: (Tupaia glis, (((((Saimiri sciureus, Aotus trivirgatus), Alouatta seniculus), (Allenopithecus nigroviridis, Pan troglodytes)), Tarsius bancanus), ((Propithecus spp., ((Cheirogaleus major, Microcebus murinus), Lepilemur mustelinus), (Lemur catta, Varecia variegata)), (((Loris tardigradus, Nycticebus coucang), (Arctocebus calabarensis, Perodicticus potto)), (Galagoides demidoff, (Galago moholi,Otolemur crassicaudatus)))))). [file peerj-03-1036-s006.txt]

#NEXUS

BEGIN TAXA;
	TITLE Taxa;
	DIMENSIONS NTAX=109;
	TAXLABELS
		Tupaia_glis Absarokius_sp. Abuqatrania_basiodontos Adapis_parisiensis Aegyptopithecus_zeuxis Afradapis_longicristatus Aframonius_dieides Afrotarsius_spp. Algeripithecus_minutus Allenopithecus_nigroviridis Alouatta_seniculus Altanius_orlovi Amphipithecus_mogaungensis Anchomomys_frontanyensisPC Anchomomys_gaillardi Anchomomys_milleri Aotus_trivirgatus Apidium_moustafai Apidium_phiomense Arapahovius_gazini Arctocebus_calabarensis Arsinoea_kallimos Asiadapis_cambayensis Azibius_trerki Bahinia_pondaungensis Biretia_fayumensis Biretia_megalopsis Branisella_boliviana Caenopithecus_lemuroides Cantius_abditus Cantius_ralstoni Carpolestes_simpsoni Catopithecus_browni Cheirogaleus_major Darwinius_masillae Djebelemur_martinezi Dolichocebus_gaimanensis Donrussellia_provincialis Dyseolemur_pacificus Eosimias_centennicus Europolemur_dunaifi Europolemur_klatti Galagoides_demidoff Galago_moholi Hemiacodon_gracilis Hoanghonius_stehlini Karanisia_clarki Komba_spp. Lemur_catta Lepilemur_mustelinus Leptadapis_magnus Leptadapis_priscus Leptadapis_ruetimeyeri Loris_tardigradus Loveina_zephryi Macrotarsius_montanus Mahgarita_stevensi Marcgodinotius_indicus Mazateronodon_endemicus Mescalerolemur_horneri Microadapis_sciureus Microcebus_murinus Microchoerus_erinaceus Myanmarpithecus_yarshensis Nannopithex_abderhaldeni Nannopithex_raabi Necrolemur_spp. Nievesia_sossisensis Nosmips_aenigmaticus Nycticeboides_simpsoni Nycticebus_coucang Oligopithecus_rogeri Oligopithecus_savagei Omomys_sp. Otolemur_crassicaudatus Pan_troglodytes Parapithecus_fraasi Parapithecus_grangeri Perodicticus_potto Phenacopithecus_xueshii Plesiadapis_tricuspidens Plesiolestes_problematicus Plesiopithecus_teras Pondaungia_cotteri Pronycticebus_gaudryi Propithecus_spp. Propliopithecus_chirobates Proteopithecus_sylviae Protoadapis_curvicuspidens Pseudoloris_parvulus Purgatorius_unio Qatrania_wingi Rencunius_zhoui Saharagalago_misrensis Saimiri_sciureus Serapia_eocaena Shoshonius_cooperi Siamopithecus_eocaenus 'Steinius_spp.' Taqah_propliopithecid Tarsius_bancanus Tarsius_sirindhornae Teilhardina_americana Teilhardina_asiatica Teilhardina_belgica Tetonius_sp. Varecia_variegata Wadilemur_elegans Washakius_insignis 
	;

END;


BEGIN CHARACTERS;
	TITLE  'Marigo et al Anchomomys tarsals"';
	DIMENSIONS  NCHAR=391;
	FORMAT DATATYPE = STANDARD GAP = - MISSING = ? SYMBOLS = "  0 1 2 3 4 5 6 7 8 9";
	CHARSTATELABELS 
		1 'lower incisor number (modified from Ross et al. 1998 character i1)' /  'three incisors in each quadrant' 'two incisors in each quadrant' 'one incisor in each quadrant' 'no incisors present', 2 'lower incisor occlusal arrangement (Ross et al. 1998 character i2)' /  'arcuate battery in occlusal view ("U"-shaped arcade)' 'incisor cusp tips staggered ("V"-shaped arcade)', 3 'toothcomb (modified from Ross et al. 1998 character i13)' /  'lower canine is not incorporated into a toothcomb' 'lower canine is incorporated into a toothcomb', 4 'lower i1-2 area relative to lower m1 area (ratio of i1 + i2 area / m1 area) (Ross et al. 1998 character i5)' /  'small (=<0.69)' 'intermediate (=>0.70, =<1.07)' 'large (>1.07)', 5 'i1:i2 proportions (Ross et al. 1998 character i6)' /  'i1:i2 area ratio <0.65' '0/2' 'i1:i2 area ratio =>0.65, <0.82' '2/4' 'i1:i2 area ratio =>0.83, <1.00' '4/6' 'i1:i2 area ratio =>1.01,<1.25' '6/8' 'i1:i2 area ratio =>1.25', 6 'i2 cross-sectional shape (ratio of mesiodistal length to buccolingual breadth) (Ross et al. 1998 character i8)' /  'ratio =>0.64' 'ratio =<0.64', 7 'lower incisor crown height (Ross et al. 1998 character i9)' /  'low-crowned' '0/2' 'moderately high-crowned' '2/4' 'high-crowned', 8 'lower incisor root orientation (Ross et al. 1998 character i11)' /  'erect or vertical' '0/2' 'slightly procumbent' '2/4' 'very procumbent', 9 'incisor crown orientation (Ross et al. 1998 character i12)' /  'erect or vertical' '0/2' 'procumbent' '2/4' 'very procumbent', 10 'first lower incisor crown shape (Ross et al. 1998 character i14)' /  'spatulate, pointed, or lanceolate', 11 'i2 heel development (Ross et al. 1998, character i15)' /  'heel absent' 'heel present', 12 'lower first incisor lingual cingulum (Ross et al. 1998 character i17)' /  'absent to weak' '0/2' 'strong but incomplete' '2/4' 'strong and complete', 13 'i1 to m1 area (Ross et al. 1998 character i19)' /  'i1 area << m1 area' '0/2' 'i1 area < or = m1 area' '2/4' 'i1 > m1', 14 'female canine maximum cross-sectional area relative to first lower molar area (Ross et al. 1998 character c1, modified)' /  'c1 area/m1 area < 0.40' '0/2' 'c1 area/m1 area =>0.4, <0.8' '2/4' 'c1 area/m1 area =>0.8, <=1.2', 15 'canine dimorphism (square root of male lower canine area / square root of female lower canine area) (Ross et al. 1998 character c2)' /  '<1.07' '>=1.07, <1.17' '>=1.17', 16 'lower canine cross-sectional shape (Ross et al. 1998 character c3)' /  'rounded oval' 'mesiodistally compressed' 'buccolingually compressed', 17 'orientation of lower canine root' /  'oriented in line with long axis of crown' 'mesially inflected', 18 'lower canine lingual crest development (Ross et al. 1998 character c4)' /  rounded '0/2' sharp, 19 'lower canine paracristid (Ross et al. 1998 character c5, modified)' /  'oblique to occlusal plane' 'nearly horizontal to occlusal plane' 'forms part of cropping mechanism with i1-2' 'oriented in line with buccal face of adjacent incisor', 20 'lower canine height (Ross et al. 1998 character c6, modified)' /  'low, squat' '0/2' 'narrow, short' 'tall, at or above toothrow' 'high crowned but very procumbent', 21 'p1 presence (Ross et al. 1998 character p1, modified)' /  present '0/2' absent, 22 'p2 roots/presence (Ross et al. 1998 character p3, modified)' /  two '0/2' one '2/4' 'p2 absent', 23 'p2 metaconid (Ross et al. 1998 character p15)' /  'metaconid absent or indistinct' '0/2' 'metaconid is small' '2/4' 'metaconid is large', 24 'p2 protoconid height and shape (Ross et al. character p13)' /  'extremely short, shorter than p3' '0/2' 'not projecting, in line with p3' '2/4' 'slender, projects above protoconids of p3-4' '4/6' 'massive, projects above protoconids of p3-4', 25 'p2 buccal cingulum development (Ross et al. character p28)' /  absent '0/2' 'incomplete, broken at protoconid and hypoconid' '2/4' complete, 26 'p3 paraconid (Ross et al. 1998 character p6, modified)' /  'present, large' '0/2' 'present, small' '2/4' 'negligible or absent', 27 'p3 lingual cingulum' /  present '0/2' absent, 28 'p3 metaconid size (Ross et al. 1998 character p16)' /  absent '0/2' 'present, small' '2/4' 'present, large', 29 'p3 lateral protocristid orientation (Ross et al. 1998, character p22, modified)' /  'transversely oriented' '0/2' 'distally or distolingually oriented' '2/4' absent, 30 'p3 roots (Ross et al. 1998 character p4, in part, modified)' /  one '0/2' two, 31 'p3 root orientation (contains information similar to Ross et al. 1998 character p45)' /  'mesial root placed directly mesial to distal root' '0/2' 'mesial root placed lateral to distal root', 32 'p3 hypoconid (contains information similar to that of Ross et al. 1998 character p25)' /  'large and well-defined, projects above other talonid cusps' '0/2' 'very small, absent, or incorporated into talonid as an indistinct cusp', 33 'p3 entoconid and lingual talonid crest (Ross et al. 1998 character p19)' /  absent '0/2' 'lingual talonid crest present but an entoconid does not stand out above it' '2/4' 'entoconid is a small discrete cusp', 34 'p3-4 protoconid height (Ross et al. 1998 character p41)' /  'p3 much lower than p4' '0/2' 'p3 slightly lower than p4' '2/4' 'p3 equal in height to p4' '4/6' 'p3 higher than p4', 35 'p3 area/p4 area (Ross et al. 1998 character p42)' /  '<0.45' '0/2' '0.45-0.59' '2/4' '0.60-0.69' '4/6' '0.70-0.79' '6/8' '>0.80', 36 'p4 root number (Ross et al. 1998 character p4, in part)' /  one two, 37 'p4 metaconid size (Ross et al. 1998 character p17)' /  'absent or indistinct' '0/2' small '2/4' 'large', 38 'spacing of p4 metaconid and protoconid (Ross et al. 1998 character p14)' /  'close to protoconid' '0/2' 'widely spaced from protoconid', 39 'mesiodistal position of p4 metaconid with respect to protoconid' /  'metaconid is distal to protoconid' '0/2' 'metaconid is placed transverse to protoconid', 40 'p4 paraconid size (Ross et al. 1998 character p7, modified)' /  'p4 paraconid is present and large' '0/2' 'p4 paraconid is present and small' '2/4' 'p4 paraconid is very small or absent', 41 'p4 paraconid position (Ross et al. 1998 character p9)' /  'mesial to protoconid' 'mesiolingual, between protoconid and metaconid' 'mesial to metaconid; widely spaced from metaconid', 42 'p4 lateral protocristid morphology (contains information similar to Rp21-42 and Rp23-44)' /  'protocristid poorly developed or absent' '0/2' 'distolingually oriented protocristid present' '2/4' 'trenchant and tranversely oriented protocristid present', 43 'p4 premetacristid (Ross et al. 1998 character p18, modified)' /  'premetacristid absent or poorly developed' '0/2' 'premetacristid present', 44 'p4 postprotocristid (Ross et al. 1998 character p36)' /  'weak or absent' '0/2' moderate '2/4' 'very strong', 45 'p4 postmetacristid (contains information similar to Ross et al. 1998 character p37)' /  'weak or absent' '0/2' moderate '2/4' 'very strong', 46 'p4 entoconid and lingual talonid crest (Ross et al. 1998 character p20)' /  'absent or a trace' '0/2' 'lingual talonid crest present but an entoconid does not stand out above it' '2/4' 'entoconid is a small discrete cusp', 47 'height of p4 talonid' /  'no aspect of the talonid is at level of m1 trigonid basin' '0/2' 'hypoconid extends to level of m1 trigonid basin' '2/4' 'entire talonid basin extends to level of m1 trigonid basin', 48 'p4 cristid obliqua development (Ross et al. 1998 character p11)' /  absent '0/2' weak '2/4' strong, 49 'position of p4 hypoconid or distal terminus of p4 cristid obliqua (Ross et al. 1998 character p26, modified)' /  'buccal to protoconid' '0/2' 'distal to protoconid' '2/4' 'between protoconid and metaconid' '4/6' 'distal to metaconid', 50 'p4 hypocristid shearing development (Ross et al. 1998 character p27)' /  absent '0/2' weak '2/4' strong, 51 'lower premolar crowding (Ross et al. 1998 character p5)' /  'no crowding' '0/2' 'slightly crowded' '2/4' 'very crowded', 52 'lower premolar inflation (Ross et al. 1998 character p29)' /  'not basally inflated' '0/2' 'slightly basally inflated' '2/4' 'very basally inflated', 53 'premolar orientation (Ross et al. 1998 character p33)' /  'crown bases vertical in lateral perspective' '0/2' 'slightly oblique' '2/4' 'strongly oblique, projecting mesially', 54 'p4 exodaenodonty (Ross et al. 1998 character p30)' /  'not exodaenodont' 'slightly exodaenodont' 'very exodaenodont', 55 'buccal cingulum on p4 (Ross et al. 1998 character p34)' /  'absent or indistinct' '0/2' 'present and distinct', 56 'p4 lingual cingulum' /  'absent or discontinuous' '0/2' present, 57 'p4 md length/bl width (Ross et al. 1998 character p43)' /  '<0.95' '0/2' '>0.96, <1.14' '2/4' '>1.15, <1.35' '4/6' '>1.36, <1.46' '6/8' '>1.47', 58 'p4 area relative to m1 area (Ross et al. 1998 character p44)' /  '<0.62' '0/2' '>0.63, <0.72' '2/4' '>0.73, <0.82' '4/6' '>0.83, <0.92' '6/8' '>0.93', 59 'm1 length/m1 width (Ross et al. 1998 character m55)' /  '1.0-1.15' '0/2' '1.16-1.22' '2/4' '1.23-1.32' '4/6' '>1.33', 60 'm1 area (Ross et al. 1998 character m54)' /  '1.10-3.00 mm' '0/2' '3.10-5.00 mm' '2/4' '5.10-7.00 mm' '4/6' '7.10-9.00 mm' '6/8' '>9.10 mm', 61 'm1 paraconid size (contains information similar to Ross et al. 1998 character m20)' /  'absent or crestiform' '0/2' 'present, small' '2/4' 'present, large', 62 'm1 paraconid position (Ross et al. 1998 character m8)' /  'mesial to protoconid' 'mesiolingual, equidistant between protoconid and metaconid' '1/3' 'mesial to metaconid but widely spaced from it' 'twinned with metaconid', 63 'm1 parastylid (Ross et al. 1998 character m11)' /  absent '0/2' present, 64 'm1 premetacristid (contains information similar to Ross et al. 1998 character m18)' /  'premetacristid absent or indistinct' '0/2' 'premetacristid present', 65 'm1 metaconid position (Ross et al. 1998 character m19)' /  'approximately transverse to protoconid' '0/2' 'distal to protoconid', 66 'm1 trigonid height (ratio of trigonid height to talonid height) (Ross et al. 1998 character m16)' /  'higher than talonid (=>1.20)' '0/2' 'slightly higher than talonid (=>1.10, <1.20)' '2/4' 'trigonid and talonid of similar height', 67 'm1 cristid obliqua orientation (Ross et al. 1998 character m32)' /  'reaches trigonid wall at a point distal to protoconid' '0/2' 'reaches trigonid wall at a point distolingual to protoconid' '2/4' 'reaches trigonid wall at a point distal to metaconid', 68 'm1 cristid obliqua terminus (Ross et al. 1998 character m34)' /  'runs to base of trigonid' '0/2' 'runs part way up the distal trigonid wall' '2/4' 'connects with protoconid tip or protocristid' '4/6' 'connects with metaconid', 69 'hypoconulid position on m1 (contains information similar to Ross et al. 1998 character m30)' /  'twinned with, or most closely situated next to, entoconid' '0/2' central '2/4' 'closer to hypoconid than to entoconid', 70 'm1 hypoconulid size (Ross et al. 1998 character m27)' /  large '0/2' moderate '2/4' small '4/6' absent, 71 'm1 cristid obliqua development (Ross et al. 1998 character m31, in part)' /  'weak (rounded)' '0/2' 'strong (trenchant)', 72 'm1-2 hypocristid development (Ross et al. 1998 character m38)' /  'absent or indistinct' '0/2' weak '2/4' strong, 73 'm1-2 buccal cingulum development (Ross et al. 1998 character m45)' /  'absent to trace' '0/2' 'partial, discontinuous' '2/4' complete, 74 'm1-2 talonid -- lingual configuration (Ross et al. 1998 character m40)' /  open '0/2' 'notched lingually or closed', 75 'm2 paraconid size (contains information similar to Ross et al. 1998 character m20)' /  absent '0/2' 'present, small' '2/4' 'present, large', 76 'm2 paraconid position (Ross et al. 1998 character m9)' /  'mesial to protoconid' '0/2' 'mesiolingual, approximately equidistant between protoconid and metaconid' '2/4' 'mesial to metaconid but widely spaced from it' 'twinned with metaconid', 77 'm2 trigonid width (ratio of buccolingual breadths of trigonid and talonid) (Ross et al. 1998 character m6)' /  'much wider than talonid (=>1.11)' '0/2' 'width similar (<1.11,>0.90)' '2/4' 'much narrower than talonid (=<0.90)', 78 'm2 cristid obliqua orientation (Ross et al. 1998 character m33)' /  'reaches trigonid wall at a point distal to protoconid' '0/2' 'reaches trigonid wall at a point distolingual to protoconid' '2/4' 'reaches trigonid wall at a point distal to metaconid', 79 'm2 cristid obliqua terminus (Ross et al. 1998 character m35)' /  'runs to base of trigonid' '0/2' 'runs part way up distal trigonid wall' 'connects to protoconid tip or protocristid' '3/5' 'connects with metaconid', 80 'm2 cristid obliqua development (Ross et al. 1998 character m31, in part)' /  'weak (rounded)' '0/2' 'strong (trenchant)', 81 'position of entoconid relative to hypoconid on m2 (contains information similar to Ross et al. 1998 character m57)' /  'mesial to hypoconid' '0/2' 'transverse to hypoconid' '2/4' 'distal to hypoconid', 82 'hypoconulid position on m2 (contains information similar to Ross et al. 1998 character m30)' /  'twinned with, or most closely situated next to, entoconid' '0/2' central '2/4' 'closer to hypoconid than to entoconid', 83 'm2 hypoconulid size (Ross et al. 1998 character m28)' /  large '0/2' moderate '2/4' small '4/6' absent, 84 'morphology of distolingual aspect of m2 (contains information similar to Ross et al. 1998 characters m26 and m41)' /  'no postentoconid sulcus' 'hypoconulid closely situated next to entoconid and postentoconid sulcus present, entoconid confluent with distal talonid wall' 'distolingual fovea present, entoconid confluent with posterior talonid wall' 'distolingual fovea present, entoconid mesiodistally abbreviated and not confluent with posterior talonid wall', 85 'accessory cusps on distolingual aspect of m2' /  absent 'variably present', 86 'cusp basal inflation on m1-2 (contains information similar to Ross et al. 1998 character m17 and m44)' /  crestiform '0/2' 'moderate basal inflation' '2/4' 'cusp bases bulbous', 87 'm2 length/m3 length (Ross et al. 1998 character m53)' /  'm3 much longer than m2 (0.71-0.80)' '0/2' 'm3 longer than m2 (0.81-0.90)' '2/4' 'm3 slightly longer or equal in length to m2 (0.91-1.00)' '4/6' 'm3 slightly shorter than m2 (1.01-1.12)' '6/8' 'm3 much shorter than m2 (=>1.13) or absent', 88 'm3 paraconid size' /  absent '0/2' 'present, small' '2/4' 'present, large', 89 'm3 paraconid position (Ross et al. 1998 character m10)' /  'mesial to protoconid' '0/2' 'mesiolingual, between protoconid and metaconid' '2/4' 'mesial to metaconid but widely spaced from it' '4/6' 'twinned with metaconid', 90 'm3 cristid obliqua terminus (Ross et al. 1998 character m36, modified)' /  'absent or indistinct' 'runs to base of trigonid' 'runs part way up distal trigonid wall' 'connects with protoconid tip or protocristid' 'connects with metaconid', 91 'm3 trigonid width (based on relative buccolingual breadths) (Ross et al. 1998 character m7)' /  '=>1.20' '0/2' '<1.20->1.05' '2/4' '<1.05', 92 m3 entoconid /  'present and distinct' '0/2' 'greatly reduced or absent', 93 'morphology of m3 hypoconulid' /  lobate '0/2' 'not lobate', 94 'position of hypoconulid on m3' /  'centrally located' 'twinned with, or situated closest to, entoconid' 'buccally located, closer to hypoconid', 95 'm3 hypoconulid (Ross et al. 1998 character m13)' /  absent '0/2' single '2/4' 'double, or additional cusp distal to entoconid that is independent of distal lobe', 96 'm3 root number (Ross et al. 1998 character m4)' /  one two, 97 'molar centroconids (contains information similar to Ross et al. 1998 character m37)' /  absent present, 98 'sulcus between metaconid and protoconid on m1-2 (contains information similar to Ross et al. 1998 character m22 and m23)' /  absent '0/2' 'present; protocristids poorly developed or absent', 99 'lower molar metastylids (Ross et al. 1998 character m12)' /  absent '0/2' 'trenchant postmetacristid or incipient metastylid' '2/4' 'present, large', 100 'molar enamel crenulation (Ross et al. 1998 character m15)' /  smooth '0/2' 'slightly crenulated' '2/4' 'highly crenulated', 101 'interincisal diastema (RCr42-224)' /  'very broad' narrow, 102 'I1-I2 interstitial contact (RI1-114)' /  'absent, teeth widely spaced' '0/2' 'present as a narrow contact' '2/4' 'I2 tightly packed against I1, I1 paracrista abbreviated', 103 'I1:I2 area (RI4-117)' /  'areas approximately equal or I1 smaller than I2 (=<1.00)' '0/2' 'I1 slightly larger than I2 (>1.00,<1.40)' '2/4' 'I1 much larger than I2 (>1.40)', 104 'I1-2 lingual cingulum (RI11-124)' /  'weak, discontinuous' '0/2' 'moderate, continuous' '2/4' strong, 105 'I1-I2 buccal cingulum (RI13-126)' /  absent present, 106 'I1 occlusal shape (mesiodistal length/buccolingual breadth) (RI6-119)' /  'rounded oval (<1.05)' '0/2' 'buccolingually compressed (>1.05, <1.30)' '2/4' 'extremely compressed (>1.30)', 107 'I1 crown shape (RI8-121)' /  'spatulate (no apparent occlusal cusp, mesial and distal edges continuous and rounded)' '0/2' 'semi-spatulate (central cusp present, but blunt with discernable mesial and distal occlusal crests)' '2/4' 'central occlusal cusp pointed, occlusal edges steep', 108 'I1 size (I1 area:M1 area) (RI5-118)' /  'small (=<0.50)' 'moderate (>0.5, <0.56)' 'large (>0.56)', 109 'I1 occlusal edge orientation (spatulate incisors only) (RI10-123)' /  'occlusal edge approximately orthogonal to long axis of root' 'occlusal edge wears at a steep angle to long axis of root' 'crown with pronounced mesial asymmetry (=mesial process) in unworn state', 110 'I1 basal lingual cusp (RI12-125)' /  absent present, 111 'I2 occlusal shape (mesiodistal length/buccolingual breadth) (RI7-120)' /  'rounded oval (=<1.05)' '0/2' 'slightly buccolingually compressed (>1.05, <1.30)' '2/4' 'extremely buccolingually compressed (=>1.30)', 112 'I2-C diastema (RI3-116)' /  present '0/2' absent, 113 'upper incisor number (Y43)' /  'three in each quadrant' 'two in each quadrant' 'one or none in each quadrant', 114 'upper canine shape (contains information similar to RC1-127)' /  'round in cross-section' '0/2' oval '2/4' 'strongly compressed buccolingually', 115 'rotation of upper canine' /  'long axis of canine oriented in line with adjacent premolar' 'canine is slightly rotated internally' 'canine is strongly rotated internally', 116 'C1 mesial groove (females) (RC3-129)' /  'shallow or absent' deep, 117 'C1 lingual cingulum (RC4-130)' /  'weak or absent' '0/2' strong '2/4' 'very strong', 118 'upper canine occlusion (RC2-128)' /  'wears against p1-2' '0/2' 'wears against p2' '2/4' 'wears against p2-3' '4/6' 'wears against p3', 119 'P1 presence (contains information from Y45)' /  present absent, 120 'P2 root number/presence (RP1-131, modified)' /  three two one 'P2 absent', 121 'P2 occlusal outline (RP6-136)' /  triangular 'suboval with the long axis buccolingual' 'suboval with the long axis mesiodistal' round, 122 'P2 protocone (RP12-142, modified)' /  present absent, 123 'height of P2 relative to P3*' /  'smaller than, or subequal in height (P2 height/P3 height <=1.1)' '0/2' 'P2 slightly taller than P3 (P2 height/P3 height =>1.11, <1.5)' '2/4' 'P2 much taller than P3 (P2 height/P3 height >1.51)', 124 'P2 area relative to P3 area (contains information similar to that in RP4-134)' /  'much smaller than P3 (<=0.85) (if P2 is absent, taxon is assigned state 0)' '0/2' 'approximately the same size, or only slightly smaller, than P3 (>0.85, <0.95)' '2/4' 'much larger than P3 (>=.95)', 125 'P3 distal crown margin (RP18-148)' /  smoothly rounded '0/2' 'waisted between buccal and lingual cusps', 126 'P3 protocone (RP9-139, modified)' /  absent '0/2' 'present, small' '2/4' 'present, distinct', 127 'P3 hypocone (RP13-143, in part)' /  absent '0/2' present, 128 'P3 metacone (RP20-150)' /  absent '0/2' present, 129 'P3 root number (RP2-132)' /  one '0/2' two '2/4' three, 130 'P4 parastyle (RP15-145, modified)' /  present '0/2' absent, 131 'P4 metastyle (RP16-146, modified)' /  absent '0/2' present, 132 'P3-4 trigon/talon proportions (RP8-138)' /  'trigon>=talon' 'trigon<talon', 133 'P3-4 buccal cingulum development (RP21-151)' /  'absent or weak' '0/2' strong, 134 'upper premolar paraconules (contains information similar to RP14-144)' /  'absent or indistinct' 'transverse crest connecting protocone to paracone' present, 135 'P4 lingual cingulum (contains information similar to RP19-149)' /  absent '0/2' present, 136 'P4 metacone (RP10-140)' /  absent '0/2' present, 137 'P4 protocone (RP11-141)' /  'low relative to paracone' 'high relative to paracone', 138 'P4 hypocone (RP13-143, in part)' /  absent '0/2' present, 139 'P4 pericone' /  absent present, 140 'P4 metaconules' /  absent '0/2' present, 141 'P4 postprotocrista (RP17-147, in part)' /  absent '0/2' 'weak, short' '2/4' strong '4/6' 'strong; secondary postprotocrista directed toward metacone', 142 'P4 occlusal outline (RP7-137)' /  triangular suboval '1/3' squared, 143 'P4 root number (RP3-133)' /  one two three, 144 'P4 area:M1 area (RP5-135)' /  'P4<<M1 (<=0.66)' '0/2' 'P4<M1 (>0.66,<=0.76)' '2/4' 'P4=M1 (0.77-1.05)' '4/6' 'P4>M1 (>1.06)', 145 'M1 pericone (RM20-170, modified)' /  absent '0/2' small '2/4' 'large', 146 'M1 area:M2 area (RM4-155)' /  'M1>M2 (<1.40,>1.0)' '0/2' 'M1=<M2 (=<1.0)', 147 'M1 mesiobuccal fovea delimited by trenchant parahypocrista' /  absent '0/2' present, 148 'M1-2 paraconule size (RM37-180)' /  absent '0/2' 'small-moderate (smaller than paracone)' '2/4' 'large (nearly as large as protocone)', 149 'M1-2 paraconule position (RM15-165)' /  'attached to preprotocrista' '0/2' 'not attached to preprotocrista', 150 'M1 hypocone size (RM10-160)' /  large '0/2' small '2/4' absent, 151 'M1-2 hypocone position (RM12-162)' /  'distal, slightly lingual to protocone' '0/2' 'distal, far lingual to protocone', 152 'convex distal lobe for M1-2 hypocone' /  absent '0/2' 'present, distal crown margin weakly concave' '2/4' 'present, distal crown margin deeply notched', 153 'lingual extension of M1 hypocone lobe' /  'lobe does not extend lingually far beyond protocone' '0/2' 'lobe does extend far lingually past protocone', 154 'M2 prehypocrista development (RM13-163)' /  absent '0/2' weak '2/4' 'strong -- reaches to postprotocrista, encloses the talon lingually', 155 'M1-2 Nannopithex fold (RM5-156)' /  absent '0/2' weak '2/4' 'strong', 156 'M1-2 postprotocrista development (RM18-168)' /  'strong, runs to base of metaconule or metacone' '0/2' 'strong but short, does not reach to base of metacone' '2/4' absent, 157 'M1-2 metaconule size (RM16-166)' /  absent '0/2' small '2/4' moderate '4/6' large, 158 'M1-2 premetaconule cristae (RM27-173)' /  'absent or weak' 'strong', 159 'M1-2 postmetaconule cristae (RM28-174)*' /  'absent or weak' '0/2' strong, 160 'M1-2 lateral posterior transverse crista development (RM19-169)' /  sharp '0/2' indistinct, 161 'shape of M2 centrocrista' /  'straight, aligned with mesiodistal plane' '0/2' 'crests are more buccally oriented, meet at an angle' '2/4' 'crests meet at a sharp angle or form a mesostyle', 162 'buccal cingulum on M1-2 (contains information similar to RM24-172)' /  absent '0/2' 'present but poorly developed' '2/4' 'present and distinct' '4/6' 'extensive buccal "shelf"', 163 'M1-2 root number (RM1-152)' /  'three or more, three or more' 'three, two', 164 'M2 shape (bl/md) (RM3-154)' /  'very broad (>1.65)' '0/2' 'broad (<1.65,>1.30)' '2/4' 'squared (=<1.30)', 165 'M2 pericone' /  absent '0/2' present, 166 'M2 hypocone size (RM11-161)' /  large '0/2' small '2/4' absent, 167 'M2 postmetacrista' /  'short, indistinct, or absent' 'long, trenchant, and labially extended', 168 'M2 buccal expansion of paracone (RM33-177)' /  'no expansion' '0/2' 'slight expansion' '2/4' 'considerable expansion', 169 'M1-3 lingual cingulum development (RM22-171)' /  absent '0/2' 'weak, broken' '2/4' 'strong, complete', 170 'M1-3 anterior cingulum (RM44-181)' /  'strong, complete, long' '0/2' 'strong, short' '2/4' 'weak or absent', 171 'molar protocone lingual inflation (RM31-176)' /  'not inflated' '0/2' 'slightly inflated' '2/4' 'very inflated', 172 'M3 metacone (RM34-178)' /  'absent or very small' '0/2' 'moderate (but smaller than paracone)' '2/4' 'large (equal to paracone)', 173 'M3 paraconule (RM30-175)' /  absent '0/2' 'small-moderate' '2/4' large, 174 'M3 hypocone (RM36-179)' /  'absent or very small' '0/2' small '2/4' large, 175 'M3 size relative to M1 (RM46-182)' /  'very small (half the size of M1 or less)' '0/2' 'small (two-thirds)' '2/4' 'large (approximately as large)', 176 'M3 root number (RM2-153)' /  three '0/2' two '2/4' one, 177 'mandibular symphyseal fusion (Y57,RCr39-221)' /  absent '0/2' present, 178 'shape of the mandibular angle (Y40)' /  'sharply hooked' '0/2' 'smoothly rounded' '2/4' 'rounded but expanded posteriorly', 179 'shape of masseteric fossa' /  shallow '0/2' 'deeply excavated', 180 'mandibular depth (Y39,RCr45-227)' /  'shallow (less than 1.8 times as deep @ m2 as md length of m2)' '0/2' 'deep (>1.8 times as deep @ m2 as md length of m2, <2.19)' '2/4' 'very deep (more than 2.2 times as deep @ m2 as md length of m2)', 181 'height of coronoid process relative to condyle (RCr43-225)' /  'very high above slightly above or equal', 182 'condyle height relative to toothrow (RCr44-226)' /  'at level of toothrow' 'slightly above' 'well above toothrow', 183 'scapular morphology (mediolateral width/inferosuperior height) (contains information similar to that of Y64)' /  '<1.25' '0/2' '<1.5, >1.25' '2/4' '>1.5, <1.75' '4/6' '>1.75', 184 'length of scapular coracoid process (coracoid process length/glenoid fossa height)' /  '<=.90 ' '0/2' '>.9, <=1.0' '2/4' '>1.0, <=1.1 ' '4/6' '>1.1', 185 'relative sizes of infraspinous and supraspinous fossae (Y66)' /  'supraspinous fossa larger than infraspinous fossa' '0/2' 'fossae roughly equivalent' '2/4' 'infraspinous fossa approximately two times as large as the supraspinous fossa' '4/6' 'infraspinous fossa approximately three times as large as the supraspinous fossa', 186 'position of humeral head relative to tubercles' /  'humeral head is expanded dorsal to tubercles' '0/2' 'humeral head and tubercles are approximately equal in height' '2/4' 'tubercles are expanded above humeral head', 187 'morphology of deltopectoral crest (RH16-247)' /  prominent '0/2' low, 188 'shape of intertubercular sulcus (contains information similar to RH15-246)' /  'narrow and deep' '0/2' 'narrow and shallow' '2/4' 'shallow and wide', 189 'teres major insertion' /  'absent or poorly defined' '0/2' 'elongate well-defined crest' '2/4' 'well-developed tubercle', 190 'supinator crest (Y76, contains information similar to RH13-244)' /  prominent low, 191 'brachialis flange (RH14-245)' /  broad '0/2' moderate '2/4' narrow, 192 'presence/mediolateral position of entepicondylar foramen (Seiffert et al., 2000)' /  'foramen is placed far proximal to trochlea' 'lateral wall of medial strut defining foramen is confluent with medial edge of the trochlea' '0/2' 'foramen more medial, and lateral wall of medial strut defining foramen is not confluent with medial edge of the trochlea' absent, 193 'dorsal placement of medial epicondyle (RH9-240)' /  parallel '0/2' 'slight dorsal angle' '2/4' 'large dorsal angle', 194 'medial epicondyle size (RH8-239)' /  reduced '0/2' prominent, 195 'dorsoepitrochlear fossa (RH11-242)' /  present '0/2' 'small, shallow' '2/4' 'absent', 196 'shape of humeral trochlea (contains information similar to RH1-232)' /  'cylindrical, distomedial aspect of trochlea is straight' '0/2' 'conical, medial aspect of trochlea flares distally', 197 'relative heights of medial and lateral edges of the humeral trochlea (RH2-233)' /  'subequal' '0/2' 'medial edge more flared than lateral edge', 198 'shape of dorsal aspect of distal humeral articulation (contains information similar to that of RH10-241)' /  'no pronounced lips on dorsal trochlear edges' '0/2' 'both medial and lateral edges pronounced' 'very pronounced lateral lip', 199 'trochlear-capitular junction' /  'trochlea and capitulum are confluent, with no distinct trochleo-capitular ridge' '0/2' 'lateral aspect of trochlea is offset from capitulum by a weak ridge' '2/4' 'lateral aspect of trochlea is separated from capitulum by a deep gutter', 200 capitular shape /  globular '0/2' ovoid, 201 capitular tail /  'elongate and distinct' 'short or absent' '1/3' 'proximodistally tall capitular flange is present', 202 'relative width of capitulum (contains information similar to RH5-236)' /  'ventral articular width/capitular width >2.5' '0/2' '<2.5, >2.0' '2/4' '<2.0', 203 'olecranon fossa morphology (Y78, contains information similar to RH12-243)' /  'deep, open and unossified' '0/2' 'moderately deep, thinly ossified and nearly transparent' '2/4' 'shallow, robustly ossified', 204 'humerofemoral index' /  '<59' '0/2' '60-69' '2/4' '70-79' '4/6' '80-89' '6/8' '90-100', 205 'size of centrale, orientation of centrale trapezoid facet, and articulation with hamate (modified from RW1-249)' /  'facet faces distally, no articulation with hamate' 'facet faces distoradially, articulation with hamate' 'centrale not present as an independent element', 206 'ulnar-pisiform articulation (modified from RW2-250)' /  'no ulnar-pisiform articulation' 'facet on pisiform for ulnar styloid process is smaller than, or roughly equal in size to, that for triquetrum' 'facet on pisiform for ulnar styloid process is much enlarged and deeply excavated', 207 'styloid process (Y80)' /  'no discernable styloid process' 'present but only moderately developed' 'long and well-developed ', 208 'second digit of hand (Y81)' /  'of normal length  drastically reduced', 209 'nail/claw on second pedal digit (Y82,RO2-283)' /  'nail present claw present', 210 'prehallux (RO3-284)' /  present absent, 211 'astragalar width/astragalar length (Gebo et al., 2001, character 6)' /  '<50' '0/2' '>50, <60' '2/4' '>60, <70' '4/6' '>70', 212 'astragalar body height (lateral body height/mid-trochlear width; Gebo et al., 2001, character 4)' /  '<100' '0/2' '100-120' '2/4' '>120', 213 'elevated lateral trochlear margin of astragalus (Seiffert & Simons, 2001)' /  absent '0/2' present, 214 'astragalar cotylar fossa (Seiffert & Simons, 2001)' /  shallow '0/2' moderate '2/4' 'deep, medially projecting', 215 'shape of proximal aspect of medial tibial facet on astragalus (RA6-274, modified)' /  'dorsoventrally deep, extends to plantar aspect of astragalus' '0/2' 'dorsoventrally restricted, confined to dorsal half of astragalar body', 216 'astragalar neck length (astragalar neck length/mid-trochlear width; contains information similar to that of RA5-273)' /  '<100' '0/2' '>100, <120' '2/4' '>120', 217 'astragalar neck angle (Gebo et al., 2001, character 3)' /  '<20 degrees' '0/2' '20-30 degrees' '2/4' '>30 degrees', 218 'relative astragalar head width' /  'head width/head height x 100 <115' '0/2' 'head width/head height x 100 >115, <130' '2/4' 'head width/head height x 100 >130', 219 'plantarflexion of astragalar head*' /  absent present, 220 'posterior astragalar shelf (D20; contains information similar to RA4-272)' /  absent '0/2' 'present, small' '2/4' 'present, large', 221 fibular facet angle /  '79 degrees or less' '0/2' '80-89 degrees' '2/4' '90-99 degrees' '4/6' '100-109 degrees' '6/8' '110 degrees or higher', 222 'position of groove for flexor fibularis (RA1-269)' /  'lateral to astragalar trochlea' 'plantad to astragalar trochlea', 223 'size of lateral tubercle buttressing flexor fibularis' /  'poorly developed' '0/2' small '2/4' large, 224 'calcaneal width/length' /  '<35' '0/2' '>35, <40' '2/4' '>40, <45' '4/6' '>45,<50' '6/8' '>50', 225 'anterior calcaneal elongation (length of calcaneus distal to ectal facet/total calcaneal length x 100) (modified from RC1-275, scoring from D22 addendum)' /  '>30,<40' '0/2' '>41,<50' '2/4' '>51,<60' '4/6' '>61,<70' '6/8' '>71', 226 'proximal calcaneal elongation (length from proximal border of ectal facet to proximal end of calcaneus/calcaneus length) from Gebo et al. 2001' /  '.10-.15' '0/2' '.16-.20' '2/4' '.21-.25' '4/6' '.26-.30' '6/8' '>.31', 227 'relative length of ectal facet (ectal facet width/ectal facet length)' /  '<50' '0/2' '>50, <60' '2/4' '>60', 228 'ectal facet radius of curvature' /  '<120 degrees' '>=120 degrees', 229 'ectal facet flange development' /  absent intermediate present, 230 'bony distinction between plantar edge of ectal facet and body' /  'no well-defined border' 'well-defined border present', 231 'size of calcaneal peroneal tubercle (100*widest point on peroneal tubercle to ectal facet, measured perpendicular to long axis of bone/calcaneal width)' /  'massive, extends far laterally (>=21)' 'medium (<21)' 'highly reduced or too small to measure', 232 'peroneal tubercle shape' /  'discrete tubercle with clearly defined borders' 'tubercle gradually slopes into body (substantially longer proximodistally relative to mediolateral width)', 233 'number of "peaks" on calcaneal peroneal tubercle' /  'single tubercle present' 'two "peaks" present', 234 'position of peroneal process relative to sustentaculum' /  below 'lower half' 'upper half', 235 'position of the peroneal tubercle relative to ectal facet (RC2-276)' /  'maximum width of peroneal tubercle is placed distal to distal terminus of ectal facet' 'maximum width of peroneal tubercle is placed approximately at the distal terminus of the ectal facet' 'maximum width of peroneal tubercle is placed proximal to the distal terminus of the ectal facet, closer to the distal terminus of the ectal facet than the proximal' 'maximum width of peroneal tubercle is placed proximal to distal terminus of the ectal facet, closer to the proximal terminus of the ectal facet than distal', 236 'development of distal plantar tubercle on calcaneus' /  'small, poorly developed' '0/2' 'well-developed', 237 'level of distal plantar tubercle (tubercle to cuboid facet/calcaneal length)' /  'distal, near cuboid facet (0-0.19)' 'more proximal (>0.20)', 238 'orientation of long axis of calcaneocuboid joint' /  dorsoventral oblique mediolateral, 239 'calcaneocuboid joint shape' /  oval 'fan-shaped, notch is articular' 'fan-shaped, notch is non-articular' 'oval but longest in dorsoplantar direction', 240 'concavity of cuboid facet' /  'flat (>=160' 'shallow (>=150, <160' 'deep (<150)', 241 'dorsal extension of bone supporting cuboid facet' /  absent present, 242 'posterior (plantar) calcaneal bowing' /  absent 'present, moderately developed' 'present, extreme bowing', 243 'mediolateral bowing of calcaneal tuber' /  absent 'present, moderate bowing' 'present, extreme bowing', 244 'calcaneal sustentacular facet configuration' /  'single continuous sustentacular facet present' '0/2' 'separate anterior and posterior sustentacular facets present', 245 'form of medial margin between sustentaculum and anterior calcaneal facet (viewed dorsally)' /  'waisted into body' 'relatively linear medial margin', 246 'facet anterior to the anterior extension of the sustentacular facet (navicular or otherwise)' /  prominent 'very small or absent', 247 'angle between sustentaculum and ectal facet' /  '<140' '140-160' '>160-<180' '>180', 248 'shape of medial edge of sustentaculum in plantar view' /  'triangular or beak-like' rounded, 249 'morphology of groove for flexor fibularis under sustentaculum' /  'no noticeable groove present' 'deep medially with distinct groove or wall', 250 'position of distal terminus of ectal facet relative to anterior calcaneal segment' /  'dorsally positioned on body' 'intermediate condition' 'sunk into body plantarly', 251 'size of tuber calcanei' /  'relatively small (sliver, oval, no clear insertion for tendo calcanei)' 'medium (large in one direction, insertion for tendo calcanei present but not robust)' 'relatively large', 252 'shape of tuber calcanei' /  oval 'square/rectangular' 'uneven walls/trapezoidal' 'proximally projecting medial wall', 253 'dorsal heel process' /  'tucked under ectal facet in lateral view' 'level with ectal facet in lateral view' 'projects dorsal to ectal facet', 254 'navicular length relative to width (contains information similar to RN1-278)' /  '(<100)' '(100-150)' '(>150% longer than wide)', 255 '''three-pronged'' distal navicular articulation' /  absent present, 256 'morphology of the naviculocuboid articulation (RN3-279)' /  'cuboid facet contacts only the ectocuneiform' 'cuboid facet contacts the ectocuneiform and the mesocuneiform', 257 'MTI relative dorsoplantar diaphysis midshaft breadth' /  wide narrow, 258 'MTI proximal articular surface angle, in dorsolateral view with respect to the proximal end of the bone' /  '<=105 degrees' '=>105 degrees', 259 'MTI proximal articular surface shape in dorsolateral view' /  slight concavity 'deep concavity, saddle-shaped', 260 'MTI proximal articular surface orientation in proximal view (i.e., torsion)' /  dorsoventral '0/2' intermediate '2/4' mediolateral, 261 'MTI peroneal process proximodistal length in dorsal view with respect to the distal end of the bone' /  flat short intermediate long, 262 'MTI peroneal process dorsoplantar thickness in dorsolateral view with respect to the proximal end of the bone' /  flat shallow deep, 263 'MTI medial side of proximal articular surface with respect to the proximal end of the bone' /  'rounded or weak keel' 'strong keel', 264 'MTI dorsal notch located proximal to the distal articular surface in dorsal or lateral view' /  deep intermediate shallow, 265 'MTI head distal projection in dorsal view' /  short long, 266 'MTI head shape in distal view' /  ovoid rectangular, 267 'MTI distal epicondyle asymmetry in distal and dorsal views' /  'medial epicondyle larger' 'epicondyles symmetrical' 'lateral epicondyle larger', 268 'MTI dorsoplantar axis of head orientation relative to long axis of diaphysis in plantar view, with respect to the distal end of the bone' /  medial intermediate lateral, 269 'MTI proximal articular surface notch location' /  absent medioplantar lateroplantar, 270 'MTI distal articular surface midline keel' /  single bifurcate, 271 'MTI medial proximally projecting tubercle size' /  'smaller or equal in size to peroneal process' 'larger than peroneal process', 272 'MTI dorsal extension of proximal articular surface' /  present absent, 273 'lateral process of entocuneiform (RE2-281)' /  'small  hypertrophied', 274 'foot axis (R01-282)' /  mesaxonic paraxonic ectaxonic, 275 'metatarsus length (MT3 length/proximal phalanx of digit III) (contains information similar to that of RO4-285)' /  '<1.0' '0/2' '>1.01, <1.5' '2/4' '>1.51, <2.0' '4/6' '>2.01', 276 'length of MT1 relative to MT3 (RMT2)' /  'less than 70% the length of MT3' '0/2' '71-80%' '2/4' '81-90%' '4/6' '91-100%' '6/8' '>100%', 277 'tibial process for peroneus longus' /  'absent or poorly developed' 'present and distinct', 278 'retroflexion of proximal tibial articulation' /  'absent, articular surface of tibial condyles perpendicular to long axis of tibial shaft' 'moderate retroflexion present' 'proximal articular surface is strongly retroflexed', 279 'fusion of tibia and fibula (RT1-263)' /  'absent, small articulation' 'no fusion, moderate articulation' 'no fusion but extensive articulation' fusion, 280 'shape of distal surface of tibia (RT3-264)' /  square intermediate triangular, 281 'rotation of the medial malleolus (RT4-265)' /  none '0/2' slight '2/4' strong, 282 'shape of the medial malleolar articular surface (RT5-266)' /  flat '0/2' 'anteriorly convex, posteriorly flat' '2/4' 'all convex', 283 'shape of distal tibial shaft (RT6-267)' /  'no compression' 'anteroposteriorly compressed', 284 'position of tibialis posterior groove (RT7-268)' /  'on medial side of malleolus' '0/2' 'on posterior side of malleolus', 285 'fovea capitis (Y75)' /  'small and insignificant' '0/2' 'present and well-developed', 286 'femoral head shape (RF6-256)' /  spherical semicylindrical cylindrical, 287 'morphology of femoral head articular surface' /  'restricted to femoral head' 'extends onto back of femoral neck', 288 'femoral neck length' /  '<=75' '0/2' '>75, <120' '2/4' '=>120', 289 'angle of femoral neck (RF2-252)' /  '<60' '0/2' '60-70' '2/4' '>70', 290 'anteroposterior angulation of proximal femur (contains information similar to RF8-258)' /  'bent anteriorly' 'not bent anteriorly', 291 'triangular depression on medial side of proximal femur (Dagosto and Schmid, 1996)' /  absent present, 292 'greater trochanter shape (Y72)' /  'hook-shaped' '0/2' rounded, 293 'crista paratrochanterica' /  absent '0/2' present, 294 'relative length of trochanteric fossa (RF9-259)' /  '>125 (long)' '0/2' '110-125 (moderate)' '2/4' '<110 (very short)', 295 'intertrochanteric crest (RF10-260)' /  absent present, 296 'angle of lesser trochanter (RF3-253)' /  'medial (0-30 degrees)' '0/2' 'posterior (>30 degrees)', 297 'gluteal tuberosity (Y74, contains information similar to RF4-254)' /  'present, large' '0/2' 'present, small and reduced to a thin crest' '2/4' absent, 298 'position of gluteal tuberosity' /  'proximal to lesser trochanter' '0/2' 'at level of lesser trochanter' '2/4' 'distal to lesser trochanter', 299 'patellar margin asymmetry (raised and sharply defined lateral patellar margin) (contains information similar to RF12-262)' /  absent present, 300 'knee index (contains information similar to RF5-255)' /  '100 or higher' '90-99' '80-89' '70-79', 301 'shape of manubrium (Y83)' /  'sternal head elongate' 'shortened and triangular in shape', 302 'transpedicular foramina (Y85)' /  absent present, 303 'number of thoraco-lumbar vertebrae' /  '17 or fewer' '0/2' 18 '2/4' 19 '4/6' 20 '6/8' '21 or more', 304 'anterior inferior iliac spine (Y70)' /  'tuberosity not expressed' 'small tubercle present along margo acetabuli' 'well-developed tuberosity present', 305 'ilium shape (Y67)' /  narrow '0/2' 'markedly flared', 306 'ischial flaring (Y69)' /  absent present, 307 'ischium/ilium index (Anemone & Covert, 2000)' /  '60-70' '0/2' '50-59' '2/4' '40-49' '4/6' '30-39 or <', 308 'pubic bone flaring (Y68)' /  absent present, 309 'tail length (Y86)' /  'long tail' reduced absent, 310 'shape of glenoid fossa (RCr40-222)' /  'wide and biconcave' 'anteroposteriorly oriented trough', 311 'postglenoid process (Y25)' /  present absent, 312 'postglenoid process-auditory bulla relationship (Y26)' /  'not confluent' '0/2' 'partially fused' '2/4' 'postglenoid process fused to lateral aspect of bulla', 313 'postglenoid foramen' /  present absent, 314 'position of postglenoid foramen relative to postglenoid process' /  'posterior to postglenoid process' '0/2' 'medial to postglenoid process', 315 'entoglenoid process (RCr41-223)' /  'indistinct or absent' '0/2' robust, 316 'position of pyramidal processes (RCr35-217)' /  'medially placed' '0/2' 'laterally placed', 317 'position of the anteriormost point on the palatine/maxillary suture of the palate (Y19)' /  'medial to space between M1 and M2 or more posterior' '0/2' 'medial to M1' '2/4' 'medial to the space between P4 and M1', 318 'posterior palatine torus (RCr34-216)' /  present '0/2' absent, 319 'maxillary-palatine notch' /  absent present, 320 'position of the posteromedial edge of the palate in relation to M3 (Y24)' /  'anterior to M3' '0/2' 'medial to M3' '2/4' 'posterior to M3', 321 'shape of medial pterygoid plate (RCr36-218, contains information similar to Y22)' /  'long medial pterygoid plate extending one-third to one half of the distance to the anterior surface of the bulla' '0/2' 'short but distinct from lateral pterygoid plate for its entire dorsoventral extent' '2/4' 'medial pterygoid plate entirely absent, or reduced to a low rugosity', 322 'lateral pterygoid-bullar overlap (RCr18-200)' /  absent '0/2' abutting '2/4' laminar, 323 'extent of contact between the lateral pterygoid plate and the bullar wall (RCr19-201)' /  slight 'very extensive', 324 'position of foramen ovale (Y28)' /  'lateral side of lateral pterygoid' '0/2, or posterior to terminus of lateral pterygoid' 'medial to lateral pterygoid', 325 'central stem of basicranium (D47)' /  narrow broad, 326 'choanal shape (D50)' /  broad peaked, 327 'basioccipital flange (contains information similar to RCr20-202)' /  'absent or minimal' 'present, extensive', 328 'encroachment of auditory bulla on pterygoid fossa (RCr17-199)' /  absent 'present and formed by the AAC' 'present and formed by the tympanic cavity' '1/2', 329 'shape of external auditory meatus (D38)' /  tubular '0/2' 'not tubular', 330 'suprameatal foramen (RCr21-203)' /  absent 'present, small, and in the posterior root of the zygomatic arch' 'present, large, and above the external auditory meatus' '0/2', 331 'ascending pharyngeal artery (Y52)' /  'if present is poorly developed' 'present and enlarged', 332 'vascular plexus associated with ascending pharyngeal artery (Y53)' /  absent present, 333 'relative size of stapedial and promontory arteries (contains information similar to RCr11-193)' /  'stapedial and promontory of equal size' 'stapedial slightly smaller than promontory' 'stapedial absent or highly reduced relative to promontory' 'stapedial and promontory arteries present, stapedial larger than promontory' 'stapedial and promontory absent' '1/2' '1/3', 334 'mediolateral position of posterior carotid foramen (RCr6-188)' /  medial midline of bulla lateral, 335 'rostrocaudal position of posterior carotid foramen with respect to fenestra cochleae (contains information similar to RCr8-190)' /  'posterior to fenestra cochleae' 'ventral to fenestra cochleae' 'anterior to fenestra cochleae', 336 'ventrodorsal position of posterior carotid foramen relative to fenestra cochleae (RCr7-189)' /  dorsal ventral, 337 'position of pathway for internal carotid artery or nerve relative to fenestra cochleae (RCr9-191)' /  'runs across ventral lip of fenestra cochleae, shielding it from ventral view' 'does not shield fenestra cochleae', 338 'presence or absence of canal for internal carotid artery or nerves (RCr13-195)' /  absent present, 339 'morphology of promontory canal (RCr12-194)' /  'open trough' 'complete canal' absent, 340 'perbullar pathway for internal carotid artery (RCr4-186)' /  absent present, 341 'transverse septum defining caudal wall of anterior accessory cavity (contains information similar to RCr1-183)' /  absent 'present, forms lateral wall of AAC pneumatized from tympanic cavity' 'present, forms lateral wall of AAC pneumatized from epitympanic recess', 342 'composition of bulla' /  petrosal entotympanic, 343 'epitympanic crest (RCr48-230)' /  absent present, 344 'morphology of annular bridge (RCr16-198)' /  'linea semicircularis or partial anular bridge formed on an entotympanic bulla' 'linea semicircularis formed on a petrosal bulla' 'complete annular bridge', 345 'position of ventral edge of tympanic bone (RCr14-196)' /  intrabullar extrabullar, 346 'parotic fissure (RCr22-204)' /  patent closed, 347 'pneumatization of mastoid (from epitympanic recess) (RCr3-185)' /  absent 'present, moderately inflated' 'present, greatly inflated', 348 'paroccipital processes (Y23)' /  absent  '0/2' 'present, small' '2/4' 'present, well-developed', 349 'emissary foramina on lateral edge of parietals (Y33)' /  present '0/2' absent, 350 'pattern of sagittal cresting' /  'temporal lines converge on frontal' 'temporal lines converge on the parietals, forming short sagittal crest' 'temporal lines are not confluent, no sagittal crest present' 'sagittal crest is extensive, but temporal lines converge on parietals that extend far rostrally between frontal bones' '0/2', 351 'metopic sutural fusion in adults (RCr31-213)' /  absent '0/2' present, 352 'frontal-maxillary contact' /  present 'absent due to intervening lacrimal' 'absent due to intervening premaxilla', 353 'degree of orbital convergence (contains information similar to RCr32-214)' /  '>89' '0/2' '90-104' '2/4' '105-119' '4/6' '120-134' '6/8' '>135', 354 'expansion of ethmoturbinals (YIP89)' /  'no anteromedial expansion' 'anterior and medial expansion', 355 'transverse lamina/ethmoturbinal recess' /  'extensive transverse lamina and ethmoturbinal recess present' 'extensive transverse lamina and ethmoturbinal recess absent', 356 'pronounced interorbital constriction (RCr27-209)' /  absent 'present below CN I', 357 'orbit size (contains information similar to RCr23-205)' /  small large hypertrophied, 358 'foramen rotundum (Y12,RCr29-211)' /  'confluent with the superior orbital fissure' present, 359 'lacrimal foramen morphology (Y11)' /  'surrounded by lacrimal bone' 'foramen lies on lacrimal/maxillary suture' 'foramen lies on the lacrimal/maxillary suture but is primarily surrounded by maxilla', 360 'position of lacrimal foramen (RCr30-212)' /  'on rim, or outside of, orbit ' inside the orbit , 361 'zygomatic-lacrimal contact (Y6, RCr26-208)' /  present '0/2' absent, 362 'lacrimal-palatine contact (RCr28-210)' /  'contact present' 'no contact, separated by a large fronto-maxillary contact (and in some taxa, a small os planum of the ethmoid)' 'no contact, separated by a large os planum', 363 'ethmomaxillary fissure (Y13, modified following Cartmill 1978)' /  'no complete ethmomaxillary fissure present' '0/2' 'complete ethmomaxillary fissure present', 364 'anterior and posterior hiatus of ethmomaxillary fissure (Cartmill, 1978)' /  'anterior hiatus variably present' '0/2' 'posterior hiatus at least variably present' '2/4' 'no hiatuses present', 365 'frontal-palatine contact (Cartmill, 1978)' /  present '0/2' absent, 366 'position of sphenopalatine foramen' /  'within palatine' '0/2' 'on ethmopalatine suture', 367 'infraorbital foramina (Y2)' /  one '0/2' two '2/three foramina', 368 'position of infraorbital foramina (contains information similar to Y3)' /  'above P2' '0/2' 'above P3' '2/4' 'above P4' '4/6' 'above M1', 369 'morphology of zygomatic portion of postorbital bar (Y18, contains information similar to RCr24-25)' /  'no postorbital bar' 'slender and delicate' '1/3' 'wide and robust' 'contributes to postorbital septum', 370 'morphology of frontal segment of the postorbital bar (Y17, contains information similar to RCr24-25)' /  'partial frontal process but no postorbital bar' 'slender and delicate' '1/3' 'wide and robust' 'incorporated into postorbital septum', 371 'zygomatic arch depth' /  slender '0/2' 'dorsoventrally deep', 372 'zygomaticofacial foramen (Y16)' /  absent '0/2' 'present, small' '2/4' 'present, large', 373 'snout length (RCr37-219)' /  'long snout' 'short snout', 374 'maxillary depth (RCr38-220)' /  deep shallow, 375 'facial profile (Masters & Brothers, 2002)*' /  straight '0/2' dished, 376 'position of anterior palatine foramina relative to incisors (Masters & Brothers, 2002)*' /  'foramina sit behind first incisors' '0/2' 'foramina intrude between first incisors', 377 'rostral projection of premaxilla (Masters & Brothers, 2002)*' /  'no extension of premaxilla beyond anterior incisors' 'mild premaxillary projection' 'considerable projection, forming a tubular anterior rostrum', 378 'ascending wing of premaxilla (RCr49-231)' /  narrow broad, 379 'retia mirabilia of the proximal limb vessels (YIP87)' /  absent present, 380 'nasal morphology (Y62, contains information similar to R289)' /  'lateral cleft between medial and lateral nasal processes' 'lateral cleft fused and rhinarium covered with dry hairy skin', 381 'retinal fovea (Y60, R288)' /  absent present, 382 'tapetum lucidum (Y59, R290)' /  present absent, 383 'presence/absence of choriovitelline placenta (Y58, KPL4)' /  'choriovitelline placenta' 'no choriovitelline placenta', 384 'epitheliochorial vs. hemochorial placentation (KPL1)' /  epitheliochorial 'diffuse, hemochorial', 385 'blastocyst attachment (KPL2)' /  invasive 'non-invasive', 386 'amniotic cavity (KPL3)' /  'primordial cavity absent' 'primordial cavity present', 387 'embryonic body stalk (KPL5)' /  absent present, 388 'allantois development (KPL6)' /  'large, vesicular' rudimentary, 389 'ascorbic acid synthesis' /  absent present, 390 'trabeculated anterior accessory cavity' /  absent present, 391 'position of chorda tympani relative to m. tensor tympani (Maier, 2008)' /  'ventral to m. tensor tympani' 'dorsal to m. tensor tympani' 'm. tensor tympani absent' ; 
	MATRIX
	Tupaia_glis                  000040444100000000032202042022020261200222001201500000008066430000200424024422021040007441002121000000200240-020120002112100-00040201000000000200100-300-00200024603031004010000000001400103004302420202134401001010222424000128084021010100013000000100011100001000000010010100016001022300100311001{1 3}00040100{2 4 6}20000000000102004000-100011000000111001100002011000000000000400111104010001?000000000102
	Absarokius_sp.               10004??2????00?0000222000410220210212004-20012025044320008024200122044221235210234400252621120210021??????????????????12?1?022004100000000004126020204-0-020210202000402003210000??0???????????002020220024???????2200042202612244202001010211010001001011110?????????????????????????202212???????????????????????????????????????????????????????????????????????????????????????????????????????????
	Abuqatrania_basiodontos      ??0?????????????????22???????22????12004100000?260?2?00020222100222110220222200012020451201020210200??????????????????????????????????????????????????????????????????????????????0002?????????????????????????????????????????????????????????????????????????????????????????????????????????????????????????????????????????????????????????????????????????????????????????????????????????????????
	Adapis_parisiensis           10002000001402?0022300024400220004414204-20004440410202266680-0024240524200-222240500000-22200210040?204040120421400400121020001400020121000232202020000-00000020404000031042040242201???204203302320001024602?0?15303004300704308401120003201010111011111120???01122212100110010???010244021002000012001112?????????003000220134200100020??620001000?11011403106??0011001????233322100001???????????0?
	Aegyptopithecus_zeuxis       1000202000110220000324---400222216814214-41122423113001002080-0114002011320-200032020330-120202100201??????????112012613---0042042001020110041210220-000-10000000{0 2 4}02100342210140220412???2042023220202121048?????06424244400314???4011010020?1220??2011012??????00011102102020011????????????0??010000021402?????????0000021110320-?110020??212111111?0-1110?4208??10?112?????164402002001???????????1?
	Afradapis_longicristatus     1001?001001102?0020323---400222216814004-20403042220002086680-0022222524300-322242500020-220002100221??10400104?12?12613----1200420020001000112000020000-400100144040010310314?02224??????????????????????????????6400024410804????????????????????????????????????????????????????????????????????????????????????????????????????????????????????????????????????????????????4???????????????????????
	Aframonius_dieides           1?0????0?????2?0000322010421220026613014-20323242100001052680-002235-624000-424242500010-23000210021??????????????????1221000200402020001000412002020000-10220012402001011042240120101??????????????????????????????????????????????????????????????????????????????????????????????????????????????????????????????????????2010????????????????????????????????????1?????????041?00???????????????????
	Afrotarsius_spp.             ?????????????????????????????2020??1?????????002?02??12?40244100020024244242200222400064212120210000???????????????????????????????????????????????20?-0?000202206?00410000????????0???????????????????????????????????????????????????????????????????????????????????????????????????????????????????????????????????????????????????????????????????????????????????????????????????????????????????
	Algeripithecus_minutus       ????????????????????22???400220226610--4-00404242020402288510-002046-623220-23324-600140-32000210010???????????????????221??0202420021020100002???020000-200100004021004322201?0???0???????????????????????????????????????????????????????????????????????????????????????????????????????????????????????????????????????????????????????????????????????????????????????????????????????????????????
	Allenopithecus_nigroviridis  1001810000?00421020324---420222246814224-42224422002000063080-020402-602020-20200-600260-2402-010220124?0402000012010613---0020042000100000040240220-000-0020000000400020442044022241200420401444242030212060120016424210200010808400100011011210000001012222000000110021020200100?00000020220024000201224120060012000001-0202022202110000??21211111100-1120212080110111220422364402002000?1?1???????1?
	Alouatta_seniculus           100000000010022000032223042200-234804204-20444424200000013180-0024220424020-322242500020-33020210024120300000020120120110000040032010000100040100200-000-00220024104000004020144220412003024014402020220124801100021042444005108062111010020012200001111122110000001110210102001?022010020022004010220004-030050006000000122220040-11100200021111111100-1112220170110101220-000344040020000111?1???1?11
	Altanius_orlovi              1?0????2????????????00???420220202612000220000022000000022404300204224244245220222400002612000210000??????????????????01????22004000000000000122020204-0-020212204000410000420400??4???????????????????????????????????????????????????????????????????????????????????????????????????????????????????????????????????????????????????????????????????????????????????????????????????????????????????
	Amphipithecus_mogaungensis   1?0????0????????????22???2222220068120020402034220222000201821022404-602022520302-600260-31200210020?????????????????2????????????????????????2??2?????0-???????0?02??02???2?0200?24???????????????????????????????????????????????????????????????????????????????????????????????????????????????????????????????????????????????????????????????????????????????????????????????????????????????????
	Anchomomys_frontanyensisPC   ??0????????????0000?01024400422225810--2000002?3202020228760200020353424220-222243500070-14020310010?????????????4??000121?0000040?010101000002?0?010200-00010020104020011022010??????????????????????????????????2101040302704032002011011201020010011100000101???????????????????????????????????????????????????????????????????????????????????????????????????????????????????????????????????????
	Anchomomys_gaillardi         ?????????????????????????????20???????????????????????????600-0022462424220-22224-600020-14000210000????????????????????????????????????????????02020200-00000020204020002022040???10??????????????????????????????????????????????????????????????????????????????????????????????????????????????????????????????????????????????????????????????????????????????????????????????????????????????????
	Anchomomys_milleri           ??0????4?????2?2000322020400220202610--4-2040200-020202280600-022246-622420-22324-6000??????????0020???????????????????????????????????????????????????????????????????????????????0???????????????????????????????????????????????????????????????????????????????????????????????????????????????????????????????????????????????????????????????????????????????????????????????????????????????????
	Aotus_trivirgatus            100140000010020000032212042400-224704224-42222422000000003070-020304-622020-20322-600060-322--000020124404020010110022110003040021000010000041110020-000-4000000001400020300020424041214311310431211022112440110002300244300411608412101011001210000001011211000110111011020200111400110110020031100110230020071002000000202420020-21000200020111111100-1110222070111111220-21114402100001?111111111?11
	Apidium_moustafai            1?0????0?????2?1000322040412422006812004-0000020502300002337110122222011120-210012031330-02020211210?????????????2?102?0100?0420420002001100012?22020010-00460020102200242202220???20??????????????????????????????????????????????????????????????????????????????????????????????????????????????????????????????????????????????????????????????????????????????????????????????????????????????????
	Apidium_phiomense            1000201000140220000322042422422005812004-0000020501400002218110122202001220-120012031430-02020211200?????20????21101121010010420410002000200012222020020-00460020102200242302320220301???2041031220222121212??1???32012443003108084000010202122000020010011100?0????????????????1???012022022004110110123200???00?????????????10????????2???202??1111?0?111??02?4??10??12?????13?4?2?0?????????????????
	Arapahovius_gazini           11028044411440?2001022000422220242613010220224023022412041224200122634234235212223500022612100310024???30420?????????2?221?022004000200000004120020204-0-030412204010400202320300????????????????????????????????10400?42002?102424020110202110100000000001102?01113320210201001???????????????????????????????????????????????????????????????????????????????????????????????????????????????????????
	Arctocebus_calabarensis      1010414241120001103422060400222206610--4-20402011020202260680-002222-624410-22224-600030-220002100000002022000211310221121200200420020100200432002010000-200000204030001420101200200010050240144204202003216?0211161240444108045244020--1--000220220113100000?0?0114320201111001?2080102440200101000030030031180006120020012210220-1100010114000?020200-11202200?1001010220022{1 3}3311101121010000??????0?
	Arsinoea_kallimos            10010020001402?1000322020402222024412004-20002024042200202242300242002020225202020210240-20020210020????????????????????????????????????????????2200-000-000000202022002420000000??2??????????????????????????????????????????????????????????????????????????????????????????????????????????????????????????????????????????????????????????????????????????2?6??????????????????????????????????????
	Asiadapis_cambayensis        ????????????????????22???400220226811004220202022000201184643100212244222215202224400051623111210101????????????????????????0200400000000000202402020200-000100002020400100220200??0??????????????????????????????2400042404604806202?000122110200000011101?0???????????????????????????????001?00022000240????????????????????????????????????????????????????????????????????????????????????????????
	Azibius_trerki               ?????????????????????????????2?0?6?10--2000402222020202258520-002246-623200-22324-600220-32000210010??????????????????12????0200400022020200612402020000-00200020202000202220020??????????????????????????????????22?0040202?04???????????????????????????????????????????????????????????????????????????????????????????????????????????????????????????????????????????????21???????????????????????
	Bahinia_pondaungensis        1?000000001204?1000322020?0022222?810--4-200020222000001464441022000442202???????????0?4222020210010???????????0100122120100000040002000?000?1220220-400-000000004020312420?????0??4????????????????????????????????????????????????????????????????????????????????????????????????????????????????????????????????????????????????????????????????????????????????0??02?????03???2?????1?????????????
	Biretia_fayumensis           ??0????0????????????22???40022202??12004-200030240?1000052522101221123220212201222320240-30020210011????????????????????????0420420001000200212?0?010000-000400200022002402?????0??????????????????????????????????????????????????????????????????????????????????????????????????????????????????????????????????????????????????????????????????????????????????????????????????????????????????????
	Biretia_megalopsis           1?0????0????????0???22020400222026813104-20013?1402200007?533101222222221212102212220351230020210020??????????????0???12????????420001001200212202020000-00340020002200241320020???2??????????????????????????????????????????????????????????????????????????????????????????????????????????????????????????????????????????????????????????????????????????????????????????01???????????????????????
	Branisella_boliviana         1?0????0001?02110?032202042220-226404224-4?022422012000000060-0204040422020-203220500260-02021210020???????????????1??12???0240020200020000001100200-000-003000200021002442000022??4???????????????????????????????????????????????????????????????????????????????????????????????????????????????????????????????????????????????????????????????????????????????????????????1???????????????????????
	Caenopithecus_lemuroides     ??0?????????????????22000400222226612004-20200042022000082680-0024222524200-222244400220-22000210042????????????????????????000?400020001000212002020000-200200244040210220220402??2???????????????????????????????4?00?4?10804506100010011200?20110112100220???????????????????????????????????????????????????????????????0?1?????????????????????????????????????0?????????041?22???????????????????
	Cantius_abditus              10000002201202?00?0300020400220224612002120122022200001064083300213544243225322234500102633200410021?????????????200?00121002400401020101010412202120000-04420021402000030021020002201???0?42??302400?40004???????3402042?0450?526000010010002010001000100110??????33?0????????????????0440??00????0????0211?????????00?000????2????1?00????320001000?1??1?????????01?????????03?????????1???????????0?
	Cantius_ralstoni             ????????????????????00???400220224613004-20122022000000052284300203544222245223224400112632202410022????????????????????????24004000200010004023022204-0-04420020402040030221020???????????????????????????????????4220???04504?2600001101020102000001110011?101???????????????????????????????????????????????????????????????????????????????????????????????????????????????????????????????????????
	Carpolestes_simpsoni         1?02804441004002001024-------------10--4000400242022{1 3}200885040002046-623124422022-60000261400041002010400042-1420-----1221000422402002020212202600020200-02041220402030000022040002401???0040003020200200444???01?2020202400410806402100020002300000111101100000000200121002?0000?26020004002014210000000403???10000000200202003?20000?021???01?10000?0???00?1000??0010021????03?0??0?0201???????????0?
	Catopithecus_browni          1000101000100220000324---20022220571422214022342211100003318210114000222010-200220210150-1202141002012210400002012010613---0220040001020000041220210-200-00000000302120242220020020202???????03322020202102???????4413244400413?????????????????????????????????000111?210202001????????????2002{1 3}100000204???????????0000022?21?????1?0?20??20211???????111??12?6??10??12?????03440210?001?????????????
	Cheirogaleus_major           101041424112000110342205141020-116611004-20432{1 3}20311400042360-002403-624320-20323-600050-33220210022024104201002141002122120000042000010000010200100-4-0-0030002010304004223002000000155320440010142024100431?1011220304130280422421212100220112001000110013010101123212102210010226020244010003{1 3}0002{1 3}002011006100400001001221032200100020114100002000010101220020001010010400051102010201?000000000?0?
	Darwinius_masillae           1?0???0200??0???????22?0????????????????????????????0?????480-002220-624320-42022-6000??????????0030???????02???1?????12????????????????????????2?020000-?000000?4??????420?????20?0022?4?0?2?2?????????0??4???00???????????????2???????0?10?????????0???????10??????????????????224010?????????????????2????0220?2?0???????????????????????????????????????????????1?????????041100???????????????????
	Djebelemur_martinezi         ?????????????0?20?0022020400220222810--4-00202022020200282600-022246-624220-20222-600040-22200210020???????????0??0???12????22004000000000000022020204-0-000000001020410220220200??0??????????????????????????????1200041402804???????????????????????????????????????????????????????????????????????????????????????????????????????????????????????????????????????????????01???????????????????????
	Dolichocebus_gaimanensis     1?00?00???140220?0032202?4?220-02??04204-20??4?2200??0002?28210224220402220-2030204312?????????10020?2?2020?00???2?122?211?00220202100200210011042?20000-200000000000000420422?2??????????????????????????????????42022?4?02412??????????????????????????????????????????????????????????????????????????????????????0?????2?2???0??1?0020??202111111?0-1110????4??10??122?????044?210???0?????????????
	Donrussellia_provincialis    ??0????0????????????00???420220202612004-20111043200000086624300203644241234211224400012413200210020?????????????????????????????02000000000212?020204-0-012200202020400010200200??0???????????????????????????????????????????????????????????????????????????????????????????????????????????????????????????????????????????????????????????????????????????????????????????????????????????????????
	Dyseolemur_pacificus         10006?20?1??00?0000?220??4?022020?612002120222022224212022024120222044244042220224400302212000210043?2220040-00?10?0421231022220400020000200012000020220-023400204010201300200200??????????????????????????????????????????????????????????????????????????????????????????????????????????????????????????????????????????????????????????????????????????????????????????????????????????????????????
	Eosimias_centennicus         11000000001004?0000322000400222205212002020000012022212044604300202024242243220223400024210220210000???????????????02???????2200?0002000?00041??0200-4-0-000000204?0041?400?????040401????????????????????????????2202212402414????????????????????????????????????????????????????????????????????????????????????????????????????????????????????????????????????????????????????????????????????????
	Europolemur_dunaifi          ?????????????????????200042042?22??14002120202?422?000208?6811002?352424220?????????????????????????????????????????????21001200402020101000412102020010-00010000104000012041120???????????????????????????????????????????????????????????????????????????????????????????????????????????????????????????????????????????????????????????????????????????????????????????????????????????????????????
	Europolemur_klatti           1?000002001002?0020320?00420220206812004-2020202-000000086680-002224-624220-22222-600220-22000210020??400400204?14?0?21121002?00400020001000412402020000-000000004020002300420200??202??????????????????????????????00040200???22?0???010?20?1???0??0??1?1????????????????????????????????????????????????????????????0??????0?2?????????????????????????????2?????????????????31?0????????????????????
	Galagoides_demidoff          1010414241120001103422050301222215813104-30004440232400053500-022010-624020-21022-600030-12010210010000001200011141012112120222040010202020263220102002412002022000200100402201001000146400420010242022000421210114101042102802080202011011001121012002110230211111232121122100102081201320022103112040020100051106000010012410121011000201140000020200-11202200010110101200210311010112200000000000?00
	Galago_moholi                1010414241120001103422040420322204812004-20014440422400066420-022000-624020-21022-600040-110002100000000002000021410021121202100400102020200632101020014210010120102001004021000010001664104400102420221124011101161000421027010823020100022011210120021102312110112321211221001021812113200221031120400201000500060000200024001420?100020114000?020200-1120220001011?101200211112000102000000??????10?
	Hemiacodon_gracilis          110160?43?1320?20??122000400220224814224-40224002222202040464310222124244244422222400222222000310024???????????2?2?00212???12201400020000000212012130220-022411204020201000340300???????????????02020220024??????1310003220261002600001101121201000000111100020001133212102210011?????10221221104?1212000010??????2????????????????????????????????????????????????????????????????????????????????????
	Hoanghonius_stehlini         1?00202??0140??2010320020410120123512004-2043303300000208458430012024023420-202224010030-22001210020?????????????4?0021121???000400010000000102?4?220220-000200214002?00400420?0???0?????????????????????????????????????????????????????????????????????????????112320?????1?01???????????????????????????????????????????????????????????????????????????????????????????????????????????????????????
	Karanisia_clarki             ??1???424????0?1103422???40022222??10--4-20202002020?022606410012222-624321022222-600121023100210020????????????????????????2200400020100000012?0?0202020000000104040300420400?00??2???????????????????????????????????????????????????????????????????????????????????????????????????????????????????????????????????????????????????????????????????????????????????????????????????????????????????
	Komba_spp.                   ????????????????????22???????22????12004-20224220240?00082450-022022-624000-22122-600020-22000210010?????????????????????????????200000002004320020200242100000100020011040????????0?????0?4???102400240024????????????????????044400021003201120012001100230???????????????????????0???????0210410204001010???????????????????????????????????????????????????????????????????????????????????????????
	Lemur_catta                  1010414241120001103422050400222202212204-202100220020000866821022420-624000-41024-600140-14020210020003003000020140002112101-00040000000000040223100-320-00000020004230041240020000001663104202012410131124212101162030{1 3}44037043283000200022011100000021002211010112321210221001022501014402000341000100031000{2 4 6}2204000010002200124001000200032010100001101031220300001100004000422040101010000000000?00
	Lepilemur_mustelinus         1010414241120001113422060420222214814004-30441141320301080680-0022222424220-212222430040-23000210020------------241?02112112120042001010000010220100-300-002000003040410142300201010012442041003014002400040111011420104330270423620201101200121001000310212210?0012221210221001?2240202430210023100130001100072204000020012200012001000200?31010100001101032{1 2}001?001020112100{1 3}53202??0?00?00????????00
	Leptadapis_magnus            10002?00001402?1020300024422220005814002020024440400001068680-002424-624300-222240400000-222002100401?0??401??401401400121000400400120221000232402020000-012000203040000420422402?22?1???204200322220340024??????1{3 5}302014404604506200010003211120110112100120???01122212102210010???010???0??????????????????????????004000200134??0100020??32000?000?11011403104??0011001????13332??00201???????????0?
	Leptadapis_priscus           ?????????????????????????????20????14204-20004442400?02066680-0024242422200-222242400200-24000210000??????????????????????????????????????????????????????????????????????????????24???????????????????????????????????????????????????????????????????????????????????????????????????????????????????????????????????????????????????????????????????????????????????????????????????????????????????
	Leptadapis_ruetimeyeri       ????????????????00??000?4101222026614202020024442420?0206668100024352524200-222222400220-24000210020????????????????????21?00200400022021200032402020010-10300011402000001242220??24???????????????????????????????????????????????????????????????????????????????????????????????????????????????????????????????????????????????????????????????????????????????????????????????????????????????????
	Loris_tardigradus            1010414241110001103422060410222204714214-30013012121100060440-022321-624120-22123-600030-1200021001001000020000214200211212224104020001001003120020200131000200102020001{1 3}3021210020001005022014200420201240510211152230444107045222120--1--2102202201031000000010114320201111001?2080102440220111100040032031181016120040022100320-21000101140011020200-111022004101102022212114322201212010000?????100
	Loveina_zephryi              10004??3????0???????22???2?1220202812000220220022224311044414200222034243243220223500202312???210020?????????????????????????????0?0200?1000412?020204-0-010212204000410000220400??????????????????????????????????????????????????????????????????????????????????????????????????????????????????????????????????????????????????????????????????????????????????????????????????????????????????????
	Macrotarsius_montanus        1?006??2????2???????22??????0202???14220140224022204012030264320142022242244220222200204224000210022?????????????????2??????????????????????????????????????????????????????????0??????????????????????????????????????????????????????????????????????????????????????????????????????????????????????????????????????????????????????????????????????????????????????????????????????????????????????
	Mahgarita_stevensi           1?0????2????02?0000322?0?400?20??6810--4-?0??20?2?00002284660-0?222?????220-22?24???0020-32000210000?????????????401241231002200420020201000412202020000-30020000402000040040020202201???????????????????????????????????????????????????????????????????????????????????????????????????????????????????????????????004??02?0?2441?1?0020??520001100?110114?0?0???00?002?????03110?10???????????????0?
	Marcgodinotius_indicus       1?0????2???????00???00???400220226611004?20002022000002285624100200024222212202222400040?22001210000????????????????????????????????????????????0?220200-?002000?40?????000220?00??0??????????????????????????????2400033404704506010000010011010100010101000???????????????????????????????00??0002200?24?????????????????????????????????????????????????????????????????????????????????????????????
	Mazateronodon_endemicus      ??0????????????10?0322???400222224810--4-20002??202000228??40-0?20?????3220-222243400060-21020?10010???40300?0???4?00?1221???000202000100000202????20?00-00000000004020002021010???1???????????????????????????????????????????????????????????????????????????????????????????????????????????????????????????????????????????????????????????????????????????????????????????????????????????????????
	Mescalerolemur_horneri       ??0?????????????????22???400422226810--4-00002022020002284660-002?46442202???????????0?0-32000210020??????????????????12?10020004?002000?000202202020200-4002000040322004002?0200?????????????????????????????????????????????????????????????????????????????????????????????????????????????????????????????????????????????1????????????????????????????????????????????????????????????????????????
	Microadapis_sciureus         1?0????2?????2?00?0300022400220204214004-20002022200002086640-002246-624200-42324-600240-24000210000????????????????????????????????????????????0?020000-000200?04??????202?????0??0???????????????????????????????????????????????????????????????????????????????????????????????????????????????????????????????????????????????????????????????????????????????????????????????????????????????????
	Microcebus_murinus           101041424112000110342205040020-204810--4-200-0202031402024200-022202-624320-20023-600000-12100210020004402200?02141002122110000041002000000020220100-201010000000202020042130020000001663314300201400230024312101112010422025030622000210112011000001111001302010112321210221001022602122302000330102100201000610040000300022004240010002011410000200001010022002?0110100204110511020102010000?0????100
	Microchoerus_erinaceus       11028?4221?440?2001024---40020-224814204-2022100214441202006430024212523400-220222500220-3200041003402400042-1021200261121?00210402120000200432200022000-023600204040000022221200422?1???204400002020220024???????????????????????20102102???????00???1100???????????????????????????????????????012?40?00????????????????????????????????????????????1?????????2???????????????11?????????????????????
	Myanmarpithecus_yarshensis   ??0????????????10???22020?0222200?????????????????022??????????????????2020-20204-600200-32000210022???4020200???????????????????22001001000412002?20200-002000002040200202400200??4???????????????????????????????????????????????????????????????????????????????????????????????????????????????????????????????????????????????????????????????????????????????????????????????????????????????????
	Nannopithex_abderhaldeni     11028142411440?2000024---40020-200012004-200000220444200442241002222-624322220023-600200-22200210020???40?????42?4000613---002004200000000004122000204-0-010212204020400000220200020?1????????????????????????????2200042202?12???4???210??2?????00?0??001???????????????????????????1?????021????12????4-?????10??????????0??04????????????????????????????????????????????????1??????????????????????
	Nannopithex_raabi            11028042411440?2000024---40020-200002004-200220220444200442240002226-624422222022-600222232120210021??440?42??0214004613---002004020100000004122000204-0-02021120402040000022020???????????????????????????????????????????????????????????????????????????????????????????????????????????????????????????????????????????????????????????????????????????????????????????????????????????????????????
	Necrolemur_spp.              11028?4241?440?0001024---40020-224814204-2022202214441202024430024222523400-220222500220-322204100240240??42???21?0??61121?00400402120000200422201121000-03240020404000210220020042001???????????????????????????12200043004212060001020002??????0000?1101211???011332?210?01001??????302210?004201200124-?0?????????1020220?0042410111202??100011100?120010?1202??1102021????1311??000001???????????0?
	Nievesia_sossisensis         ?????????????????????????41022?22??11004-10002?220?0001188620-0120233424220-222244400040-12000210020?????????????????????????????00000000000002????10?00?000100201040200020210?0???????????????????????????????????????????????????????????????????????????????????????????????????????????????????????????????????????????????????????????????????????????????????????????????????????????????????????
	Nosmips_aenigmaticus         ?????????????????????????40422?226?14224-400040222?200008???0-022000???2310-2022234002?0-24200210000????????????????????????2200420020001000212?0?00-4-0-0000000040?041?130????????????????????????????????????????????????????????????????????????????????????????????????????????????????????????????????????????????????????????????????????????????????????????????????????????????????????????????
	Nycticeboides_simpsoni       ????????????????????22060400222204610--4-20202022222000280240-022222-624020-22022-600000-12000210020?????????????420021221?22200402000000000412002020022220000000402000004022020???4?????????????????????????????????????????????????????????????????????????????????????????????????????????????????????????1??????????????????????????????????????2????????????????????????????????????????????????0?
	Nycticebus_coucang           1010414241120001103422060400222204410--4-2000200?022000260480-022222-624020-22222-600250-200202100200041022000111420021221442200402000000100212000020020-20000020402000214220000020001006024114101420202342610211144230444107046083110--1--20022022011310000010101143202011110010206000244022010110004004-031180016020040212210040-2100000114001?020200-1110241051011020122011233222112010100000000010?
	Oligopithecus_rogeri         ??0??????????420?003??????0022?206814222240224?222?200008?48200004000223021?200200210160-120202100?0?????????????2?1????????240040000020?000412?0?20-3010000000000020300420200?????????????????????????????????????????????????????????????????????????????????????????????????????????????????????????????????????????????????????????????????????????????????????????????????????????????????????????
	Oligopithecus_savagei        ??0????????????1000324---200222206814222240002?2222200002208210004000222020-2001004100??????????0020????0???????????????????0420???0002??2004???0?20-200-?000000?00?????440????????4???????????????????????????????????????????????????????????????????????????????????????????????????????????????????????????????????????????????????????????????????????????????????????????????????????????????????
	Omomys_sp.                   11027032210420?0000222000400220246812004-20224022000202054444300220035242222200223500122212200210020?2?????0???210???21221002200400010000000012412220200-000211203022200400420100??0??????????????????????????????310013230241004640211101121101000000111121120???????????????????????1022?0?0004??0?4?00110???10?0??????????????????01?22??000001100?1??01??22?????2?202????????1??0000?????????????0?
	Otolemur_crassicaudatus      1010414241120001103422060420222206812004-20024440412200086680-022011-624020-21122-600160-22010210010001000200002142002112124210041010202020163230101001421000002000200020422001000120144400440001242022001421?1011430004120270406220201000220112101200210023021?011432121122100102161202300222103112030011100051006000010012300120-11000201140000020200-112022005101101012012101120001000000000??????00
	Pan_troglodytes              1002400000140420020324---411022226814224-42224422104000021280-0204004400020-200024221240-12020210223124204020020120?2613---0040042000000100041100020-000-20000000004000012020220220?120640240144124202401048202001642422440031280841210001201121000011201121000100021102100120010043010002022004010000124-031000206020041-22020420-01000000021211111100-1120222080100{0 1}11220422154402100000011111?111011
	Parapithecus_fraasi          2-0--?000????2?0000322020422422004612004-00000204004000046280-0224222002220-020022020440-00020210220?????????????????2????????????????????????????????????????????????????????????0??1?????????????????????????????????????????????????????????????????????????????????????????????????????????????????????????????????????????????????????????????????????????????????????????????????????????????????
	Parapithecus_grangeri        3-0----------2?0000322020421422205712013?0000040?014000014080-0114112102120-110012120440-000202102101??????????2121?021110000400420002001000412300122000-004400203031002322020102?23??????04?02122022222122???????3200242?00210??????????????????????????????????????????????????????????????????????????????????????0020002221204121?0020??202111111??-1?10?02?2??10??12?????034404100000???????????0?
	Perodicticus_potto           1010414241100001113422060400311203311004-20202011000000180660-012211-600020-21202-600280-311202100200011030000411410021221440100320000000000412001010211210000000003020314210001000201026004201001320200334610211142230444107047064010--1--21022022011310000000?01143202011210010204010244001010110004002203107000601001001221012201100020114011?020200?11132200510010201201120{3 5}322101000010000?????10?
	Phenacopithecus_xueshii      ?????0??????????????2200240022220??11004-20012?220?200104?5242002?02242422222002024000?221?220210000????????????????????????????????????????????0??104-0-?00????????????300?00?????????????????????????????????????????????????????????????????????????????????????????????????????????????????????????????????????????????????????????????????????????????????????????????????????????????????????????
	Plesiadapis_tricuspidens     2?0--?4441?04-------24--?420420224810--4-2000422200000002208440020462224222542222220020461410041000010400242-1201????-1121001401400002021000212202020200-03040020402020000222040000400?0?0042003020222221248?110104?2020440060480820100002000230000011000110000?00000000100100101?000000000020120102240004020?60002000040220201200-00?0001???20101000?12000200000??000000?????00002?000001???????????0?
	Plesiolestes_problematicus   11018042210040?0000222?20420220225614020140204442400000082644300202024243245420222400204412000410000??????????????????11????20004000120210002024020204-0-0402122040004100022204000?201?????????????????????????????????????????????????????????????????????????????????????????????????????????????????????????????????????????????????????????????????????????????????????????????????????????????????
	Plesiopithecus_teras         3-0----------2?1000412020400222224611004-20202002031401280180-002400-612320-20002-600360-14220210020?????????????40001122100200040001?00?00001200000-4-0-0100000000204004222?000002401???????????????????????????????????????????????????????????????????????????????????????????????????????????????????????????????00????????0241??????????????????????????02?2???1??0??????03?10?100????????????????
	Pondaungia_cotteri           1?0????0?????4?00??322?20422222006812004-2020442204220000028210?240424022225203022400210-33200210022?2?2040200???2?022123??0040042200100?00?412202?10000-200200104021002304???200?24??????????????????????????????????????????????????????????????????????????????????????????????????????????????????????????????????????????????????????????????????????????????????????????05????11?????????????????
	Pronycticebus_gaudryi        10002?00001??2??????00???40022022?6120021200040222000020664623202026-624222240224-600000-12000210020?????????????20???01????2200400020001000012002020220-000200224020202002420400??212???????????????????????????????????????????????????????????????????????????????????????????????????????????????????????????????004??224012?400101320???2????????11010400000??01110010?0003110??00??1???????????0?
	Propithecus_spp.             201---424----001103424---41040-106812004-204301434102000806842002323-624001222223-600240-42020110021014{1 3}0400104014100613---00000300010000000102001010000-40200024104001004010100030212226014102002400241024211101142000402048042060000200032010000100031112220011112221210221001022601002002200331000{1 3}00031000522061010200120201220010002000320101000011010312205000002001000024232210000000000??????00
	Propliopithecus_chirobates   1000202000120220000324---40022220681422314121342302300001108110204002011120-200022020310-12020210020?????????????2014613---0040021000120100041200210-000-000000022022001422????02??2??????04203322020222103???????????????????????20?0?1???0?12????00?1012??????????????????????????01010202??????????????????????????????????????????????????????????????????????????????????04???????????????????????
	Proteopithecus_sylviae       1100200000140221000322050400222203414224-400230240120000200621000201022412122002102101612110202100001?20040?0??21201021201002400402010000100412{1 3}11110110-00010010{0 2 4}01100233100001040201????000041220212121244??????4200224200412628400001020211210002000011111???????????????????????011100022004{1 3}10020120201?????????0000202?21020-???0020???02111111???1?1??12?4??10??12?????01440210??00?????????????
	Protoadapis_curvicuspidens   1??02????????2?000?30002?4?0220?267120?4-20022?44000002?484821002046-624222242224-600200-22?002100?0????????????????????????0?20?2002000120?412?0??20220-0000000?304?2?0400?????0??????????????????????????????????????????????????????????????????????????????????????????????????????????????????????????????????????????????????????????????????????????????????????????????????????????????????????
	Pseudoloris_parvulus         1?0????4????????????24---40020-200412004-202020220424121524041002022-624222222222-6000212120002100200?4????2??421400261121002200410020000000402000020101010041220402011000042040000002?????????????????????????????????????????????????????????????????????????????????????????????????????????????????????????????????????????????????????????????????????????????????????????????????????????????????
	Purgatorius_unio             0?????42????????????00020420220220410--0120004042020000082602300202222242244245222200044422020210020???00242?1???????????????????00000020000002202220200-020212206000210000?????0??0???????????????????????????????????????????????????????????????????????????????????????????????????????????????????????????????????????????????????????????????????????????????????????????????????????????????????
	Qatrania_wingi               ??0?????????????????22???????22????12004-000002240?2?00010222100222220102212000002031441200020210200????????????????????????????????????????????0??20000-002400??00??????02????????2???????????????????????????????????????????????????????????????????????????????????????????????????????????????????????????????????????????????????????????????????????????????????????????????????????????????????
	Rencunius_zhoui              ???????????????????????????????????12004-20002?020?000208258430022130113420-221110110340-22000210010??????????????????????????????002000000020204??20220-?002002?40?????400????????0???????????????????????????????????????????????????????????????????????????????????????????????????????????????????????????????????????????????????????????????????????????????????????????????????????????????????
	Saharagalago_misrensis       ??????????????????????????????????????????????????????????620-022224-62442???????????0??????????0020????????????????????????????????????????????0?0200242?000000?00?????040????????????????????????????????????????????????????????????????????????????????????????????????????????????????????????????????????????????????????????????????????????????????????????????????????????????????????????????
	Saimiri_sciureus             100220000010042000032206042400-244804224-42024422000000005061?022410-624220-20022-600180-3002-0000001244020200001101{0 4}2111122040002000020010041132010-000-200000001112000430002042202122252020042320202221216011000320023330041272641210101120121001000101221100010011101102020011140011012002003110011013102006000300000010242?220-?1000230021211111100-111022207011011122042?3044021000000111111111011
	Serapia_eocaena              ??0??????????2?1000322042400222204414224-40002022022000020082100020002222222200200210260-10020210000???????????????????????????????????????????????????????????????????????????????2???????????????????????????????????????????????????????????????????????????????????????????????????????????????????????????????????????????????????????????????????????????????????????????????????????????????????
	Shoshonius_cooperi           10004??0????00?0001222000222020202712200220221024024412034424210232624242043220222400102312100210043??????????????????12110024024000200210001122220304-0-010400224010412100220400??001???204200322020?200242??????2200043{1 3}0241204420111101121101000?00?100000????11?321?????1?01??????202210211130102{1 3}000010?????????1020220?0??2410011221??0200?1100?120000????0??12???2?????2111??1????????????????0?
	Siamopithecus_eocaenus       ??0????0?????4?0000322???400222204812004-20022422002000002080-0?240?44?2020-203024400200-30000210020??????????????????12????020040000000000041220020-200-400000000000202024202220?24????????????????????????????????????????????????????????????????????????????????????????????????????????????????????????????????????????????????????????????????????????????????0???????????????1??????????????????
	'Steinius_spp.'              11006??3?????2??????02???400220244812002120324022000002042424300222235233235300223500032622210310020?????????????????1??????22004020200000004124020104-0-030212204000400000210200??????????????????????????????????4000????3511????????????????????????????????????????????????????????????????????????????????????????????????????????????????????????????????????????????????????????????????????????
	Taqah_propliopithecid        ??0??????????2?100??24---400222226814224-4022442402400000408210224040202020-200022220240-32020210020????????????????????????040040000120120041??2?20-200-400000001022202422????????4???????????????????????????????????????????????????????????????????????????????????????????????????????????????????????????????????????????????????????????????????????????????????????????????????????????????????
	Tarsius_bancanus             2?0--?3111?0020002002200440020-220211004-2022202204241213114410020002524324220022250022421210021001014441040-02010012212310020004200200000004120010104-0-00010000302040140140040020011665204200002420240024001101110000{1 3}0200410080202120003201000002011101231210111332120120200112250230221022113010040000100030006001020220200224100111020022211111100-100002201011211022110?0134001000000111111111000
	Tarsius_sirindhornae         2?0--??2????????????22?????0?202?2411004-20002022?42412040{1 3}541002000242442422002224002242?2100210020????????????????????????200042002020000001200?0204-0-?002122060?????4?0????????0??????????????????????????????????????????????????????????????????????????????????????????????????????????????????????????????????????????????????????????????????????????????????????????02???????????????????????
	Teilhardina_americana        11016??4????10?0000212000410220221{3 5}12003120021014011211032(1 3 5)14300202245233245201224500142620100210020????????????????????????2200420020000000412102?204-0-030212204000401202220100??0???????????????????????????????????????????????????????????????????????????????????????????????????????????????????????????????????????????????????????????????????????????????????????????????????????????????????
	Teilhardina_asiatica         1?0070010?1?00?00003020004202202326120021200030220002000456042002020442422452002244002326100002100?0???????????2?0?00001210022004010000000002122020204-0-0002122020004100022200000??02???????????????????????????????????????????????????????????????????????????????????????????????????????????????????????????????????????????????????????????????????????2??2?????????????01?1??1??????????????????
	Teilhardina_belgica          11005??1????00?????312???400020222512002120004022000200053404300202044242245200224400232610000210010????????????????????????22004200000010002121020104-0-000212202000400002220000?????????????????????????????????2400043402612144200001020212000000001100000????11?310?????1?01??????????????????????????10???????????????????????????????????????????????????????????????????????????????????????????
	Tetonius_sp.                 11028044411440?0001022000400220221412003120112013144210025024300202{1 3}44233245210234400352610120210020?344?322?0?210002?12310022004100101000004124020104-0-020212204000402202210200??2??????????????????????????????220004340241224430210102021??1000100101?110??????????????????????????????????????????????????????????????0?0???41??1?2????0????1100?1200????2?0??11??02?????2111??1????1?????????????
	Varecia_variegata            1010414241120001103422060410222224612022132432020100000082680-020202-623020-20221-600180-22120210020012004002040140002112100000040000000000030240120-4-0-002000200040400421300000000012342043010224202301243112011420304440480422600002000300111001000210122200?011232121022100102240102440200031100200122100042105100000002400102001000200032010100001101022210200001100?1{0 4}00132304010000?001?0????10?
	Wadilemur_elegans            1??????2????????????22040300222202810--3020003140220400280520-022022-624020-22122-600040-12000210010????????????????????????????4?000?0002?0412?0?0200240000000200020010040?????0???????????????????????????????????????????????????????????????????????????????????????????????????????????221241120?0?02?????????????????????????????????????????????????????????????????????????????????????????????
	Washakius_insignis           100040?0?11400?000??22110222220212612210230311002024312034424110232423232042220232300202222000410044?????????????????21210?02420402020010200212222030220-022400224012200000240400?????????????????????????????????3400043402412044202010021211010000002010110??????????????????????????????????????????????????????????????????????????????????????????????????????????????????????????????????????????

;

END;
BEGIN PAUP;
outgroup Tupaia_glis;
ctype ord :  1 - 4 5 7 - 9 12 -15 18 21 22 24 -28 30 -35 37 -61 63 -67 69 -75 77 -78 80 -84 86 -88 91 -93 95 -98 99 -100 102 -104 106 -109 111 -115 117 -118 120 123 -131 133 135 -136 138 140 -141 143 -157 159 -162 164 -166 168 -180 182 -187 189 191 193 -197 199 -200 202 -204 206 -207 211 -218 220 -221 223 -227 229 231 234 235 -236 238 240 242 -244 247 250 -251 253 254 260 261 262 264 267 268 275 276 278 -282 284 -286 288 -289 292 -294 296 -298 300 302 303 304 -305 307 309 311 312 314 -318 320 -322 324 329 334 347 -349 351 353 357 361 363 -368 371 -372 375 -377;
wts 1 : all;
wts 0.5 : 5 7 - 9 12 -14 18 21 -23 24 -28 30 -35 37 -40 42 -53 55 -61 63 -67 69 -75 77 78 80 -83 86 -88 91 -93 95 98 -100 102 -104 106 -107 111 -112 114 117 -118 123 -131 133 135 -136 138 140 -141 144 -157 159 -162 164 -166 168 -180 183 -187 189 191 193 -197 199 -200 202 -204 211 -218 220 221 223 -227 236 244 260 275 276 281 -282 284 -285 288 -289 292 -294 296 -298 303 305 307 312 314 -318 320 -322 329 348 -349 351 353 361 363 -368 371 -372 375 -376;
ctype irrev : 21;
ctype irrev : 22;
ctype irrev : 119;
ctype irrev : 120;
loadconstr asbackbone = yes;
set / increase = auto;

END;
BEGIN ASSUMPTIONS;
	TYPESET * UNTITLED   =  unord:  1 -  391;

END;

BEGIN MESQUITECHARMODELS;
	ProbModelSet * UNTITLED   =  'Mk1 (est.)':  1 -  391;
END;

Begin MESQUITE;
		MESQUITESCRIPTVERSION 2;
		TITLE AUTO;
		tell ProjectCoordinator;
		timeSaved 1427123595720;
		getEmployee #mesquite.minimal.ManageTaxa.ManageTaxa;
		tell It;
			setID 0 8655903734669775004;
		endTell;
		getEmployee #mesquite.charMatrices.ManageCharacters.ManageCharacters;
		tell It;
			setID 0 7851060285529058050;
			mqVersion 275;
			checksumv 0 3 1268390362 null  getNumChars 391 numChars 391 getNumTaxa 109 numTaxa 109   short true   bits 2305843009213694463   states 511   sumSquaresStatesOnly 1.4353531E7 sumSquares -1.706323826818001E20 longCompressibleToShort false usingShortMatrix true   NumFiles 1 NumMatrices 1;
			mqVersion;
		endTell;
		getWindow;
		tell It;
			suppress;
			setResourcesState false false 100;
			setPopoutState 400;
			setExplanationSize 0;
			setAnnotationSize 0;
			setFontIncAnnot 0;
			setFontIncExp 0;
			setSize 1680 966;
			setLocation 0 22;
			setFont SanSerif;
			setFontSize 10;
			getToolPalette;
			tell It;
			endTell;
			desuppress;
		endTell;
		getEmployee  #mesquite.charMatrices.BasicDataWindowCoord.BasicDataWindowCoord;
		tell It;
			showDataWindow #7851060285529058050 #mesquite.charMatrices.BasicDataWindowMaker.BasicDataWindowMaker;
			tell It;
				getWindow;
				tell It;
					setExplanationSize 30;
					setAnnotationSize 20;
					setFontIncAnnot 0;
					setFontIncExp 0;
					setSize 1580 899;
					setLocation 0 22;
					setFont SanSerif;
					setFontSize 10;
					getToolPalette;
					tell It;
					endTell;
					setTool mesquite.charMatrices.BasicDataWindowMaker.BasicDataWindow.arrow;
					colorCells  #mesquite.charMatrices.NoColor.NoColor;
					colorRowNames  #mesquite.charMatrices.TaxonGroupColor.TaxonGroupColor;
					colorColumnNames  #mesquite.charMatrices.CharGroupColor.CharGroupColor;
					colorText  #mesquite.charMatrices.NoColor.NoColor;
					setBackground White;
					toggleShowNames on;
					toggleShowTaxonNames on;
					toggleTight off;
					toggleThinRows off;
					toggleShowChanges on;
					toggleSeparateLines off;
					toggleShowStates on;
					toggleAutoWCharNames on;
					toggleAutoTaxonNames off;
					toggleShowDefaultCharNames off;
					toggleConstrainCW on;
					toggleBirdsEye off;
					toggleShowPaleGrid off;
					toggleShowPaleCellColors off;
					togglePaleInapplicable on;
					toggleShowBoldCellText off;
					toggleAllowAutosize on;
					toggleColorsPanel off;
					toggleDiagonal on;
					setDiagonalHeight 80;
					toggleLinkedScrolling on;
					toggleScrollLinkedTables off;
				endTell;
				showWindow;
				getWindow;
				tell It;
					forceAutosize;
				endTell;
				getEmployee #mesquite.charMatrices.ColorByState.ColorByState;
				tell It;
					setStateLimit 9;
					toggleUniformMaximum on;
				endTell;
				getEmployee #mesquite.charMatrices.ColorCells.ColorCells;
				tell It;
					setColor Red;
					removeColor off;
				endTell;
				getEmployee #mesquite.categ.StateNamesEditor.StateNamesEditor;
				tell It;
					makeWindow;
					tell It;
						setExplanationSize 30;
						setAnnotationSize 20;
						setFontIncAnnot 0;
						setFontIncExp 0;
						setSize 1580 899;
						setLocation 0 22;
						setFont SanSerif;
						setFontSize 10;
						getToolPalette;
						tell It;
							setTool mesquite.categ.StateNamesEditor.StateNamesWindow.ibeam;
						endTell;
						setActive;
						rowsAreCharacters on;
						toggleConstrainChar on;
						toggleConstrainCharNum 3;
						togglePanel off;
						toggleSummaryPanel off;
					endTell;
					showWindow;
				endTell;
				getEmployee #mesquite.categ.StateNamesStrip.StateNamesStrip;
				tell It;
					showStrip off;
				endTell;
				getEmployee #mesquite.charMatrices.AnnotPanel.AnnotPanel;
				tell It;
					togglePanel off;
				endTell;
				getEmployee #mesquite.charMatrices.CharReferenceStrip.CharReferenceStrip;
				tell It;
					showStrip off;
				endTell;
				getEmployee #mesquite.charMatrices.QuickKeySelector.QuickKeySelector;
				tell It;
					autotabOff;
				endTell;
				getEmployee #mesquite.charMatrices.SelSummaryStrip.SelSummaryStrip;
				tell It;
					showStrip off;
				endTell;
				getEmployee #mesquite.categ.SmallStateNamesEditor.SmallStateNamesEditor;
				tell It;
					panelOpen true;
				endTell;
			endTell;
		endTell;
		endTell;
end;
