# Supplementary material for: Primate tarsal bones from Egerkingen, Switzerland, attributable to the middle Eocene adapiform Caenopithecus lemuroides
Source: PeerJ. 2015 Jun 23;3:e1036. doi: 10.7717/peerj.1036 (PMC4485257; doi:10.7717/peerj.1036)
Supplement: Dataset S2 [file peerj-03-1036-s007.txt]

#NEXUS

[File saved Tue Jun 02 13:44:15 2009]

BEGIN TAXA;
	DIMENSIONS NTAX = 20;
	TAXLABELS
		Cheirogaleus_major
		Microcebus_murinus
		Lepilemur_mustelinus
		Propithecus_spp.
		Lemur_catta
		Varecia_variegata
		Loris_tardigradus
		Nycticebus_coucang
		Arctocebus_calabarensis
		Perodicticus_potto
		Galago_moholi
		Galagoides_demidoff
		Otolemur_crassicaudatus
		Tupaia_glis
		Saimiri_sciureus
		Tarsius_bancanus
		Allenopithecus_nigroviridis
		Alouatta_seniculus
		Pan_troglodytes
		Aotus_trivirgatus
		;
ENDBLOCK;


BEGIN TREES;
	TRANSLATE
		1	Cheirogaleus_major,
		2	Microcebus_murinus,
		3	Lepilemur_mustelinus,
		4	Propithecus_spp.,
		5	Lemur_catta,
		6	Varecia_variegata,
		7	Loris_tardigradus,
		8	Nycticebus_coucang,
		9	Arctocebus_calabarensis,
		10	Perodicticus_potto,
		11	Galago_moholi,
		12	Galagoides_demidoff,
		13	Otolemur_crassicaudatus,
		14	Tupaia_glis,
		15	Saimiri_sciureus,
		16	Tarsius_bancanus,
		17	Allenopithecus_nigroviridis,
		18	Alouatta_seniculus,
		19	Pan_troglodytes,
		20	Aotus_trivirgatus
		;
	TREE * 1= (14,(((((15,20),18),(17,19)),16),((4,((1,2),3),(5,6)),(((7,8),(9,10)),(12,(11,13))))));
ENDBLOCK;
