# Supplementary material for: Primate tarsal bones from Egerkingen, Switzerland, attributable to the middle Eocene adapiform Caenopithecus lemuroides
Source: PeerJ. 2015 Jun 23;3:e1036. doi: 10.7717/peerj.1036 (PMC4485257; doi:10.7717/peerj.1036)
Supplement: Dataset S3 [file peerj-03-1036-s008.txt]

[Individuals]
159
[landmarks]
1200
[dimensions]
3
[names]
00f_Caenopithecus_NMB_Eh719_geocleaned
00f_DPC-11824_Babakotia_geocleaned
01A_Adapis-fossil-calc_AMNH_geocleaned
01B_NHMB_QE-530_Adapis-calc_smooth_geoclean
01C_NHMB_QE644_adapis_calc-L_smooth_geoclean
02A_Alouatta_sen_42316_Gcalc_Geocleaned
02B_mesh_Alouatta_NAl13_Geocleaned
02C_SBU_NAl13_Alouatta_calc_geocleaned
02D_SBU_NAl17_Alouatta_Calc_geocleaned
02E_SBU_NAl18_Alouatta_Calc_geocleaned
03A_mesh_Aotus_AMNH201647_Geocleaned
03B_AMNH_211482_Aotus_Calc_geocleaned
03C_Aotus_infulatus_94992_F_Geocleaned
04A_mesh_Apidium-1003B-calc_Geocleaned
04B_DPC_8810_calc_Geocleaned
04C_DPC_2381_Apidium_calc_Geocleaned
04D_DPC_15679_calc_Geocleaned
05A_mesh_Ateles-10-calc_AMNH_Geocleaned
05B_mesh_Ateles_13_Geocleaned
05C_mesh_Ateles_18_Geocleaned
06A_mesh_Cacajao-calc_AMNH-70192_Geocleaned
06B_mesh_Cacajao_1_Geocleaned
06C_Cacajao_calvus_AMNH201122_JUV_Geocleaned
07A_Callicebus_moloch_AMNH136217_Geocleaned
07B_AMNH_211490_A4_Calc_Callicebus_Geomagic_cleaned
07C_mesh_Callicebus-calc_AMNH-244363_Geocleaned
07D_mesh_Callicebus_AMNH94977_Geocleaned
08A_Callithrix_133698_calc_Geocleaned
08B_Callithrix_argentata_AMNH255861_Geocleaned
08C_Callithrix_jacchus_133692_Geocleaned
09A_Cantius-calc_AMNH_Geocleaned
09B_Cantius_16852_Geocleaned
09C_Cantius_abditus_USGS6783_Geocleaned
09D_Cantius_quest_USGS21829_Geocleaned
09E_Cantius_trig_USGS6774_Geocleaned
10A_mesh_Cebus-4-calc_geocleaned
10B_mesh_Cebus_11_Geocleaned
10D_Cebus_apella_AMNH133862_Geocleaned
10D_SBU_NCb5_Cebus_Calc_geocleaned
11A_Macaca-fascicularis-MCZ-35613_Calcaneus_geoclean
11B_Macaca-fascicularis-MCZ-35656_Calcaneus_geoclean
11C_Macaca-fascicularis-MCZ-35673_Calcaneus_geoclean
12A_DPC_031_Cheirogaleus-medius_Right-Calc_geoclean
12B_DPC_0142_Cheirogaleus-medius_Right_geoclean
12C_DPC_1023_Cheirogaleus-medius_Right_geoclean
13A_Chriopotes_albinosus_AMNH95027_Geocleaned
13B_mesh_Chiropotes-calc_AMNH-95760_Geocleaned
13C_mesh_Chiropotes-sat-calc-AMNH-96123_Geocleaned
13D_mesh_Chiropotes_2_Geocleaned
14A_USNM317118_Galeopterus_L_calc_smooth_geoclean
14B_Cynocephalus_UNSM7252384_Geocleaned
14C_AMNH_207001_Cynocephalus_volans_calc-smooth_geoclean
15A_USNM119694_daubentonia_r-calc_smooth_geoclean
15B_USNM305066_Daub_L-calc_smooth_geoclean
15C_USNM305066_Daub_R-calc_smooth_geoclean
15D_Daubentonia-calc_AMNH-185643_Geocleaned
16A_Eosimiid_11848_simp_Geocleaned
16B_Eosimiid_11851_simp_Geocleaned
16C_Eosimiid_12313_simp_Geocleaned
17A_Eulemur-calc_AMNH-17403_Geocleaned
17B_Eulemur_AMNH_31254_Geocleaned
17C_AMNH_170717_Eulemur-fulvus_calc-L_geoclean
18A_Galago_crassid_AMNH216239_Alex_Geocleaned
18B_Galago_crassid_AMNH216240_Alex_Geocleaned
18C_AMNH_216241_Galago-crassicaudatus_calc_smooth_geoclean
19A_Hapalemur-calc_AMNH-170675_Geocleaned
19B_Hapalemur_AMNH61589_Geocleaned
19C_Hapalemur_AMNH170689_Geocleaned
20A_mesh_Hylobates_hooklock_AMNH119601_Geocleaned
20B_mesh_Hylobates_lar_AMNH146725_Geocleaned
20C_mesh_Hylobates_syndactylus_AMNH106583_Geocleaned
21A_AMNH_188150_Lagothrix-lagotricha_Left_geoclean
21B_Lagothrix_lago_188162_Gcalc_Geocleaned
21C_Lagothrix_lagotricha_AMNH188156_calcL_geoclean
22A_Lemur-catta-calc_AMNH-150039_Geocleaned
22B_Lemur_catta_AMNH_22912_Geocleaned
22C_Lemur_catta_AMNH170739_Geocleaned
23A_Lepilemur-calc_AMNH-170568_Geocleaned
23B_Lepilemur_AMNH170565_Geocleaned
23C_Lepilemur_AMNH170569_Geocleaned
24A_AMNH_174431_Microcebus-murinus_calcR-geoclean
24B_AMNH_174500_Microcebus-murinus_Right_geoclean
24C_Microcebus-griseorufus-calc_AMNH-174472_Geocleaned
25A_MCZ_37327_Nasalis_larvatus_calcL_M_geoclean
25B_MCZ_41557_Nasalis_larvatus_calcL_M_geoclean
25C_Nasalis_larvatus_AMNH106272_Geocleaned
26A_Nycticebus-calc_AMNH-90381_Geocleaned
26B_Nycticebus_AMNH_16591_Alex_Geocleaned
26C_Nycticebus_AMNH102027_Alex_Geocleaned
27A_AMNH_89354_Pan_troglodytes_calcL_geomean
27B_Pan_trog_51202_Gcalc_Geocleaned
27C_Pan_51278_Calcaneus_R_Geocleaned
28A_Perodictus-calc_AMNH-184597_Geocleaned
28B_Perodictus_AMNH269851_Alex_Geocleaned
28C_Perodictus_AMNH269907_Alex_Geocleaned
29A_AMNH_187978_Pithecia-calc_geocleaned
30A_MCZ_37313_Pongo_pygmaeus_calcR-smooth_geoclean
30B_MCZ_37365_Pongo_pygmaeus_labels2_R_geoclean
30C_Pongo_pig_28253_Gcalc_Geocleaned
31A_AMNH170471_propithecus_calc_smooth_geoclean
31B_Propithecus-calc_AMNH-170491_Geocleaned
31C_Propithecus_verreauxi_AMNH170463_Geocleaned
32A_USNM016197_Indri_calc_smooth_geoclean
32B_Indri-calc_AMNH-208992_Geocleaned
32C_Indri_AMNH100504_Geocleaned
33A_mesh_Saguinus-2-calc_Geocleaned
33B_Saguinus-12-calc_geocleaned
33C_SAGUINUS_188177_Geocleaned
33D_Saguinus_midas_AMNH266481_Geocleaned
34A_mesh_Saimiri_boliviensis_AMNH209934_Geocleaned
34B_mesh_Saimiri_Sm2_Geocleaned
34C_mesh_Saimiri_Sm6_Geocleaned
34D_AMNH_211650_Saimiri_boliviensis_geocleaned
34E_Saimiri_sciureus_AMNH188080_Geocleaned
34F_AMNH_211651_Saimiri_boliviensis_geocleaned
35A_AMNH_109368_Tarsius-spectrum-pelengensisL_geoclean
35B_amnh109367-calcL_smooth_geoclean
35C_AMNH_119521_Calc_smooth_Geocleaned
35D_Tarsius-calc_Geocleaned
36A_Notharctus-calc_AMNH-13766_Geocleaned
36B_Notharctus-calc_AMNH-55061_Geocleaned
36C_Notharctus-calc_AMNH-129382_Geocleaned
36D_Notharctus-calc-rev_AMNH-11474_Geocleaned
37A_UCM_67678_Omomys_Calcaneus_Smooth_geoclean
37B_UCM_68745_Omomys-carteri_Calc_Smooth_geoclean
37D_UCM_69065_Omomys_Calcaneus_Smooth_geoclean
38A_IRSNB-M1236_teilhardina_calc-smooth_geoclean
38B_IRSNB-M1237-8864_teilhardina_r-calc_smooth_geoclean
38C_mesh_Teihardina_loan_Geocleaned
39A_Leptadapis-calcanei-QE-604-smooth_geoclean
39B_Leptadapis-calcanei-QF-421_smooth_geoclean
39C_NHMB_QE-830_Leptadapis-calcanei-L_geoclean
40A_PtilocercusUSNM-481106_2106LR-Calcaneus_geoclean
40B_PtilocercusUSNM-488055_2102LR-Calc_smooth_geoclean
40C_PtilocercusUSNM-488058_2105LR-Calc-smooth_geoclean
41A_Cebuella_AMNH244365_Geocleaned
41B_mesh_Cebuella-calc_AMNH-244101_Geocleaned
41C_USNM337948_Cebuella_calcaneus_smooth_geoclean
42A_Vastans-calc_GU-1644_Geocleaned
42B_Marcgodinotius-calc_GU-709_Geocleaned
42C_Vastans-calc_GU-751_Geocleaned
43A_mesh_Callimico-calc_AMNH-183289_Geocleaned
43B_mesh_Callimico_1_Geocleaned
43C_USNM303323_Callim_calc_smooth_geoclean
44A_AMNH_201384_Varecia_variegata_Calc_Geocleaned
44B_USNM538407_Varecia_L-calc_smooth_geoclean
44C_Varecia-calc_AMNH-100512_Geocleaned
45A_Tupaia-glis-calc_SBU_Geocleaned
45B_AMNH_215175_Tupaia_sp_calc-L-smooth_geoclean
45C_AMNH_215176_Tupaia-sp_Right-Calc_Smooth
46A_AMNH_34257_Loris-tardigradus_Left-Calc_Smooth
46B_AMNH_150038_Loris_tardigradus_calcR_geoclean
46C_AMNH_165931_Loris_tardigradus_calcR_F_geoclean
47A_USNM-442240-Ignacius-graybullianus-geoclean
49A_Plesiadapis-churchilli-calc_Wyoming_Geocleaned
49B_Plesiadapis-cookei-calc_UM-87990_Geocleaned
49C_Plesiadapis-tricuspensis-calc_Geocleaned
50A_carpo-calc1-smooth_geoclean
51A_Proteopithecus-calc-DPC_geoclean

[rawpoints]

'00f_Caenopithecus_NMB_Eh719_geocleaned

1.3909089e-02 4.2166704e-02 3.3431079e-03
-1.4880134e-02 -4.2781372e-02 9.8819269e-04
-1.3614584e-02 3.6889442e-03 1.9849431e-02
4.4710019e-03 7.6559026e-03 -1.6617646e-02
1.9489184e-02 1.1447286e-02 1.7160045e-02
-1.4401720e-02 -1.3110982e-02 -5.4648590e-03
2.0132548e-02 2.8163221e-02 -1.7474372e-02
1.2346500e-03 2.1035785e-02 3.6660309e-03
-1.9488893e-04 -3.0542796e-02 -1.2996697e-02
3.0091779e-03 -1.9323053e-03 4.7251998e-03
-1.4435817e-02 -2.4661067e-02 1.2717184e-02
-1.2188843e-02 7.3700410e-03 -5.0761312e-03
2.4901181e-03 3.3885871e-02 -1.1092175e-02
2.0266781e-02 2.4027865e-02 2.7025466e-03
1.3490340e-03 -9.5588970e-03 -1.3076301e-02
2.1397372e-04 -3.6913920e-02 8.2870594e-03
1.8384153e-02 1.3467701e-02 -9.9182163e-03
-2.7090719e-03 -2.2535761e-02 1.0369556e-03
-1.5463486e-02 -2.9187440e-02 -7.7915862e-03
-1.6634566e-02 -8.8087750e-03 1.0127563e-02
4.9584513e-04 9.8416429e-03 1.5316213e-02
-3.8358142e-03 1.9580314e-02 -1.0909457e-02
1.2197939e-02 1.0212650e-02 3.7566956e-03
-1.7302205e-03 -4.2132754e-02 -4.7742146e-03
-2.0282886e-02 -3.7356691e-02 1.2738264e-02
7.9237580e-03 2.1072765e-02 -1.8246158e-02
-1.1206668e-02 1.0944435e-02 8.1408646e-03
-4.4950664e-03 -5.6904214e-03 1.5677774e-02
1.4534838e-02 3.9891016e-02 -1.3411845e-02
-7.0386037e-03 -1.9603017e-02 -1.4090856e-02
-6.1923828e-03 7.7097819e-04 -1.4330898e-02
9.7279136e-03 3.0380913e-02 6.3932174e-03
8.2136954e-03 2.9762168e-03 -5.5802896e-03
1.1660714e-02 1.9483980e-02 1.1936849e-02
1.8596221e-02 3.3883825e-02 -3.9166980e-03
-4.2634318e-03 -1.1403096e-02 5.2411879e-03
-9.0165055e-03 -3.4857380e-02 1.5543977e-02
-1.7988346e-02 -2.2080835e-02 1.6917305e-03
-1.3664368e-02 -2.8590401e-03 3.7793838e-04
-8.9031042e-03 -3.7236933e-02 -1.1436728e-02
-7.4968829e-03 1.6380049e-02 -1.1125521e-03
1.0649330e-02 6.0305130e-03 1.3901747e-02
1.3570273e-03 -3.2285830e-02 -1.5486415e-03
5.3952076e-03 3.7215878e-02 -1.0243482e-03
-1.8114495e-02 -3.2807414e-02 3.3084176e-03
1.0088052e-02 3.1476831e-02 -1.8219765e-02
2.1151674e-02 3.5017928e-02 6.2961615e-03
2.2163310e-02 2.0600392e-02 1.2580320e-02
2.0215339e-02 2.3807052e-02 -7.9252421e-03
6.1400573e-04 -1.3803049e-02 -3.5678513e-03
-1.4733252e-02 1.3355626e-03 9.8573418e-03
-8.7934965e-03 -8.9875625e-03 -1.2877823e-02
-6.0992744e-03 -2.9015642e-02 7.8900948e-03
4.4449752e-04 2.6649831e-02 -4.5131147e-03
-8.4736410e-03 -4.2044140e-02 8.6903383e-03
-1.3644831e-02 -6.2145822e-03 1.9290648e-02
-4.4535278e-03 1.0333993e-02 -1.3782736e-02
8.3207179e-04 -2.2017355e-02 -8.6145322e-03
1.4900009e-02 1.7537530e-02 -1.9817147e-03
-1.0557844e-02 -1.6171477e-02 1.0673555e-02
-4.1699389e-03 2.7767861e-03 1.9837862e-02
1.7302684e-02 1.9173442e-02 -1.7599813e-02
3.2417567e-03 -4.9410727e-03 -5.0575557e-03
-2.2381000e-03 1.2942023e-02 6.9296523e-03
1.0718757e-02 1.3677658e-02 1.9159355e-02
-9.2889098e-03 -2.8676502e-02 -1.4911854e-02
4.0293886e-03 -9.0689966e-04 -1.3216131e-02
-1.2468685e-02 -2.0252855e-03 -8.5385852e-03
1.6304440e-03 1.2351103e-03 1.3014833e-02
-1.6230437e-02 -3.7873384e-02 -6.3390329e-03
1.6357074e-03 2.5661346e-02 -1.4157135e-02
1.1897509e-02 1.2504088e-02 -1.5802954e-02
-8.2198678e-03 9.7038002e-03 1.6343495e-02
1.7607774e-02 1.6492075e-02 6.2111917e-03
1.2581386e-02 4.0483930e-02 -5.0227415e-03
-1.6731019e-02 -1.3517268e-02 2.9117094e-03
1.6511514e-03 1.5627667e-02 -1.6366171e-02
-1.3450805e-02 -2.1095195e-02 -8.6812213e-03
5.4711076e-03 1.4017363e-02 1.0128234e-02
1.3192705e-02 9.5228810e-03 -4.4989395e-03
-2.1434109e-03 -4.3146176e-02 3.3940497e-03
-9.7753257e-03 1.4311888e-02 -8.8607008e-03
-1.2075262e-02 4.7148454e-03 2.7665100e-03
7.3162806e-03 4.5024528e-03 6.5977790e-03
1.9026804e-02 3.3575098e-02 -1.1823538e-02
-1.7826382e-02 -1.8615929e-02 8.7362730e-03
-9.5231504e-03 -4.1767506e-02 -4.8902050e-03
7.2912754e-03 4.0001325e-02 -1.0685837e-02
1.5433945e-02 2.5142508e-02 8.4853409e-03
3.6017282e-03 2.8143214e-02 2.2340910e-03
8.1326089e-03 2.3036727e-02 6.1800088e-03
1.3809179e-02 2.5239769e-02 -2.0339824e-02
1.5521158e-02 1.0713890e-02 1.0635250e-02
-1.8571160e-02 -3.0457083e-02 1.0498091e-02
-7.3853827e-03 -2.1633672e-02 6.7454178e-03
-1.5868081e-02 -4.1502501e-02 8.2576581e-03
-1.7800946e-04 -1.6770043e-02 -1.3992625e-02
4.2736599e-04 -3.5872460e-02 -7.9679385e-03
9.9304545e-03 6.6117121e-03 -1.1707377e-02
-1.4474732e-02 -1.2719024e-02 1.5932116e-02
5.8584336e-04 -7.9458114e-03 1.0709367e-03
-1.0343059e-02 6.2338272e-03 -1.2046961e-02
-1.9771410e-03 -5.3049106e-03 8.9314828e-03
2.2877460e-02 3.0616871e-02 8.6966896e-04
-1.4540968e-02 7.4355552e-03 1.3601398e-02
1.4113753e-02 3.5955390e-02 6.9644494e-03
1.6281093e-02 3.4816169e-02 -1.8178427e-02
-1.5769316e-02 -3.3306117e-02 1.6265091e-02
1.9597831e-02 3.9009968e-02 8.5643794e-04
-7.5283306e-03 -9.9103540e-03 1.1091090e-02
-3.4648673e-03 -5.4066830e-03 -1.5575609e-02
1.6541005e-02 1.7526426e-02 1.6312884e-02
-3.4252640e-03 2.1087064e-02 -3.8176983e-03
-1.1192146e-02 -1.5091763e-02 -1.1160265e-02
1.8780524e-03 -3.8788768e-02 1.3947682e-04
-4.2336802e-03 -3.9009380e-02 1.2858218e-02
-2.2954415e-03 -2.4278136e-02 -1.4123940e-02
-1.0631941e-02 1.1028384e-02 1.2363778e-03
-1.7275242e-02 -2.8134026e-02 -1.5072310e-03
-9.2641566e-03 -1.4474188e-03 2.0535491e-02
2.1337027e-02 1.9045835e-02 -1.2306327e-02
6.5550253e-03 1.8213292e-03 6.5112013e-04
-4.0661932e-04 3.1796591e-03 -1.6201170e-02
1.1397174e-03 -2.8493750e-02 -6.9736131e-03
-1.9065129e-03 -3.2423083e-02 4.1099257e-03
-8.4219388e-03 -4.3105915e-02 1.7568475e-03
-1.6290910e-02 -3.5686360e-03 1.4000725e-02
1.3955541e-02 8.0982764e-03 1.9178734e-02
6.3768403e-03 8.8866389e-03 1.7751232e-02
2.4563506e-03 3.2854749e-02 -4.7741634e-03
2.0715106e-02 1.4493722e-02 1.1430141e-02
-1.4716201e-02 -6.6616640e-03 -4.8267115e-03
-1.8106600e-02 -2.4924226e-02 7.4172047e-03
-1.4840198e-02 -4.0376470e-03 6.4549806e-03
-1.0730992e-02 -2.9817449e-02 1.2225330e-02
8.3748685e-03 3.6411875e-02 4.4277818e-03
-1.5920992e-02 -1.8751255e-02 -3.2503668e-03
-2.5804017e-03 -1.6006228e-02 1.4301948e-03
-1.8323325e-02 -3.7817602e-02 -5.0069572e-04
-1.3705248e-02 -3.8183196e-02 1.2989285e-02
-1.4170590e-02 -3.4076562e-02 -1.1279370e-02
1.9701496e-02 2.9066100e-02 6.3634658e-03
6.9815322e-03 3.5610867e-02 -1.4907970e-02
1.9611168e-02 2.6872127e-02 -2.6356779e-03
9.1061329e-03 7.1179254e-03 -7.3900348e-04
-4.1914879e-03 -1.2352760e-02 -1.4912742e-02
-1.2783640e-02 1.6025369e-03 -3.5594137e-03
-5.4261461e-03 -3.3194925e-02 -1.4355087e-02
9.1566646e-03 4.1775464e-02 -2.2535651e-04
2.1723444e-02 2.8230593e-02 -1.1611927e-02
-6.3590115e-03 1.2240617e-02 1.1300676e-02
6.6863913e-03 2.6804558e-02 -1.7157430e-02
-3.1328403e-03 1.7128218e-02 2.9304473e-03
1.5526451e-02 3.6599583e-02 -8.2474730e-03
-3.9341390e-03 -3.9753359e-02 -9.6794813e-03
1.7890129e-02 1.8542963e-02 -7.0652092e-03
-1.7485230e-04 -1.9693302e-02 -3.4147569e-03
-1.4951040e-02 -8.5654773e-03 5.9574811e-04
-1.6152469e-03 2.4717087e-02 -9.5098150e-03
9.5053144e-04 4.6523430e-03 1.7725330e-02
7.3188440e-03 1.5388748e-02 -1.7671594e-02
-4.6819411e-03 -3.3614117e-02 1.0977590e-02
-9.3552998e-03 -8.8303753e-03 1.6571472e-02
2.2388869e-03 -9.9814606e-03 -7.5120389e-03
-5.4163375e-04 -2.7007365e-02 -1.7030688e-03
-1.8679370e-02 -3.6556234e-02 7.4497631e-03
2.1448382e-02 2.0484124e-02 6.8970084e-03
-1.0620397e-02 -2.3674196e-02 -1.2788282e-02
8.1123373e-03 1.5768833e-02 1.4707608e-02
1.3909935e-02 1.0200042e-02 -9.9875755e-03
-1.4539020e-02 -1.9084748e-02 1.3196175e-02
-1.9658325e-03 -4.2005070e-02 8.7962462e-03
2.1969514e-02 1.6354762e-02 1.6467880e-02
8.8203948e-04 -1.6032524e-02 -8.6361495e-03
-1.7508073e-02 -3.3228748e-02 -3.5877213e-03
6.5949832e-03 4.0642608e-02 -5.1624981e-03
2.2327307e-03 1.6011836e-02 6.1064842e-03
-1.5593238e-03 -1.1525855e-03 1.6777179e-02
1.1218784e-02 7.6888541e-03 8.7231702e-03
-6.5833748e-03 -1.6256421e-02 6.1739124e-03
1.8231294e-02 3.9749474e-02 6.0581827e-03
1.2174070e-02 1.7713233e-02 -1.8519930e-02
1.6746746e-02 2.1267095e-02 1.2287503e-02
-8.8103803e-03 -3.6057999e-03 -1.2559083e-02
-1.5569181e-02 -2.4020791e-02 -4.6813199e-03
6.5133927e-03 3.2732545e-03 1.1876227e-02
-3.5928801e-05 2.0428316e-02 -1.4708676e-02
2.1854754e-02 2.3876039e-02 -1.4717208e-02
-9.6627532e-03 -2.4968016e-02 1.0246458e-02
-1.0023353e-02 1.2191590e-02 -3.9397039e-03
-1.2679599e-02 -9.3276426e-03 -8.9788742e-03
-3.3520556e-03 -2.7139423e-02 3.7215012e-03
-1.7111882e-02 -1.4044133e-02 1.1387380e-02
1.5783104e-02 1.3036567e-02 2.0679930e-02
-7.0245695e-03 1.3350275e-02 4.3754388e-03
-3.5417456e-03 7.9374066e-03 1.8193482e-02
1.7099314e-02 2.2244408e-02 -3.3658231e-03
5.2721767e-03 -7.8641926e-04 -7.8451554e-03
3.4564391e-03 -5.3213885e-03 -1.0376423e-02
-8.6487158e-03 5.7255119e-03 1.9779439e-02
-1.5199597e-02 -1.1917958e-03 1.8640842e-02
4.2209841e-03 -2.8180441e-03 -3.4552076e-04
-1.2986839e-02 5.9707577e-03 7.7903731e-03
2.4749342e-04 2.9591405e-02 -8.8902772e-03
-6.6471588e-03 1.7872458e-02 -6.6178198e-03
1.7114352e-02 1.4671621e-02 -1.4933146e-02
2.0123504e-02 2.9876092e-02 -6.8929369e-03
8.1790862e-03 1.8203015e-02 8.1181963e-03
3.8008385e-03 3.0417867e-02 -1.4722873e-02
1.2738031e-02 1.3060380e-02 -5.5003540e-04
1.7560344e-02 1.9682522e-02 2.0158925e-03
-2.8947290e-03 1.5278820e-02 -1.3941730e-02
4.8354593e-03 3.3145750e-02 2.1575502e-03
-2.0885412e-02 -3.2607018e-02 1.4608596e-02
2.9285995e-04 1.0640182e-02 -1.6406223e-02
1.1874362e-02 3.6873465e-02 -1.6582661e-02
-1.4836019e-02 2.3092405e-03 1.4932087e-02
1.6272309e-02 1.3891115e-02 -5.2892971e-03
6.0558697e-03 3.8632073e-03 -1.3546479e-02
1.5570480e-02 2.9941722e-02 -1.9507843e-02
1.4807576e-02 3.0680928e-02 6.4158985e-03
-1.2173617e-02 3.3780559e-03 -8.2820651e-03
5.7990927e-04 2.4649470e-02 1.3166723e-04
2.0277991e-02 2.4516353e-02 9.7348877e-03
8.9416399e-04 1.1883794e-02 1.0718135e-02
-1.2086609e-02 -4.2696804e-02 5.2054809e-03
4.1208650e-03 3.6844709e-02 -7.2535578e-03
-1.7935981e-02 -4.0116295e-02 3.8928935e-03
-1.4353137e-02 -4.1807276e-02 -3.8716306e-03
-1.3161632e-02 2.4871846e-04 4.6844473e-03
-1.2929780e-04 -1.7859482e-03 -1.5864811e-02
-4.5222462e-03 5.3593670e-03 -1.4693313e-02
-1.2107620e-02 9.9352426e-03 -9.3733865e-03
-1.3298530e-02 -2.9250763e-02 -1.2171205e-02
-1.7802753e-02 -2.7835459e-02 3.3282962e-03
-1.6364238e-02 -8.2659831e-03 1.5401781e-02
1.6125371e-02 3.7950539e-02 -2.8566918e-03
-1.5822595e-02 -9.1393453e-03 5.3782659e-03
3.9185676e-03 4.3904083e-04 8.7947253e-03
-4.3600092e-03 -4.3079529e-02 -8.5565171e-04
-1.2110965e-02 -3.9352101e-02 -8.2698594e-03
4.6614012e-03 1.2059220e-02 1.4540877e-02
-4.3011896e-03 -2.8511231e-02 -1.5080687e-02
-1.1280077e-02 1.1021796e-02 1.2908408e-02
1.2709424e-03 -4.0103333e-02 4.7414683e-03
-8.9697206e-03 -3.9456406e-02 1.2706008e-02
2.2669925e-02 3.5443824e-02 1.5529138e-03
1.8157380e-02 2.3782487e-02 -1.8322281e-02
-2.3032681e-03 -3.5877949e-02 -1.1871211e-02
1.1817474e-02 2.6214284e-02 5.5746804e-03
-1.0124698e-02 -3.3156898e-02 -1.3488680e-02
-1.5319218e-02 -2.9442431e-02 1.3690290e-02
1.6046464e-02 8.9761800e-03 1.5120649e-02
-9.9232977e-03 9.9198780e-04 -1.1579040e-02
-1.7682546e-02 -1.7900164e-02 4.1831512e-03
1.1974067e-02 4.0585698e-02 -9.6449833e-03
-1.0439781e-02 -1.2361663e-02 1.3744709e-02
1.4609042e-02 1.4255341e-02 3.4751446e-03
8.4334917e-03 9.5036646e-03 -1.5241437e-02
1.0768862e-02 6.6334662e-03 -7.1023389e-03
1.2168303e-02 2.1962567e-02 8.0566638e-03
6.3765237e-04 -2.6015586e-02 -1.1079589e-02
1.2529009e-03 -3.8658662e-02 -4.4410042e-03
-9.5549915e-04 -2.4867561e-03 1.2436919e-02
-1.6009611e-04 -5.2592664e-03 4.7638889e-03
-3.8780834e-03 1.1124500e-02 1.4930626e-02
3.8819079e-03 2.2419286e-02 -1.6386434e-02
-1.8065779e-02 -2.2365526e-02 1.1294011e-02
-1.0790303e-02 -2.0672499e-02 1.1097554e-02
1.9716636e-02 3.2592731e-02 -1.6174537e-02
-1.9005233e-03 2.0807504e-02 4.2043398e-04
-4.3161294e-03 -1.9626378e-02 4.1370413e-03
-6.7793578e-03 -2.4760280e-02 -1.5087830e-02
1.4714497e-03 -9.2941357e-03 -3.1225382e-03
-1.5959857e-02 -1.4390972e-02 -1.4223595e-03
-1.3437625e-02 -2.5534864e-02 -9.4103667e-03
6.5246713e-03 2.7192709e-02 5.7363619e-03
-1.2346743e-02 7.4480514e-03 1.7504671e-02
-8.4278515e-03 1.0798074e-02 -1.1760330e-02
4.8447044e-03 5.3889990e-03 1.5463745e-02
9.8306900e-03 9.3698165e-03 2.0505479e-02
5.5540310e-03 1.2471776e-04 -3.3852659e-03
-5.1302319e-03 -2.6759463e-03 1.8897294e-02
-7.5872229e-03 -1.5122711e-02 -1.3716235e-02
-5.9676905e-03 1.5670607e-02 -1.0634853e-02
2.6089793e-03 2.9535734e-02 -1.8038416e-03
4.7363997e-03 2.0204940e-02 6.1679313e-03
-9.2487600e-04 -1.2152069e-02 1.9506246e-04
1.0115569e-02 3.9952562e-02 -1.4035074e-02
1.2337593e-02 1.6381642e-02 1.6101508e-02
4.6904778e-03 1.1950035e-02 -1.7233890e-02
-1.1934591e-02 7.2947135e-03 -7.4119512e-04
-1.0847059e-02 -1.9428306e-02 -1.1913557e-02
2.5386755e-04 -2.3812560e-02 -4.7202610e-03
-1.3533929e-02 -1.6813145e-02 -7.9572110e-03
9.7830464e-03 6.6328937e-03 3.6785699e-03
-1.6821005e-02 -3.3583605e-02 -7.8346287e-03
1.3458764e-04 -2.0991244e-02 -1.2762201e-02
1.3405999e-02 4.1006484e-02 -8.2805328e-04
-5.9673103e-03 -4.3309451e-02 5.3655133e-03
5.8171642e-04 -3.6076564e-02 3.3892734e-03
1.7487281e-02 3.6745111e-02 -1.4290786e-02
-1.6280515e-02 -1.3005915e-02 7.3001933e-03
1.1596934e-02 3.9140254e-02 5.3032716e-03
-1.3564949e-02 -2.6429906e-03 -3.9446511e-03
1.3112634e-03 -5.4671133e-03 -1.4265819e-02
-1.1090998e-02 8.5033155e-03 4.6786670e-03
4.3228419e-03 2.3984506e-02 4.0709119e-03
-8.7530217e-03 -5.2507519e-03 1.8788899e-02
1.6678941e-03 -3.2544285e-02 -5.7410099e-03
7.7120063e-03 3.5956222e-03 -9.6853727e-03
1.0305084e-02 2.7355377e-02 -1.9515498e-02
4.8267654e-03 1.9306036e-03 4.4576616e-03
-1.8035417e-02 -2.6662632e-02 1.2128150e-02
1.4216987e-02 2.1171256e-02 -1.9601946e-02
-5.5586100e-03 -4.1129764e-02 -6.0343608e-03
-4.8014773e-03 -8.5818014e-03 8.2373438e-03
1.8963417e-02 1.5412130e-02 1.9151174e-02
-1.2138281e-02 -4.0902902e-02 1.0230920e-02
-2.8850572e-04 -4.2137321e-02 -9.0797339e-04
-1.1252419e-02 -4.2436443e-02 -1.1642885e-03
-8.0474588e-03 -1.3293230e-02 8.8075035e-03
1.0762795e-03 -2.4937027e-03 8.5749375e-03
-1.3133739e-02 1.4131501e-03 5.9853786e-04
1.5431309e-02 1.3070770e-02 7.2946651e-03
-1.3819376e-03 -3.0236039e-02 7.1274666e-04
-1.9272527e-02 -3.9871955e-02 9.7287271e-03
1.2454160e-03 -1.3521570e-02 -1.2061807e-02
4.6517546e-03 1.8367495e-02 -1.7141803e-02
-1.1399622e-02 -5.7164476e-03 -1.0325280e-02
-1.8724806e-03 -9.1462193e-03 -1.5563604e-02
-1.8140923e-02 -3.0399605e-02 6.5134116e-03
-1.2086750e-02 -3.2133372e-02 1.5242932e-02
-6.0055892e-03 -2.5376968e-02 6.2535719e-03
-4.5741107e-03 -6.6905826e-03 1.1741828e-02
-1.5268832e-02 -2.5932578e-03 1.0258190e-02
2.2575411e-02 3.1643725e-02 4.7316466e-03
1.7421156e-02 3.3669950e-02 5.9674582e-03
1.7987483e-02 3.3488552e-02 -7.9571170e-03
5.5660103e-03 3.6368833e-02 -1.1261675e-02
7.2137136e-03 1.2859830e-02 1.7519500e-02
2.2291510e-02 1.7776363e-02 9.6529297e-03
2.0567663e-02 3.0700380e-02 -2.5075460e-03
2.1715271e-02 3.8272740e-02 4.1131896e-03
-4.1845413e-03 -1.6964492e-02 -1.4636865e-02
2.1748906e-02 2.7624556e-02 3.2181503e-03
1.8497841e-02 1.1364461e-02 1.3205536e-02
1.0426914e-02 6.6111439e-03 1.7797500e-02
-2.5807264e-03 -8.3876939e-03 3.4078703e-03
-1.7535531e-02 -1.8229299e-02 2.9044366e-04
1.0822648e-03 -3.2320793e-02 -9.5968655e-03
7.1097581e-03 3.9133794e-02 1.9602556e-03
-1.3064845e-02 -1.5432796e-02 1.3545022e-02
-1.8100423e-02 -2.1412688e-02 5.7568129e-03
-1.4916657e-02 -1.0171129e-02 -2.9237910e-03
-2.4305371e-03 -3.3915598e-02 7.6390089e-03
-1.6890018e-02 -3.6730497e-02 1.4625385e-02
1.0656084e-02 3.4244416e-02 6.8531073e-03
-1.9479626e-02 -3.4205459e-02 1.0582835e-02
1.4874308e-02 1.2056468e-02 -1.3194744e-02
6.1774224e-03 3.0975856e-02 5.0002229e-03
-1.3635501e-03 7.0781854e-03 -1.5970087e-02
-8.2474150e-03 -3.9530764e-02 -8.2157690e-03
-8.0393929e-03 -3.2465100e-02 1.2714356e-02
-3.5048552e-03 2.1685766e-02 -7.5620707e-03
-1.2706459e-02 -3.5950867e-02 1.5886826e-02
2.2140244e-02 2.2871183e-02 -1.1051217e-02
-1.7135012e-02 -2.4301599e-02 -1.2589221e-03
-1.3085360e-02 -9.5662836e-03 1.7654382e-02
-1.4667400e-02 -5.6395822e-03 2.9558284e-03
7.0805319e-03 3.2005952e-02 -1.5996023e-02
-7.8151236e-03 2.0293043e-03 2.0518531e-02
-5.5775017e-03 -8.6136721e-03 -1.4797786e-02
9.0391316e-04 2.9018277e-02 -1.2538504e-02
1.1729296e-02 9.8666224e-03 -1.3141760e-02
2.0278487e-02 2.0449280e-02 -1.5610658e-02
2.0955605e-02 2.5486745e-02 6.1803463e-03
2.0228681e-02 3.6016064e-02 -1.3176862e-03
1.9711736e-02 1.9019706e-02 1.4910017e-02
-3.4548319e-03 -2.0618447e-02 -1.3975810e-02
3.1832446e-03 2.3853797e-03 -1.5402119e-02
-8.2567545e-04 -3.9371193e-02 -7.4470032e-03
2.0106492e-02 1.6827425e-02 -9.5086274e-03
1.3271399e-02 8.1068636e-03 1.2036298e-02
2.7198430e-03 -6.1321885e-03 -1.3651034e-03
1.0823422e-02 2.3280802e-02 -1.9333468e-02
4.2828797e-03 3.3567857e-02 -1.6249431e-03
-8.9381320e-03 -1.8644173e-02 8.2807280e-03
-5.2370541e-03 -4.1822938e-02 1.0679519e-02
-4.9004387e-03 1.8956281e-02 -6.8650238e-04
-1.8189319e-02 -3.6542696e-02 3.0517522e-03
-2.0537245e-03 -3.6531977e-02 1.1234179e-02
-8.5210026e-03 1.5484108e-02 -4.5428748e-03
-2.6773038e-03 1.1980282e-02 1.1493215e-02
-1.2543162e-02 2.7015210e-04 2.0682476e-02
-1.7686942e-02 -3.1567942e-02 -9.2896849e-05
-1.3102624e-02 8.9269257e-03 1.0550007e-02
-1.4137988e-02 4.6774679e-03 1.1155071e-02
-7.1039684e-03 7.4333977e-03 -1.3230472e-02
-7.8559445e-03 3.7946385e-03 -1.3237231e-02
7.8544244e-03 3.8841069e-03 -2.0996318e-03
-5.4344854e-03 -3.7640088e-02 -1.2368564e-02
8.9733358e-03 4.1413783e-02 -7.8102088e-03
-7.6124204e-03 1.2277029e-02 7.9196542e-03
1.8895873e-02 2.3780726e-02 -6.4975289e-04
-9.0782991e-04 2.3648703e-02 -2.9891387e-03
-2.8364690e-03 5.8019869e-04 -1.5719065e-02
8.9426485e-03 5.2962965e-03 1.0109073e-02
2.3036463e-02 1.6771934e-02 1.3008258e-02
1.7224724e-02 4.0987759e-02 2.6650452e-03
-6.1729742e-03 -3.6032911e-02 1.3715564e-02
-5.7836483e-03 -2.8156815e-03 -1.4742773e-02
1.8556361e-03 -3.5755845e-02 -2.2490393e-03
1.1059414e-02 9.9792292e-03 3.7690024e-04
-1.6884195e-02 -4.0947029e-02 -1.4542258e-03
2.2775247e-03 -4.4537510e-03 2.1539915e-03
8.7714186e-03 1.7268411e-02 1.1548284e-02
-1.3038353e-02 -1.3061185e-02 -8.7508966e-03
-8.2855918e-04 2.3226387e-02 -1.2660522e-02
1.4033218e-02 1.5173258e-02 -1.6780096e-02
2.0763484e-02 2.0256112e-02 -8.8436077e-03
-1.5861618e-03 -1.9319053e-02 -1.7690545e-04
-7.7077076e-03 -4.2481759e-02 -1.8727906e-03
1.2859379e-02 3.3723455e-02 -1.7888028e-02
-6.6369354e-03 -8.3524696e-03 1.4345107e-02
1.5138625e-02 3.8231975e-02 -1.6580192e-02
-1.6869665e-02 -1.1191588e-02 1.3487792e-02
2.7726004e-03 1.3018257e-02 7.8974259e-03
1.3162611e-02 1.0334437e-02 7.4492077e-03
-6.8459448e-04 -1.2770675e-02 -1.4904962e-02
-1.0689513e-02 -1.1488104e-02 -1.1350135e-02
-1.6815194e-02 -2.9932939e-02 -4.4869603e-03
1.2818195e-02 1.1237876e-02 2.0987174e-02
-4.3000147e-03 -2.3104434e-02 4.2444018e-03
-1.6057583e-02 -4.7587137e-03 1.7256994e-02
-1.4356251e-02 -3.6895400e-02 -9.2561914e-03
-1.7435219e-02 -1.7526193e-02 1.2095771e-02
1.4504959e-02 1.8939936e-02 1.3893749e-02
1.4538777e-02 1.5593045e-02 1.8703665e-02
-1.5541258e-02 -4.2526232e-02 4.5534957e-03
4.8334467e-04 -1.8959043e-02 -6.8391883e-03
-5.0930172e-04 -1.6294410e-02 -1.4510687e-03
1.6939965e-02 9.8146041e-03 1.8911106e-02
-9.9633714e-04 1.7886170e-03 1.8491661e-02
-1.2209849e-02 -3.2219851e-03 2.0266014e-02
5.7146103e-03 9.5579797e-04 -1.0853440e-02
1.8296069e-02 2.4907200e-02 -5.2825171e-03
2.1071168e-02 1.3182954e-02 1.4640295e-02
7.3357704e-03 4.2324282e-03 3.1648503e-03
1.7849773e-02 1.3320135e-02 9.9268036e-03
-1.4220993e-02 -5.7579350e-03 -1.5487355e-03
9.5162303e-03 4.1648353e-02 -3.6400515e-03
-8.5701842e-03 1.4090883e-02 1.2102703e-03
8.1798633e-04 -2.9520309e-02 -3.5951208e-03
-3.9211856e-03 -1.4923041e-02 4.3877727e-03
1.9425558e-02 1.6158467e-02 -1.2902632e-02
1.3276153e-02 7.1524107e-03 1.5932538e-02
-1.3332221e-04 1.7989332e-02 4.3750842e-03
1.4809387e-02 4.0101397e-02 5.9005939e-03
-1.6855058e-02 -3.9089962e-02 1.1994708e-02
1.2249649e-03 3.3010266e-02 -7.9348332e-03
1.6647178e-02 2.6773815e-02 -1.8868862e-02
-1.3665124e-02 2.7528660e-03 6.9579428e-03
1.5601381e-02 1.6787083e-02 1.2486262e-03
1.0646506e-02 4.1343770e-02 2.7882769e-03
5.1842975e-03 1.6581030e-02 7.6718493e-03
-1.2812918e-02 6.6898592e-03 -8.7011895e-03
1.5421671e-02 1.1092839e-02 -7.0000709e-03
-1.3451099e-02 -5.1567933e-03 -7.6937272e-03
2.0524036e-02 3.1126387e-02 -1.0006886e-02
9.8108414e-03 5.9965020e-03 -3.8632058e-03
-1.1221326e-04 -3.3544899e-02 1.2126542e-03
-3.7521516e-03 -2.9955501e-02 5.5276947e-03
2.1015177e-02 3.0021992e-02 -1.4367331e-02
-1.7887389e-02 -2.4534451e-02 3.9867410e-03
-1.4734042e-02 5.2518827e-03 1.6640515e-02
2.0703763e-02 2.7055712e-02 -8.6372859e-03
-1.5613915e-02 -4.1833906e-04 1.2787787e-02
9.6700979e-03 3.4251392e-02 -1.6379548e-02
1.5642078e-03 2.9689940e-02 -5.4240295e-03
-9.9645159e-03 1.1628624e-02 5.0861112e-03
6.5394061e-03 4.0274938e-02 -1.7529810e-03
-8.6096081e-03 -2.8295806e-02 9.9784887e-03
1.1052023e-03 -1.3175825e-02 -6.9169765e-03
4.5526950e-03 3.3635195e-02 -1.3707887e-02
4.4217093e-03 3.6045124e-02 -3.9955672e-03
-1.4929969e-02 -2.0872178e-02 -5.6993047e-03
3.5610526e-03 8.6206259e-03 1.5793555e-02
-1.1395756e-03 -2.7360142e-02 -1.3557484e-02
-1.5976159e-02 -5.6772587e-03 9.1242019e-03
8.9628727e-04 -1.9066365e-02 -1.0147715e-02
4.6109721e-03 -4.6227867e-04 2.1616045e-03
1.6416799e-03 5.7691098e-03 -1.6569464e-02
-9.1796358e-04 -2.3207898e-02 -1.6781448e-03
8.5515027e-03 1.2447354e-02 -1.6768566e-02
1.7679701e-02 2.2016396e-02 -6.7538895e-03
2.2622726e-02 2.2049912e-02 9.6518574e-03
-1.7937310e-02 -3.6630699e-02 -3.5519288e-03
8.1533505e-03 5.0810586e-03 1.5968865e-02
1.3529375e-02 1.2859724e-02 -3.7888566e-03
9.5379967e-04 -2.5202436e-02 -7.8098328e-03
-1.9907736e-03 5.1710654e-03 1.9085557e-02
1.5810890e-02 3.7684624e-02 -1.1346854e-02
-1.8829278e-02 -3.4569835e-02 1.6245319e-02
1.6686316e-02 2.7909268e-02 7.2481194e-03
-1.2372159e-02 4.8780991e-03 -2.9650306e-03
1.9627151e-02 2.1010058e-02 4.1752946e-03
-1.6257604e-02 -6.5446569e-03 1.2457306e-02
-1.2773712e-03 2.4223886e-02 -6.1856993e-03
1.5896270e-02 1.9282891e-02 -4.5582377e-03
-1.1615368e-02 -2.6789226e-02 -1.3497421e-02
1.3850265e-02 2.1846123e-02 1.0847190e-02
-1.7777320e-02 -3.1543389e-02 1.4094671e-02
-1.1889451e-02 -2.6587279e-02 1.2078678e-02
-2.1795921e-03 1.2313698e-02 -1.5075710e-02
1.0509611e-02 1.4801991e-02 -1.7864634e-02
-5.5913223e-03 1.5198994e-02 2.0489636e-03
-3.3373553e-04 7.6539673e-03 1.7786799e-02
7.3021819e-04 -2.9136451e-02 -1.0198242e-02
-1.2952798e-02 6.3991982e-04 -6.6525400e-03
2.0860754e-02 2.8209241e-02 7.8388589e-05
-7.4365722e-03 -1.1797433e-02 -1.3734601e-02
2.1752794e-02 3.3206997e-02 -8.4735510e-04
-1.4381051e-02 -1.0393679e-03 7.5585932e-03
-2.3682142e-03 -2.6039190e-02 8.5384044e-04
1.9579114e-02 1.5945519e-02 8.7022834e-03
-1.4276596e-02 -9.6059510e-03 -6.0414782e-03
1.7369244e-02 3.6684736e-02 7.0714467e-03
-5.9851126e-03 1.9123055e-02 -3.7024684e-03
1.8405036e-02 1.5342882e-02 -7.1865739e-03
-1.1794796e-02 -4.2960531e-02 2.0275556e-03
-5.1282966e-03 1.3229773e-02 -1.2529720e-02
-1.7203606e-02 -1.6130067e-02 6.8182589e-03
-9.4130689e-04 -3.9402201e-02 1.0351824e-02
5.8975034e-03 3.6211265e-02 2.4089694e-03
-1.5895338e-02 -1.1675449e-02 2.5789802e-04
-1.8196466e-02 -3.4679558e-02 4.6008857e-04
-2.3979701e-03 -3.2943659e-02 -1.3122851e-02
3.1840691e-03 -6.9354482e-03 -7.5693163e-03
-1.0895130e-02 1.1973686e-02 -6.9983577e-03
-1.4870411e-02 -1.6216903e-02 -4.9398266e-03
-1.5537229e-02 -2.7134394e-02 -5.3606856e-03
1.6432068e-02 3.5872877e-02 -5.2455839e-03
-6.6648457e-03 -3.1214942e-02 1.0117211e-02
-2.4348136e-03 -7.0316667e-03 6.3055646e-03
-6.9453244e-03 -5.7810348e-03 -1.3924834e-02
-1.8438614e-02 -3.3340205e-02 7.6695893e-03
3.8930626e-03 2.7355168e-02 -1.5606885e-02
-3.7321791e-03 1.4312444e-02 4.5022122e-03
7.6754918e-03 6.5976309e-03 -1.4250837e-02
-1.8187887e-02 -2.7894855e-02 8.6952727e-03
1.6599214e-02 2.0044758e-02 -1.1005130e-03
4.3558144e-04 -4.1738113e-02 2.1348862e-03
-1.2074497e-02 -3.6645045e-02 -1.1413265e-02
-1.7060880e-02 -2.0991932e-02 -1.3548971e-03
-1.1087413e-02 9.4153197e-03 -2.9265808e-03
-1.3693688e-02 -2.7424304e-03 3.6019479e-03
-1.5140196e-02 -3.1174741e-02 -1.0179786e-02
6.1187949e-03 2.6616118e-03 8.8397330e-03
5.7856101e-03 3.9461788e-02 -7.9357816e-03
-8.1795382e-03 1.1282460e-02 1.3646337e-02
-5.3476443e-03 5.7219532e-03 1.9443414e-02
4.2448785e-03 -3.7485812e-03 -7.8008996e-03
2.1866084e-02 2.6984772e-02 -1.4503012e-02
1.3995383e-02 3.9235284e-02 -7.4972699e-03
2.3389419e-03 -8.3560283e-03 -1.0384796e-02
-2.1993468e-03 1.8253081e-02 -1.3365419e-02
7.6626704e-04 2.0799300e-03 1.5950166e-02
-5.2102930e-03 -4.3234781e-02 2.3537896e-03
-2.7603939e-03 -1.2581793e-02 2.7102366e-03
9.1068720e-03 1.8009749e-02 -1.8138666e-02
1.9617269e-02 2.2365512e-02 1.1903757e-02
-6.7259895e-03 -3.0405501e-02 -1.4705292e-02
1.6488000e-02 3.9778273e-02 -8.7868466e-05
-1.0207519e-02 -3.7636794e-02 1.4904138e-02
8.0980468e-03 2.4178011e-02 -1.7955521e-02
-9.0641022e-03 -4.2937128e-02 5.7794343e-03
1.2511211e-02 2.9673607e-02 -1.9207789e-02
7.5604114e-03 3.7997059e-02 -1.3045811e-02
3.4021305e-04 -1.6629769e-02 -4.7476159e-03
1.8178284e-02 3.0596689e-02 -1.8015630e-02
-5.3569112e-04 2.6964423e-02 -7.4991710e-03
7.9786900e-03 3.3568604e-02 5.5088073e-03
-4.6812917e-03 -3.1776434e-02 7.8481589e-03
-1.2803207e-02 9.4026527e-03 1.5189718e-02
-2.2789721e-03 -3.6804310e-03 1.5025071e-02
-3.3611767e-03 -9.8769725e-05 1.9184364e-02
4.1314430e-03 2.8128392e-03 1.3756535e-02
-8.0330619e-04 1.5249214e-02 5.5288738e-03
-9.5480360e-03 1.1992744e-02 1.0598347e-02
4.6442526e-03 -2.2597099e-03 -1.0432923e-02
1.2821202e-02 8.8471466e-03 -7.4754987e-03
4.2651287e-03 -2.0780430e-03 -5.1328704e-03
1.0836033e-02 8.8737026e-03 -2.6901913e-03
2.6661580e-04 -4.0236066e-02 7.6906769e-03
-7.6038760e-03 -3.4924851e-02 -1.2909933e-02
-1.6063163e-02 -1.4628917e-02 1.4167653e-02
-6.3048742e-03 -1.1171551e-02 7.5350961e-03
-4.4371951e-03 1.2550459e-02 8.9666558e-03
-1.0773855e-02 2.9188197e-03 2.0532236e-02
1.7404866e-02 2.3819121e-02 1.0350085e-02
-1.5052594e-02 1.8597662e-03 1.7906480e-02
-3.0747430e-04 2.6160455e-02 -1.1916894e-02
1.2707451e-02 3.9831727e-02 -1.5830693e-02
-1.3173987e-02 -6.4177528e-04 -1.5897956e-03
-1.3262238e-02 -2.1873877e-02 1.2296582e-02
1.8789658e-02 1.7606620e-02 -1.5449750e-02
-1.8470823e-02 -4.0759386e-02 6.9881345e-03
1.5565904e-03 -3.5646050e-02 -5.2140123e-03
-8.2013265e-03 -2.2334754e-02 -1.3891916e-02
2.0362820e-02 2.5253338e-02 -1.6888025e-02
2.3536409e-02 3.4429274e-02 4.3522194e-03
-9.5447720e-03 1.3965549e-02 -1.5861386e-03
1.9102947e-03 -1.1313726e-02 -1.0133843e-02
1.0777645e-02 2.0345345e-02 -1.8843993e-02
6.2756531e-03 1.4195996e-02 1.2964481e-02
-8.9884158e-03 -2.2214799e-02 9.3411102e-03
4.4238411e-03 1.4912201e-02 -1.7365662e-02
1.0586926e-02 1.7344922e-02 1.3871252e-02
-1.5335380e-02 -5.6199189e-04 1.5718065e-02
1.9476038e-03 2.7280588e-02 -3.7819607e-05
8.3625645e-03 2.9135036e-02 -1.7808142e-02
1.0922627e-02 1.9491554e-02 9.0418082e-03
-3.1772327e-03 -4.3018091e-02 6.2345478e-03
1.6951282e-02 3.5160120e-02 -1.0381622e-02
-7.1765189e-03 -6.4948601e-03 1.6653298e-02
-1.0527545e-02 -1.9937951e-03 -1.0813679e-02
-1.4375510e-02 -2.3628727e-02 -7.3907852e-03
3.7549978e-03 3.0668095e-02 7.7049831e-04
1.1197880e-02 8.3055167e-03 5.8672280e-03
-1.2589815e-02 4.2571344e-03 -1.2149070e-04
-1.2395237e-02 -4.1036605e-02 -5.9055752e-03
1.7897630e-03 -4.6344498e-04 1.0571526e-02
1.9638895e-03 1.8814799e-02 -1.6110429e-02
-3.0115012e-03 -2.3261682e-03 -1.5629156e-02
1.9914418e-02 3.1942835e-02 5.9610029e-03
1.1872367e-02 8.1262850e-03 -1.0154999e-02
-1.1167171e-02 -7.4470957e-03 1.8379336e-02
-1.6872762e-02 -3.9495685e-02 -3.9730099e-03
2.3087246e-03 2.5394479e-02 2.5254852e-03
-6.7642214e-03 7.9683545e-03 1.8159386e-02
1.2347287e-02 2.9147007e-02 6.1894376e-03
-1.7502690e-02 -2.5894977e-02 1.1913103e-03
-1.1496378e-02 -3.0592273e-02 -1.4002857e-02
6.3351820e-03 1.8969344e-03 -7.5864350e-03
5.4091260e-04 -2.6693999e-02 -4.7734157e-03
3.7952249e-03 1.2318077e-02 1.1801472e-02
-2.2429233e-03 2.1898159e-02 -1.0274856e-02
-1.5907928e-03 -3.7729625e-02 -9.6798445e-03
9.3278902e-03 2.7486448e-02 6.2823196e-03
-6.0867355e-03 -2.3413875e-04 2.0067497e-02
3.0969931e-03 -3.6333769e-03 -1.2655720e-02
1.8435667e-02 1.2618306e-02 1.9542221e-02
-1.1104476e-02 3.6497467e-03 -1.0913981e-02
-8.1947088e-03 -8.1302227e-04 -1.3058038e-02
9.6275938e-03 3.7151774e-02 -1.4812123e-02
-1.2410515e-02 -2.2712216e-02 -1.0793945e-02
1.3495552e-02 2.4040617e-02 6.6349643e-03
9.7691404e-03 4.1241391e-02 -1.1324288e-02
-4.2515641e-04 -3.5073908e-02 5.9906178e-03
-2.8103829e-03 -4.4711602e-03 1.1532738e-02
-1.6458965e-02 -1.1631603e-02 9.8720083e-03
-4.4297017e-03 -4.2324644e-02 -3.5889261e-03
-7.8689405e-03 1.3403438e-02 -1.0804609e-02
-1.1707481e-02 5.8996495e-04 -9.4183258e-03
-2.1080532e-02 -3.5456847e-02 1.4678912e-02
4.2935987e-03 5.0531782e-03 -1.5519664e-02
-7.7846841e-03 -2.6045303e-02 8.3507409e-03
-1.2634865e-02 4.6250565e-03 -5.7845479e-03
-9.7217566e-03 -1.3401756e-02 1.1085724e-02
-9.5417515e-03 -1.7032599e-02 -1.2662419e-02
-2.0416000e-03 9.7694640e-03 1.6647919e-02
9.8430623e-03 1.4815829e-02 1.6725532e-02
1.6105484e-03 -3.6027566e-02 6.6741004e-04
-1.2436541e-02 -1.8373379e-02 1.1453189e-02
-1.5857294e-02 -1.0324694e-02 2.7351563e-03
2.0055982e-02 3.7622263e-02 6.3818448e-03
1.0480359e-03 -1.6511660e-02 -1.1467988e-02
-1.0842962e-02 -8.4748340e-03 -1.0934949e-02
-1.1285379e-02 -4.2189860e-02 7.8558531e-03
1.3401363e-02 3.3241849e-02 6.7617932e-03
-1.8067381e-02 -2.1461930e-02 8.5678628e-03
1.6133279e-02 1.1763049e-02 -1.0691425e-02
1.4565184e-03 2.2812308e-02 -1.5030830e-02
-9.5658468e-03 7.8355018e-03 1.8084973e-02
1.9431475e-02 2.7632656e-02 -5.3289645e-03
-1.1390513e-02 7.3585658e-03 2.1391883e-03
-1.2671055e-02 -1.8700083e-02 -9.8989957e-03
2.0885507e-02 1.3861265e-02 1.7358732e-02
-2.0159881e-02 -3.7179066e-02 9.9540132e-03
-1.7395270e-02 -1.5568092e-02 1.1247878e-03
1.5450278e-02 1.6477263e-02 -4.6322365e-03
1.4906003e-02 1.7703633e-02 -1.7945353e-02
-5.6397178e-03 -4.2834625e-02 8.1089427e-03
2.3343877e-03 1.9061941e-02 5.3228084e-03
-3.7020733e-04 1.1422743e-02 1.3189878e-02
1.9304292e-02 1.8652143e-02 5.7388270e-03
1.9075930e-02 2.6378380e-02 8.0470769e-03
-1.7617177e-02 -3.9970741e-02 1.1129795e-03
5.8976828e-03 2.9295402e-02 -1.6164660e-02
1.7162854e-03 6.4874807e-03 1.5784015e-02
-9.3608152e-03 -6.3193879e-03 -1.2343050e-02
2.1395325e-03 3.1762441e-02 -1.2844376e-02
-8.4899651e-03 -1.0392818e-02 1.3870491e-02
-6.7314494e-03 -1.9085859e-02 5.8721624e-03
-9.0527941e-04 -6.4527576e-03 -1.5763761e-02
8.4366228e-04 -2.3257699e-02 -1.1234956e-02
-8.1437547e-04 -4.1778955e-02 5.4572333e-03
1.3073134e-02 1.2237200e-02 2.0841623e-03
-7.4652049e-05 -5.1152008e-04 1.4531991e-02
9.5309395e-03 6.1285729e-03 6.9164768e-03
-9.4268976e-03 -2.5417276e-02 -1.4642346e-02
-5.8203123e-03 1.8111449e-02 -9.3465058e-03
-2.7627013e-04 -3.4720451e-02 -1.0392132e-02
-5.3293555e-04 1.6876393e-02 -1.5227104e-02
-1.1565097e-02 5.5142985e-03 1.9542499e-02
2.2396423e-02 2.5390651e-02 -1.2140885e-02
5.2614620e-03 3.8737428e-02 -3.6898312e-03
2.0294421e-03 -2.5818698e-04 -1.5104453e-02
-6.7698009e-03 -3.9213404e-02 -1.0514137e-02
3.9902808e-03 1.5105564e-03 1.1340091e-02
-1.0645138e-02 9.1775674e-03 -1.1693342e-02
8.0473785e-03 1.1256456e-02 1.9607556e-02
1.9530014e-02 1.7358734e-02 1.7298430e-02
1.9768949e-02 4.0164647e-02 3.7169599e-03
-1.0836097e-03 -1.0443316e-02 2.3482357e-03
-1.4808677e-02 -4.0464082e-02 1.0668808e-02
-1.0569772e-02 1.1950163e-02 -1.0412326e-02
-5.8138186e-03 -1.3524129e-02 6.2209109e-03
1.3572721e-02 1.2015951e-02 5.2878276e-03
-5.4742297e-03 -2.2465111e-02 -1.4038367e-02
-1.8038766e-02 -3.4717346e-02 5.2628950e-03
8.1142043e-03 4.7745751e-03 6.0102428e-04
-3.1439864e-03 -4.1068381e-02 -7.3143000e-03
-3.4560495e-03 -3.1105288e-02 -1.4957634e-02
2.1228748e-02 2.2821091e-02 5.4425283e-03
1.7082349e-02 1.7459515e-02 3.5227284e-03
1.2628508e-03 -4.0365890e-02 -2.2813030e-03
2.1578304e-03 1.2863112e-02 -1.6828953e-02
-7.6211527e-03 1.6163854e-02 -8.5309166e-03
-1.7665811e-02 -3.5361957e-02 -5.9569185e-03
-2.7264170e-03 -1.4685113e-02 -1.4905274e-02
-8.7216466e-03 -1.5938809e-02 8.6825330e-03
2.6618905e-03 -7.6690751e-03 -4.9470723e-03
1.5580259e-03 -1.1320027e-02 -4.9314146e-03
9.3347855e-03 3.8776027e-02 3.4955999e-03
7.3355355e-03 2.0534356e-02 6.8836749e-03
2.8839639e-03 9.8288733e-03 -1.6979959e-02
-1.1944486e-02 -1.1083492e-02 1.5713763e-02
2.3792673e-02 3.2801962e-02 2.1901728e-03
1.4295172e-02 2.6991069e-02 6.3550581e-03
-2.1900804e-03 9.6283830e-03 -1.5431349e-02
1.8211496e-02 3.7811774e-02 -1.1321957e-03
1.3945031e-02 1.5017169e-02 -2.1800133e-03
7.1374120e-03 1.6090795e-02 9.4731127e-03
-6.8499389e-03 -2.7458296e-02 -1.5187744e-02
1.7480450e-02 1.3503489e-02 -1.2527152e-02
-1.8064673e-02 -2.7538917e-02 6.0261070e-03
-1.2248692e-02 8.5957958e-03 7.3260359e-03
1.5666173e-02 2.3503990e-02 -1.9442909e-02
-5.2776913e-03 1.2964252e-02 6.3898039e-03
-2.5346507e-03 -2.9795605e-02 3.1302283e-03
1.2165663e-02 4.0792199e-02 -1.2468324e-02
1.0676125e-02 2.3977555e-02 6.5465895e-03
1.8539375e-02 2.2229366e-02 1.6888212e-03
5.5548257e-03 -4.2856244e-04 -7.5127752e-04
2.1774313e-02 2.1509299e-02 -1.3444510e-02
8.6399288e-03 4.5203192e-03 1.2956086e-02
8.9023318e-03 4.6771346e-03 -7.5342843e-03
1.7567509e-02 3.0703849e-02 6.3190391e-03
1.2245804e-03 -3.7591820e-02 5.6693097e-03
-1.5627654e-02 -6.5952056e-03 6.5005907e-03
4.0477458e-04 -9.9955247e-03 -7.7519759e-04
1.9124026e-02 3.4526928e-02 -1.4429479e-02
-1.8463803e-02 -2.4840683e-02 1.0222521e-02
-1.5924525e-02 -2.1301051e-02 1.2646240e-02
-6.7866633e-03 -3.8614244e-02 1.4019275e-02
2.2246259e-04 2.2293974e-02 1.5400631e-03
-4.7557819e-03 1.9891398e-02 -5.9430253e-03
3.6308262e-03 -3.5050314e-03 -2.8482841e-03
-1.7546660e-02 -1.6141106e-02 9.8072246e-03
1.0625059e-02 3.6803166e-02 6.1142981e-03
1.9767488e-02 3.1677304e-02 -4.9718211e-03
1.1836143e-03 -3.3444820e-03 6.0387997e-03
2.6063605e-03 3.5150383e-02 -8.6818023e-03
-1.4838822e-02 4.7769760e-03 1.3710826e-02
1.4257137e-02 3.9819252e-02 -3.0435025e-03
-2.0680406e-03 -4.3345102e-02 6.3691506e-04
-1.2630947e-02 4.8402730e-03 5.3524019e-03
-4.1921886e-03 2.7882826e-03 -1.5206614e-02
-5.3328839e-03 9.6355219e-03 1.6694755e-02
1.0530771e-03 3.1611064e-02 -1.0386608e-02
-1.3226732e-02 -3.1927388e-02 -1.2526341e-02
4.1357365e-03 -1.7290268e-05 6.2066204e-03
1.1832602e-02 1.1307145e-02 -2.2987848e-03
1.7340386e-02 1.2858045e-02 -7.5775403e-03
1.7082973e-02 1.9401056e-02 1.4160783e-02
1.3244744e-02 1.3617228e-02 1.9892294e-02
5.4671810e-05 1.2620912e-02 8.1725003e-03
1.4972560e-02 3.8225643e-02 -5.2004865e-03
-1.4921399e-02 2.4533419e-03 1.2311530e-02
2.2172311e-03 1.1028162e-02 1.3730948e-02
-7.7345926e-03 -4.1184816e-02 1.1162239e-02
-1.7802210e-02 -3.0375083e-02 2.2390937e-03
1.1015748e-02 6.5229955e-03 1.1355650e-02
4.8722686e-03 2.4838755e-02 -1.6536739e-02
-2.7755346e-03 -1.8547001e-02 2.0221983e-03
-1.4713176e-02 -3.6878817e-03 1.9249520e-02
-1.2025068e-02 9.4440546e-03 -6.6578717e-03
6.2444703e-03 9.6944228e-03 -1.6646757e-02
-1.8561603e-02 -3.7968620e-02 5.2324513e-03
4.8410089e-03 1.5747377e-03 -1.3264770e-02
-1.4663401e-02 -3.1885546e-02 1.4317231e-02
-1.4133050e-02 -2.8205290e-02 -9.8057036e-03
-4.3440397e-03 -3.5378533e-02 -1.3434974e-02
-1.2589580e-03 1.9519225e-02 2.5912215e-03
-1.0556682e-02 1.1409704e-02 -1.3416404e-03
-9.3928952e-03 -1.3396728e-02 -1.2552948e-02
-1.6490793e-02 -2.5991943e-02 -3.1290277e-03
-1.6128600e-02 -1.1749204e-02 4.8952249e-03
1.4983463e-02 3.2327012e-02 -1.8440527e-02
-1.6930395e-03 2.0774206e-02 -1.2665512e-02
-1.8154453e-02 -2.9276601e-02 1.2883412e-02
-1.1947895e-03 -1.9150886e-02 -1.4149923e-02
-3.9399919e-03 1.6825170e-02 -1.2085330e-02
-4.1800555e-03 -2.5893986e-02 -1.4859758e-02
-2.0380929e-04 1.3800766e-02 -1.5829527e-02
2.9646996e-04 -2.1336946e-02 -5.8481867e-03
2.0175450e-02 2.5800581e-02 7.0579579e-04
7.8823433e-03 4.9843958e-03 -1.2111279e-02
-1.6216185e-02 -1.0128544e-02 7.7917017e-03
-1.1397426e-02 -2.3383272e-02 1.1362879e-02
-1.7005880e-02 -3.1243630e-02 -6.7792065e-03
1.4268356e-02 2.7730545e-02 -1.9685694e-02
1.4040036e-02 3.9487652e-02 -1.0712427e-02
-1.4861178e-02 -7.7123995e-03 1.7561756e-02
-1.4291049e-02 -3.9460559e-02 -6.9004816e-03
1.4226065e-02 1.4645646e-02 9.1180142e-04
-1.3353911e-02 -5.4600530e-04 2.2544053e-03
-1.4008002e-02 -4.2453643e-02 -1.3994519e-03
-1.8020712e-02 -1.9819759e-02 1.1013673e-02
1.8514323e-02 2.1431814e-02 -1.7184302e-02
2.0814507e-02 3.1812220e-02 -1.2551055e-02
-1.9551703e-02 -3.2136730e-02 1.2356025e-02
9.8095555e-03 2.1131213e-02 7.4327939e-03
-2.9853638e-03 -4.0674206e-02 1.1191307e-02
-4.0507359e-03 8.0046596e-03 -1.4734369e-02
-1.2848334e-02 -3.0052335e-02 1.3636332e-02
-1.5592699e-02 -2.6990037e-02 1.3071136e-02
2.5473485e-03 4.1228334e-03 1.5417858e-02
1.6873241e-03 -3.8472300e-02 2.8489422e-03
4.6402324e-03 2.6496656e-02 4.0412073e-03
-3.1658729e-03 -3.0566295e-03 1.7347646e-02
6.4980128e-03 3.8089504e-03 1.4387197e-02
2.8544516e-03 3.5176418e-02 -5.8482465e-03
8.4938152e-03 7.9733059e-03 1.8762950e-02
5.3264252e-03 3.5017496e-02 2.6810858e-04
-1.0411136e-02 1.0177088e-02 1.5198130e-02
-9.6776589e-03 -3.2573114e-02 1.4675896e-02
2.3224256e-03 -6.6067149e-03 -1.2214816e-02
5.9990280e-03 3.4307666e-02 4.0570443e-03
1.1534970e-02 4.2045800e-02 5.2194580e-04
-1.2848373e-02 2.2671422e-03 3.2305012e-03
5.6726659e-03 2.2493315e-02 5.7724321e-03
-1.6935568e-02 -2.4425826e-02 1.2362959e-02
-9.3837740e-03 1.3881626e-02 -6.4191410e-03
-5.6154901e-03 -4.8774681e-03 1.7812530e-02
-1.4392095e-02 -1.8505078e-02 -6.2969389e-03
-1.1522234e-02 -3.9147112e-02 1.2246221e-02
1.1346703e-02 4.0955342e-02 -7.1781534e-03
1.7839276e-02 3.6094233e-02 -3.0340566e-03
2.2129944e-02 1.8698945e-02 1.4313143e-02
1.3044181e-02 9.1252799e-03 9.6386050e-03
1.5894232e-02 1.4798368e-02 5.5444887e-03
1.3982498e-02 3.6057598e-02 -1.7639835e-02
2.1612170e-02 3.7703512e-02 1.5873734e-03
9.9257295e-03 8.2207263e-03 -1.3651720e-02
4.7883924e-03 3.0341318e-02 3.0170149e-03
-1.1717512e-02 -4.2191074e-02 -3.6015120e-03
1.6694732e-02 1.6705262e-02 -1.6527250e-02
1.6626278e-02 2.1182103e-02 -1.8895683e-02
-1.3657002e-02 -4.2317962e-02 7.1298905e-03
7.6952246e-04 2.6097341e-02 -2.1152253e-03
-7.5048292e-03 -3.2467554e-03 1.9536817e-02
-1.1127337e-04 -2.9442965e-02 -1.2573670e-03
1.1944272e-03 -1.3699239e-02 -9.3935300e-03
-7.0381935e-03 -4.1977651e-02 -4.2435942e-03
-2.2267274e-03 -4.2742871e-02 -2.3180909e-03
-4.8226162e-03 -2.7747575e-02 5.8290815e-03
2.0768491e-02 1.8185931e-02 7.6753568e-03
2.1824593e-02 2.5031948e-02 -9.5084223e-03
-1.0191071e-02 -4.0541003e-02 -7.0712244e-03
6.0956481e-03 2.2564516e-02 -1.7470138e-02
-1.5208568e-02 -1.0370842e-02 1.6126189e-02
-1.0291224e-02 -3.8378166e-02 -9.6187391e-03
1.6688084e-03 -3.0450561e-03 -1.4744118e-02
-8.5362420e-04 -3.3289825e-03 1.0124696e-02
1.7292063e-02 1.4731671e-02 7.9875609e-03
-3.7101174e-03 -9.1247899e-03 5.9902205e-03
-9.1123054e-03 -3.1094094e-02 -1.4486594e-02
2.1643336e-02 2.3570526e-02 7.7485098e-03
1.4994258e-02 1.0158187e-02 2.0604205e-02
-2.3928648e-03 4.5385615e-03 -1.5696239e-02
6.4153115e-03 1.4049378e-02 1.5414517e-02
1.5443468e-02 9.5663507e-03 1.2807828e-02
-1.2264871e-02 -2.5160598e-02 -1.1536112e-02
-1.6197306e-02 -2.1983057e-02 -3.4627295e-03
-1.4752946e-02 -2.6661103e-02 -7.6687732e-03
1.0061073e-02 7.9478778e-03 1.6241144e-03
-5.3059049e-03 -1.4745040e-02 -1.4538087e-02
-1.3695491e-02 -7.5788804e-03 -7.3845734e-03
-1.7865003e-02 -2.0253460e-02 3.5127657e-03
5.6062801e-03 1.0807473e-02 1.6425025e-02
1.1486609e-02 7.7170336e-03 -4.7493718e-03
-1.3568568e-02 -3.0848902e-03 -6.3946356e-03
-1.6476409e-02 -5.8535127e-03 1.4858173e-02
-1.7093601e-02 -1.5529160e-02 4.3077671e-03
1.0072065e-03 8.1304675e-03 -1.6540840e-02
1.8164122e-02 1.0190161e-02 1.5322767e-02
-6.8943489e-04 2.2573197e-02 -7.5601112e-04
1.1763700e-02 4.1251290e-02 -2.6180594e-03
-4.1479029e-03 -3.5900139e-02 1.2358853e-02
1.4966476e-02 4.1235321e-02 1.3499073e-03
-1.1909219e-02 -3.4342464e-02 -1.2198304e-02
1.4850435e-02 1.3516528e-02 -1.5191341e-02
-1.6606399e-02 -4.1788115e-02 2.3907698e-03
-1.6428406e-02 -1.6956396e-02 -1.6880606e-03
-3.3577765e-04 -7.4534143e-03 3.4009108e-03
6.7872452e-03 1.5791295e-03 -1.7543908e-03
-1.5379943e-02 -7.9848038e-03 3.1736681e-03
-1.0830800e-03 -4.0344001e-03 -1.5781277e-02
3.2316572e-03 2.1712224e-02 4.8616411e-03
-9.5795392e-03 1.2499453e-02 2.8599089e-03
1.8620914e-03 -3.3706735e-02 -3.5358226e-03
-1.3541798e-02 9.6724594e-03 1.2903030e-02
-1.1150603e-02 -5.3443516e-03 1.9572776e-02
-4.8225692e-03 -1.7299689e-02 4.5429049e-03
4.2128195e-06 6.3953532e-04 -1.6064541e-02
-3.3459591e-03 -2.4862108e-02 2.8939499e-03
1.8636047e-02 2.4679342e-02 -2.8832948e-03
-1.1786410e-02 1.1081829e-02 1.0477098e-02
7.5145194e-03 2.9377163e-02 6.2060650e-03
6.5226249e-03 2.4764999e-02 5.7138559e-03
2.3209675e-02 1.9882093e-02 1.0519162e-02
6.4565938e-03 6.5169760e-03 1.6892327e-02
-6.5553662e-03 -4.2717597e-02 2.9313088e-04
-1.4997099e-04 -4.0407160e-02 -5.3234021e-03
-1.7485289e-02 -3.4968850e-02 -1.8755120e-03
1.3376828e-03 -3.0745799e-02 -7.7728142e-03
1.7859933e-02 3.5366083e-02 -1.6461493e-02
-5.0202616e-04 -1.3888536e-02 -1.4013146e-03
6.2375365e-03 2.3725118e-03 6.3926321e-03
-4.8890622e-04 -3.2701622e-02 -1.1698213e-02
-1.6124913e-02 -3.5868926e-02 -7.9742400e-03
7.2800519e-04 -7.7804173e-03 -1.4626688e-02
-1.5204617e-02 -1.2801922e-02 -3.0408537e-03
-1.2552292e-02 -1.3118108e-02 1.4565831e-02
-2.7017323e-03 -3.4652370e-02 9.9092961e-03
-1.5120010e-02 -3.5578438e-02 1.5928488e-02
-5.9449880e-03 -4.0118833e-02 -8.4298833e-03
1.1511276e-02 7.9268286e-03 1.9465578e-02
-1.7551551e-02 -2.8423549e-02 8.9550297e-04
1.7848637e-02 3.3046524e-02 -1.7886247e-02
-7.9110431e-03 -2.3722865e-02 7.8442626e-03
-1.4376407e-02 -7.8617899e-03 -2.7439270e-03
-1.7983835e-03 -2.9479723e-02 -1.4449610e-02
-5.8539730e-03 1.7075269e-02 4.5686733e-04
1.3495651e-02 3.8223417e-02 6.5267366e-03
-6.4949658e-03 -1.7255856e-02 -1.4174992e-02
-1.5548969e-02 -1.6986605e-02 1.3642343e-02
3.1908448e-03 3.1780700e-02 -2.7359850e-03
5.6001238e-03 4.5742412e-04 -5.7290392e-03
-3.4776925e-03 -5.6265092e-03 1.3542877e-02
-5.9707793e-03 -8.2684610e-03 1.0423823e-02
-3.5739538e-03 -7.0679035e-03 9.5670157e-03
1.5546167e-02 8.3581887e-03 1.7341883e-02
1.0415315e-02 1.0811121e-02 -1.5096575e-02
-1.7310309e-02 -3.0394914e-02 -2.1722165e-03
-7.7070928e-04 -4.5985274e-03 7.0339752e-03
-6.3766860e-04 2.7227664e-02 -9.8388003e-03
-3.0724612e-03 1.8910633e-02 1.2161147e-03
2.1550420e-02 2.9333223e-02 4.8206408e-03
2.1442106e-03 2.3223020e-02 3.4082676e-03
9.8424087e-03 5.7855706e-03 -9.5096570e-03
6.3407226e-04 -3.7740416e-02 -6.5115018e-03
-5.8462617e-03 1.1522050e-02 1.3557283e-02
-2.0611859e-02 -3.4203788e-02 1.2687839e-02
-1.7907011e-02 -1.8940159e-02 6.4147322e-03
-1.6775924e-02 -8.8064723e-03 1.2794691e-02
1.6739295e-02 1.6329334e-02 1.8398988e-02
-1.5670014e-05 -1.0534954e-02 -1.4772524e-02
4.6216736e-04 -1.1837203e-02 -2.2069965e-03
2.0249410e-02 2.2772687e-02 -1.6386447e-02
1.1522260e-02 3.1864739e-02 6.6531425e-03
1.1220476e-03 1.4001449e-02 6.5016929e-03
6.6907361e-03 2.1825312e-03 -4.0050301e-03
2.3117792e-03 2.8500669e-02 -1.4338656e-02
1.0272812e-02 1.1707164e-02 2.0312457e-02
-6.9123302e-03 4.2214956e-03 2.0285576e-02
-9.9842535e-03 -4.3142643e-02 3.6535817e-03
2.0188565e-02 3.0319261e-02 -1.6610293e-02
-5.5657365e-04 -2.4655880e-02 -1.2536368e-02
-5.5117311e-03 -2.1470342e-02 5.3658893e-03
-2.5101581e-03 2.2362056e-02 -5.5463983e-03
-7.8064211e-03 -3.6852939e-02 1.5146440e-02
1.3866051e-02 2.3333653e-02 8.8460045e-03
-1.6037590e-03 -2.2013903e-02 -1.4077710e-02
1.2343557e-02 1.5094056e-02 1.8028584e-02
-3.4433312e-03 -3.7941667e-02 -1.1221507e-02
-1.0346665e-02 -1.8591753e-02 1.0120441e-02
-1.7067835e-02 -4.0532613e-02 1.0177167e-02
-1.5912145e-02 -4.4044327e-03 1.1658195e-02
-4.7803043e-03 1.9948355e-02 -8.3945223e-03
-7.3783933e-03 1.7323001e-02 -3.3079134e-03
1.0848922e-03 -2.7129921e-02 -9.0765069e-03
-1.4205946e-02 -5.2248153e-03 6.9764443e-04
-1.3881276e-02 3.8396205e-03 8.9834114e-03
-1.4669019e-02 7.2897389e-04 1.9882139e-02
5.5796724e-04 -1.8478945e-02 -1.2571853e-02
6.7680331e-03 1.9019442e-02 -1.7790139e-02
2.5359503e-03 -1.5861031e-03 6.9565843e-03
-6.6573395e-03 9.6551313e-03 -1.2803825e-02
-6.2986538e-03 -3.3967779e-02 1.2582602e-02
-1.3674049e-02 5.7509956e-03 1.8620852e-02
2.2267979e-02 1.5149065e-02 1.4543564e-02
-1.5920373e-02 -2.5097918e-03 1.6849605e-02
-1.0291391e-02 6.4546514e-04 2.0576654e-02
-8.2031037e-03 1.5444307e-03 -1.3044076e-02
1.9455759e-02 3.1728925e-02 -8.0794302e-03
-1.1555194e-02 -1.4444499e-02 1.2145559e-02
1.8515391e-03 -3.8123915e-02 -2.3037278e-03
-8.6356984e-03 -3.0265518e-02 1.1130886e-02
-1.3186488e-02 -5.0340290e-04 -4.6290495e-03
-2.5610700e-03 2.1596114e-02 -1.7740857e-03
-1.2666129e-02 -1.5210325e-02 -9.4021384e-03
-7.6488323e-03 -3.2892124e-02 -1.3973789e-02
3.3682438e-03 -2.4685266e-03 2.3655680e-03
1.5894843e-02 3.8408929e-02 6.9609633e-03
-3.4035313e-03 -2.1224511e-02 2.7544881e-03
1.6901181e-03 2.8263079e-02 -3.4431884e-03
-1.3605035e-02 -1.1184748e-02 -7.5267310e-03
-1.3492993e-02 -2.7850535e-02 1.3085483e-02
-1.3761313e-02 -4.2818293e-02 3.1509229e-03
1.3770255e-03 -3.3681593e-02 -7.6770485e-03
-9.8937939e-03 -2.1301752e-02 -1.2753613e-02
-7.7495068e-03 -4.2934975e-02 3.9233714e-03
-6.1392750e-03 -4.0201278e-02 1.2425769e-02
-3.0901994e-03 -3.2183045e-02 6.2957129e-03
-1.2172271e-03 -2.0958404e-02 -1.6874411e-03
2.6829478e-04 -1.4548783e-02 -1.3888601e-02
-1.3505596e-02 6.7312569e-03 1.0217480e-02
5.5538256e-04 3.1044826e-02 -7.0508076e-03
-2.1629989e-03 1.2453467e-02 9.1308964e-03
-9.8445226e-03 -3.5378913e-02 -1.2303426e-02
1.6388603e-03 -8.1365567e-03 -1.0954761e-03
1.9628112e-02 2.5957226e-02 -6.9896254e-03
-1.3577702e-02 -3.3811865e-02 1.6127223e-02
-1.1830708e-02 7.4820026e-03 -1.0800717e-02
1.9083654e-02 2.0588472e-02 1.3420035e-02
-1.4230917e-02 7.2919835e-03 1.5839520e-02
-1.1312691e-02 -3.4193591e-02 1.5764359e-02
-1.3862696e-02 -1.4496350e-02 -7.1482694e-03
-9.7918292e-03 -3.5679652e-03 2.0017794e-02
1.2140888e-02 4.1268981e-02 4.4622286e-03
8.8702347e-03 2.5210257e-02 6.0394363e-03
5.2020143e-03 3.7436542e-02 -9.3215305e-03
-2.1302952e-03 -2.8222388e-02 1.3597376e-03
-9.9400619e-03 -4.0737204e-02 1.0644175e-02
2.0389021e-02 3.3055457e-02 -2.6210414e-03
-1.1300028e-02 9.5458099e-03 -3.0687441e-04
1.7785515e-02 3.5474737e-02 -1.2437863e-02
1.8631860e-02 2.6446274e-02 -1.7888913e-02
1.9162869e-02 1.2862031e-02 1.1683653e-02
1.7584153e-02 2.1981544e-02 -4.7055533e-04
-8.6254456e-04 -3.4354712e-02 3.7247652e-03
3.8997229e-03 1.7947473e-02 6.4514945e-03
-1.1344147e-02 -1.7314180e-02 -1.1166148e-02
5.1368162e-03 3.8708500e-02 -5.9435551e-03
-1.3655024e-02 -3.5571822e-03 -1.9178410e-03
8.7835175e-03 4.0564828e-02 1.6419124e-03
-7.8763571e-03 -4.0861577e-02 -6.4778112e-03
1.1627831e-02 2.5490902e-02 -2.0022682e-02
-1.2141558e-04 -2.5076389e-02 -2.9393034e-03
-3.8580638e-03 -1.0037888e-02 -1.5151639e-02
-1.9128951e-02 -3.6504592e-02 1.4685799e-02
2.1267972e-02 2.8984915e-02 -9.5679298e-03
5.5845260e-03 2.8775603e-02 4.5079839e-03
1.5852493e-02 4.1394665e-02 4.4385991e-03
2.2693482e-02 3.0159583e-02 3.0951407e-03
-1.2850257e-02 2.4111154e-03 -1.3539316e-03
7.1170764e-03 1.6262726e-02 1.2796835e-02
1.4168412e-02 1.7496730e-02 1.5567637e-02
1.3198694e-02 2.3086955e-02 -2.0013838e-02
1.6168153e-02 3.8549147e-02 -1.4044596e-02
-9.0269639e-03 -1.9118844e-02 -1.3163689e-02
-1.4046807e-02 -4.9245948e-03 -3.6425849e-03
2.2833614e-02 3.6432040e-02 3.6405259e-03
-9.2023549e-03 -4.2539510e-02 -2.2287863e-04
-1.0283996e-02 1.0264322e-02 3.3915163e-03
6.4035373e-03 1.3324603e-02 -1.7296901e-02
1.3515944e-02 1.0639280e-02 -1.2123570e-02
9.6815517e-03 2.5311713e-02 -1.9005372e-02
-8.8539397e-03 -1.1653268e-02 1.2111074e-02
1.4883544e-02 1.1448303e-02 8.6662388e-03
6.6335057e-03 2.7939561e-03 -1.1619724e-02
1.2905309e-02 1.1580981e-02 -1.4034527e-02
5.0497910e-04 -6.4045944e-04 1.2425085e-02
3.7146084e-03 1.4919161e-02 7.2889660e-03
-1.5619969e-02 -3.3838246e-02 -9.6443510e-03
-2.0832582e-03 -1.3916224e-02 1.0235922e-03
1.4317576e-02 1.1290330e-02 -5.1254026e-03
8.1875533e-04 -1.5339730e-02 -6.5660450e-03
-1.1893146e-02 7.1637106e-03 -2.9222360e-03
-1.2819172e-02 -2.7266055e-02 -1.1374674e-02
1.8680285e-02 2.0363020e-02 -7.9706727e-03
2.2171162e-02 1.6055960e-02 1.0993316e-02
-1.3594547e-02 -1.5447994e-03 2.0091879e-02
-1.0183723e-02 -2.7038569e-02 1.0804519e-02
1.9004605e-02 3.5151058e-02 6.6237583e-03
-4.6164568e-03 -9.4101320e-04 -1.5143932e-02
5.9811702e-03 1.8511639e-02 7.0680973e-03
2.0227148e-02 2.8951464e-02 -3.7955725e-03
2.9126689e-03 2.4614985e-02 -1.5624871e-02
-1.8196846e-02 -3.2389166e-02 5.6418394e-03
-4.9664057e-03 -1.8979942e-02 -1.4419106e-02
4.8915448e-03 2.0525026e-02 -1.7061998e-02
-3.4784700e-03 -7.6863220e-03 -1.5498577e-02
4.8293073e-03 -1.6703936e-03 -2.4019030e-03
1.4724136e-02 2.0481624e-02 1.2360985e-02
2.1125096e-02 2.5671847e-02 3.9330223e-03
-2.7872665e-04 -2.1988842e-02 -3.3566250e-03
-1.6245936e-02 -7.9701031e-03 8.1636782e-03
-1.7972376e-02 -2.9728160e-02 4.3754773e-03
6.1545319e-03 2.3258850e-03 2.7228438e-03
-4.3926275e-03 -2.5509923e-02 4.8097723e-03
8.5300264e-03 3.9850362e-02 -1.2473323e-02
1.3389943e-03 -3.0231319e-02 -5.6714371e-03
-1.1673679e-02 -3.5760696e-03 -9.8168113e-03
2.1656264e-02 2.0581607e-02 -1.0784038e-02
2.0227105e-02 1.8392483e-02 -1.4043268e-02
-9.7531871e-03 -4.2114204e-02 -2.7086344e-03
-1.8223159e-02 -3.8022685e-02 1.3278928e-02
8.5117840e-03 4.1522477e-02 -5.6205723e-03
1.9366123e-02 1.5022240e-02 -1.1070793e-02
-1.6836364e-03 1.1052808e-02 1.4859182e-02
5.9246105e-03 3.3752984e-02 -1.5487930e-02
1.0537949e-03 -4.0818081e-02 1.4049361e-04
-1.3447571e-04 -4.1837207e-02 -3.0349965e-03
8.5394295e-03 5.2593377e-03 4.7698742e-03
2.0646746e-04 -2.8021517e-02 -1.2016628e-02
1.8074038e-02 3.2905652e-02 -5.8894177e-03
-1.4758923e-02 -3.7241128e-02 1.4619058e-02
-1.9013059e-02 -3.8651694e-02 7.7730151e-03
1.4291463e-03 -3.4158870e-02 -5.0472014e-04
1.9640945e-03 -6.3106385e-03 9.0931500e-04
9.5394065e-04 -2.1164046e-02 -1.0588452e-02
1.4180562e-02 8.0526493e-03 1.4209456e-02
-1.8478923e-02 -3.2449617e-02 9.7130225e-03
-1.0923134e-02 1.0349753e-02 -4.8487176e-03
1.2492290e-02 1.8270144e-02 1.3542194e-02
6.1210887e-04 -2.3314964e-02 -6.8577638e-03
-1.4008430e-02 -2.1030439e-03 5.6207390e-03
1.7030010e-02 1.6722829e-02 -6.0548460e-03
-1.6917847e-02 -1.4196737e-02 9.1730374e-03
-2.8515670e-03 -1.0644694e-02 3.6116159e-03
1.7131898e-02 1.4582904e-02 1.9876000e-02
-1.2456800e-02 -7.2086854e-03 -9.1396244e-03
1.5303873e-02 3.4179089e-02 6.5162398e-03
-7.4768078e-03 -1.1308334e-02 9.3459249e-03
3.7933194e-03 1.2280110e-02 9.6168040e-03
-8.7467800e-03 8.7563068e-03 -1.2565098e-02
-1.2160266e-02 -1.1418292e-02 -9.7702656e-03
7.7606667e-03 4.2059918e-03 8.7236230e-03
-6.0298767e-03 3.9002089e-03 -1.4373513e-02
1.7886258e-02 2.8408133e-02 -1.8199510e-02
-1.0920934e-02 9.9749826e-03 6.1968200e-03
-4.1522563e-03 -4.3130933e-02 4.2825611e-03
2.4587430e-03 2.0899249e-02 -1.5988184e-02
-1.6488285e-02 -1.3654560e-02 7.2147905e-04
-1.6595864e-02 -4.1949416e-02 6.3203464e-03
1.0833650e-02 8.4679630e-03 3.5943220e-03
-5.2091096e-03 -6.4546587e-03 -1.4996533e-02
1.0302828e-02 2.9397811e-02 -1.8964213e-02
5.5249886e-03 3.5492377e-02 -1.3185969e-02
1.6500406e-03 3.6697876e-03 -1.6231793e-02
8.5989665e-04 -1.1925655e-02 -1.3393201e-02
2.1590856e-02 3.0088331e-02 -7.1962050e-04
2.0810641e-02 2.7469684e-02 5.4764710e-03
-1.2111678e-02 7.0400560e-03 5.8021154e-03
1.2253773e-02 3.1813524e-02 -1.8541838e-02
-2.0757819e-03 -2.4174510e-02 -1.2728808e-04
-1.7592517e-02 -3.3066455e-02 -5.9009826e-03
-1.2542154e-02 -3.7989221e-02 -9.8163072e-03
-6.6925937e-03 1.1987447e-02 -1.1822658e-02
-9.5717424e-03 1.2009154e-02 7.2026760e-03
-1.0963340e-02 8.9432114e-03 1.6809365e-02
1.2272583e-02 2.0617596e-02 1.0192603e-02
3.9925280e-03 3.5380971e-02 -1.0280973e-02
-1.9126678e-02 -3.8790951e-02 1.1550044e-02
1.6276167e-02 1.8572949e-02 3.8309493e-04

'00f_DPC-11824_Babakotia_geocleaned

7.6868066e-03 3.7231811e-02 -3.8157133e-03
-1.8344632e-02 -3.4999380e-02 -5.8149548e-04
-1.4584426e-02 5.5630692e-03 1.7627033e-02
9.6976863e-03 8.9147696e-03 -1.3977065e-02
2.0885166e-02 1.0641312e-02 1.5895385e-02
-1.6902950e-02 -1.6645582e-02 -4.4055782e-03
1.6622417e-02 3.0655233e-02 -1.5825635e-02
-1.0925921e-04 2.0723902e-02 4.8490454e-03
1.4386027e-03 -3.3719822e-02 -1.4702358e-02
3.9494082e-03 -6.2223668e-03 9.7347920e-03
-1.3062206e-02 -2.5563760e-02 1.5727472e-02
-1.2148606e-02 5.1130864e-03 -6.8203540e-04
5.9153286e-03 3.6751970e-02 -2.2450729e-02
2.1896659e-02 2.2809915e-02 9.1912821e-03
5.6047722e-03 -7.0584948e-03 -8.0083052e-03
-5.5940495e-03 -3.2880885e-02 1.3018139e-03
2.1339434e-02 1.2821999e-02 -1.3097662e-02
-5.8721483e-03 -2.2263114e-02 6.2456220e-03
-1.3478247e-02 -2.4860491e-02 -1.1229519e-02
-1.7723261e-02 -1.3324029e-02 1.7210031e-02
-5.5502434e-03 7.1050229e-03 1.3946175e-02
-3.2936467e-03 2.1771655e-02 -1.1036670e-02
1.4747508e-02 8.3616578e-03 6.4814320e-03
5.8947417e-03 -3.9630967e-02 -1.0417684e-02
-1.9656336e-02 -1.9636478e-02 1.2221524e-02
9.7131700e-03 2.1673602e-02 -1.9570135e-02
-5.5642721e-03 9.3681360e-03 7.4006802e-03
-5.2457544e-03 -3.0215112e-03 2.1884080e-02
1.5023124e-02 3.0543414e-02 -2.2523631e-02
-5.5510401e-03 -2.3378271e-02 -1.4595613e-02
-5.7522114e-03 -3.4595519e-03 -1.0491237e-02
4.1195345e-03 3.3418048e-02 3.7437007e-03
1.4001305e-02 4.4372908e-03 -7.1653192e-03
5.3587748e-03 1.2964629e-02 1.1397005e-02
8.9320103e-03 3.6993550e-02 -1.5399403e-03
-4.7402780e-03 -1.3567625e-02 1.0205348e-02
-1.4315191e-02 -2.9745373e-02 1.2692819e-02
-1.8973893e-02 -2.0594293e-02 -5.9646786e-03
-1.5023504e-02 -2.6935698e-03 5.9127858e-03
-1.2558165e-02 -3.3515496e-02 -1.4843675e-02
-8.9123735e-03 1.1449825e-02 -4.6957195e-03
1.2465450e-02 9.9696282e-03 2.0198409e-02
4.1630764e-03 -3.0466017e-02 -1.0477744e-02
6.2445323e-03 3.7927340e-02 -1.3633918e-03
-2.3975310e-02 -2.9224331e-02 -1.1991430e-03
1.0187360e-02 3.4510942e-02 -2.4707105e-02
1.7164344e-02 3.7639443e-02 6.3993986e-03
2.1438972e-02 1.9287329e-02 1.1424685e-02
1.7504900e-02 2.6368877e-02 -1.5785816e-02
3.5826661e-03 -1.4542005e-02 -6.2308232e-03
-1.3686672e-02 -6.8393700e-04 8.6844818e-03
-8.6332334e-03 -1.4146744e-02 -1.1168527e-02
-4.5137880e-03 -2.7967257e-02 2.2821655e-03
-5.4003424e-04 3.3689022e-02 -7.6725533e-03
-7.2490636e-03 -3.8375452e-02 2.1096086e-03
-1.6103902e-02 -1.4176141e-03 2.2625405e-02
1.5693225e-03 1.5675430e-02 -1.4034631e-02
7.2079763e-04 -2.0191729e-02 -1.2898588e-02
2.0269600e-02 2.0126765e-02 -6.2412469e-03
-1.1146383e-02 -1.6732671e-02 2.0478112e-02
-9.3930596e-03 5.5791933e-03 1.7653742e-02
1.6611698e-02 2.0376029e-02 -1.8412779e-02
6.1681208e-03 -6.9969801e-03 1.4087309e-03
-3.8848289e-03 1.0928066e-02 7.2912730e-03
7.6883480e-03 2.1771643e-03 1.9903286e-02
-9.7191463e-03 -3.1132801e-02 -1.7047191e-02
5.6842138e-03 4.1001637e-03 -1.3364306e-02
-9.5931350e-03 5.2538843e-04 -5.1307163e-03
6.8521231e-03 -1.9005045e-03 1.7282513e-02
-1.5564687e-02 -3.7710083e-02 -4.8971779e-03
-4.0948460e-04 2.6531893e-02 -1.4647036e-02
1.0025104e-02 1.2975487e-02 -1.5730750e-02
-5.6930479e-03 8.0905762e-03 1.1777600e-02
1.9880011e-02 1.9980184e-02 4.4533191e-03
6.2960104e-03 3.7709559e-02 -1.1164324e-02
-1.5136954e-02 -1.0660003e-02 -2.0228789e-03
5.1300722e-03 2.0608582e-02 -1.7304787e-02
-1.1855825e-02 -2.0681630e-02 -1.0925256e-02
5.1792272e-03 1.5084477e-02 9.3797227e-03
1.5583266e-02 6.7701268e-03 -7.8416964e-03
5.1102246e-03 -4.1152481e-02 -6.9291221e-03
-8.4619080e-03 1.4440628e-02 -4.4907703e-03
-1.2567032e-02 4.1294841e-03 2.7849344e-03
9.3046137e-03 -1.2267721e-03 7.2227883e-03
1.3799404e-02 3.4133196e-02 -1.4375299e-02
-1.9794378e-02 -1.8751989e-02 8.5914182e-03
-5.3971568e-03 -3.9884634e-02 -1.0512737e-02
8.0896035e-03 3.7762656e-02 -1.2613134e-02
1.7272857e-02 2.5271716e-02 1.1298030e-02
5.9666216e-04 2.7982112e-02 1.8921985e-03
1.0904202e-02 2.4857878e-02 1.0554723e-02
1.8413361e-02 2.0708677e-02 -1.7144889e-02
1.4900552e-02 5.2449226e-03 1.3067348e-02
-2.0450393e-02 -2.1694800e-02 1.4019035e-02
-4.0812496e-03 -2.2717263e-02 4.7314762e-03
-1.4357365e-02 -3.6549932e-02 5.6408008e-04
1.1096804e-03 -1.4408229e-02 -1.2583539e-02
7.2311686e-03 -3.5054469e-02 -1.1076230e-02
1.0761148e-02 3.0331877e-03 -1.1082457e-02
-1.6328732e-02 -9.5006661e-03 2.1792691e-02
5.4343374e-03 -7.5074367e-03 3.7614701e-03
-3.8162509e-04 2.3112243e-03 -1.2302762e-02
-4.6124133e-03 -1.2119533e-02 1.5120940e-02
2.2130994e-02 2.7585287e-02 2.2893093e-03
-1.6033756e-02 3.4130177e-03 1.6440679e-02
1.1034969e-02 3.1732856e-02 9.5296872e-03
1.2274059e-02 3.3936156e-02 -2.3944001e-02
-1.3779249e-02 -2.8081971e-02 1.4055658e-02
2.0848099e-02 3.4590156e-02 4.0653618e-03
-5.7128718e-03 -1.3462491e-02 1.3707135e-02
-3.8760870e-03 -3.7737565e-03 -1.1756134e-02
1.3827643e-02 1.7161708e-02 1.6026413e-02
-6.3633056e-03 1.9497504e-02 -6.5441842e-03
-1.0250065e-02 -1.8646732e-02 -1.0975858e-02
6.5583557e-03 -3.3199375e-02 -4.9832909e-03
-1.4259937e-02 -3.1403138e-02 1.0448978e-02
-6.0762208e-03 -2.0818834e-02 -1.3956556e-02
-4.8781422e-03 1.7066210e-02 -8.7154118e-03
-2.1352330e-02 -2.2151598e-02 -5.5196499e-03
-9.8479925e-03 -1.1597397e-03 2.2589605e-02
2.3145580e-02 1.4048137e-02 -1.2356128e-02
8.2790929e-03 -3.2522937e-03 5.5576122e-03
5.6994139e-04 5.1134720e-03 -1.2710504e-02
-2.9933145e-04 -2.4439225e-02 5.1964095e-05
1.2434650e-03 -3.0174053e-02 -1.3552048e-03
-1.1209552e-02 -3.8687791e-02 -6.7383117e-03
-1.7766484e-02 -6.7892093e-03 2.0318458e-02
1.1908823e-02 9.9158643e-04 1.6762083e-02
3.9007108e-04 6.3948435e-03 1.5411286e-02
-8.6853187e-04 3.2155492e-02 -5.4594716e-03
1.9911266e-02 1.2979974e-02 1.0875362e-02
-1.2611456e-02 -1.1792637e-02 -6.7454741e-03
-2.0180495e-02 -1.9106468e-02 1.5467511e-02
-1.7375174e-02 -6.7018500e-03 1.7475071e-02
-1.4701270e-02 -2.7415897e-02 1.6085662e-02
5.2177584e-03 3.5648739e-02 2.8434503e-03
-2.2995199e-02 -2.2298281e-02 -5.3887957e-04
-2.6246749e-03 -1.5390923e-02 7.2903112e-03
-1.7560263e-02 -3.4910361e-02 -8.3122140e-03
-1.2141097e-02 -3.8075829e-02 1.1037714e-03
-2.0832107e-02 -3.1191282e-02 -7.1451825e-03
1.5954977e-02 2.7415892e-02 1.0573352e-02
2.8296841e-03 3.7340043e-02 -1.8044388e-02
1.9797474e-02 2.4678020e-02 -5.2740829e-03
1.5071269e-02 6.4242160e-03 -4.6449571e-03
-5.6014210e-03 -1.2320507e-02 -1.2477379e-02
-1.2720498e-02 -7.6734183e-05 3.7903660e-05
-7.0069542e-03 -3.0664513e-02 -1.6929937e-02
7.8083596e-03 3.8176524e-02 1.5329749e-03
2.0593888e-02 2.0609479e-02 -1.6704456e-02
-7.8253685e-03 7.3779186e-03 8.0083846e-03
7.1532950e-04 2.9658078e-02 -1.6370871e-02
-4.6736282e-03 2.1135390e-02 -1.0418017e-03
9.9445516e-03 3.5972014e-02 -8.4374298e-03
5.1244840e-03 -3.7559944e-02 -1.3013386e-02
2.2615741e-02 1.8373547e-02 -9.9283027e-03
3.3991276e-03 -2.4376064e-02 -5.3504129e-03
-1.6115494e-02 -6.6266917e-03 9.2273154e-03
-2.0764419e-03 2.5675746e-02 -1.1437518e-02
1.6209814e-03 5.1192698e-04 1.9222468e-02
7.9522556e-03 1.3827255e-02 -1.6179513e-02
-8.4948868e-03 -2.8521940e-02 5.1955407e-03
-6.4933256e-03 -1.2911719e-02 1.8991693e-02
6.2666006e-03 -7.2495665e-03 -5.7279853e-03
2.7340659e-03 -2.7277113e-02 -3.4689991e-03
-1.9792033e-02 -3.4152217e-02 3.3767840e-03
1.6989768e-02 2.3040955e-02 1.2418098e-02
-1.2037263e-02 -2.3009882e-02 -1.1871286e-02
1.0111482e-02 1.2240949e-02 1.8332416e-02
1.8674392e-02 1.1628768e-02 -7.1718314e-03
-1.4714221e-02 -2.1568787e-02 2.0980741e-02
-1.8911533e-03 -3.5144723e-02 -1.7641655e-04
1.8652555e-02 1.4278030e-02 8.2678207e-03
3.2581693e-03 -1.9179649e-02 -7.1799408e-03
-1.9800287e-02 -3.3764761e-02 -2.9949857e-03
2.2811886e-03 3.7919573e-02 -7.9156862e-03
7.1619288e-03 1.5498265e-02 1.1362433e-02
-2.0303144e-03 -7.8024010e-03 1.6203494e-02
9.8928342e-03 3.1747788e-04 9.2108963e-03
-8.8930606e-03 -1.8641192e-02 1.0213962e-02
1.6677892e-02 3.7936790e-02 3.2679483e-03
1.4137684e-02 1.7266577e-02 -1.7992366e-02
2.1093937e-02 2.1588803e-02 1.1574966e-02
-1.0738120e-02 -7.4747872e-03 -6.8311417e-03
-1.7001107e-02 -1.9492525e-02 -6.6501271e-03
1.2192711e-02 5.7708718e-03 2.0585688e-02
5.3613386e-03 2.4941515e-02 -1.8915517e-02
2.4615655e-02 2.0503802e-02 -1.3970662e-02
-1.2032180e-02 -2.7841142e-02 9.8141707e-03
-7.4097506e-03 4.7367849e-03 -7.1702197e-03
-1.0249110e-02 -1.3198700e-02 -9.5706548e-03
-2.5764675e-03 -2.9205823e-02 8.7782553e-04
-1.7014670e-02 -1.0594603e-02 9.1922192e-03
1.5632524e-02 1.0520953e-02 2.0036162e-02
-7.8137239e-03 1.5344177e-02 -7.6387767e-04
-6.0473443e-03 5.9983978e-03 1.5983315e-02
2.1817022e-02 2.0897811e-02 -8.6181966e-03
5.8320835e-03 -5.3863306e-03 -9.4758239e-03
8.2853904e-03 -4.3085775e-03 -5.6635968e-03
-7.1351306e-03 -1.0355452e-03 2.2115737e-02
-1.7312029e-02 -4.1503415e-03 2.1861592e-02
9.0830254e-03 -2.0769740e-03 3.7023292e-03
-1.2824082e-02 1.8078042e-03 8.8432179e-03
-1.9284103e-03 2.8830305e-02 -9.8642357e-03
-4.8525748e-03 2.0016433e-02 -9.1572055e-03
1.7768978e-02 1.5613699e-02 -1.6193495e-02
1.9152526e-02 2.5344551e-02 -1.1243918e-02
8.6327248e-03 1.8081332e-02 1.1412128e-02
3.0043680e-04 3.5577814e-02 -1.5620838e-02
1.9255733e-02 1.9792791e-02 -3.3388307e-03
1.8985100e-02 1.9436061e-02 9.5677875e-04
-1.3172428e-03 1.9280055e-02 -1.3182390e-02
3.2017628e-03 3.1072339e-02 4.7370101e-03
-2.0610684e-02 -2.3971108e-02 1.3324997e-02
5.2836338e-03 1.8507605e-02 -1.6554389e-02
9.3524256e-03 3.5874685e-02 -2.2912437e-02
-1.4906625e-02 3.9173637e-03 2.0248154e-02
2.0566497e-02 1.2481961e-02 -1.0020812e-02
8.0231361e-03 2.4052293e-03 -1.2167979e-02
1.4079956e-02 3.2356007e-02 -2.3810613e-02
9.4690714e-03 2.6672060e-02 9.7679934e-03
-8.6666922e-03 -1.7650525e-03 -7.2542493e-03
-6.6944986e-04 2.5685754e-02 1.8297417e-03
1.9851803e-02 2.4270454e-02 1.1310017e-02
1.2967943e-03 9.2140656e-03 1.0916785e-02
-9.5486919e-03 -4.0895788e-02 1.2817220e-04
2.7953122e-04 3.6102946e-02 -1.0416726e-02
-1.8450048e-02 -3.3333727e-02 9.3004203e-03
-9.1948059e-03 -4.0149838e-02 -5.1780351e-03
-1.4153260e-02 -1.2437594e-03 3.2510464e-03
1.7131445e-03 3.6121347e-05 -1.2765168e-02
-2.2521480e-03 1.1543481e-02 -1.0815350e-02
-4.8635999e-03 8.0284166e-03 -8.8406270e-03
-1.8316932e-02 -2.8252139e-02 -1.0511286e-02
-2.3061909e-02 -2.1874906e-02 3.6558911e-03
-1.4762844e-02 -8.2754738e-03 2.3441772e-02
1.3420121e-02 2.9972812e-02 -7.5973785e-03
-1.8068456e-02 -1.6892883e-02 1.2228938e-02
6.0893379e-03 -3.7312823e-03 1.0455088e-02
-5.1378199e-03 -4.1678457e-02 -4.0785589e-03
-1.1828542e-02 -3.5857623e-02 -1.2207209e-02
2.6911513e-03 9.1728720e-03 1.2863693e-02
-2.0388008e-03 -3.3506220e-02 -1.6531319e-02
-9.4997030e-03 6.6438354e-03 1.5533053e-02
4.7091394e-03 -3.7879984e-02 -1.4327252e-03
-1.1031377e-02 -3.5294952e-02 4.4383799e-03
1.9377909e-02 3.4692027e-02 6.2989839e-03
1.8953404e-02 2.4186415e-02 -1.5859239e-02
3.7298499e-03 -3.5626612e-02 -1.4530073e-02
7.3338406e-03 2.5177656e-02 8.7217890e-03
-8.3408546e-03 -3.3489110e-02 -1.7223472e-02
-2.0335929e-02 -2.5603500e-02 1.7463495e-02
1.6745936e-02 4.7030655e-03 1.7725061e-02
-4.6192639e-03 2.2163230e-03 -9.9177322e-03
-1.7949977e-02 -1.6028314e-02 -1.8714437e-03
7.0633590e-03 3.7890889e-02 -1.4986250e-02
-1.0845630e-02 -1.1708583e-02 2.2375980e-02
1.7886638e-02 1.6699711e-02 2.2493979e-03
1.3930565e-02 8.6048331e-03 -1.2386538e-02
1.2992796e-02 4.3540518e-03 -9.9773427e-03
1.4774818e-02 2.4373890e-02 1.1744111e-02
3.3758663e-03 -2.2041620e-02 -7.3994914e-03
4.2130583e-03 -4.1498365e-02 -9.3649182e-03
-6.8766450e-04 -6.9429048e-03 1.3143220e-02
4.6441570e-03 -9.8000076e-03 3.4291726e-04
-9.9791451e-03 5.9721822e-03 8.8592445e-03
7.0587514e-03 2.6026357e-02 -2.0233929e-02
-2.0906028e-02 -2.0538364e-02 1.8382996e-02
-1.2980643e-02 -1.4076628e-02 2.2524508e-02
1.7110746e-02 2.6928876e-02 -1.2497895e-02
-4.3951069e-03 2.3855841e-02 -3.1216716e-03
-7.9158206e-03 -1.6222793e-02 1.3848885e-02
-7.9356455e-03 -2.2634196e-02 -1.3744134e-02
5.5707247e-03 -8.6558010e-03 -1.7826713e-03
-2.0094429e-02 -1.7346320e-02 -2.6114421e-04
-1.5635099e-02 -2.6181026e-02 -1.0831963e-02
9.8824168e-03 3.5852432e-02 8.2051877e-03
-1.6494186e-02 2.9689254e-03 1.8771914e-02
-2.4799171e-03 4.5414296e-03 -1.1269842e-02
4.8421840e-03 3.4634054e-04 1.9033162e-02
9.9795884e-03 3.5178048e-03 2.0204298e-02
1.1542999e-02 1.5095009e-03 6.2474432e-04
-8.6083377e-03 6.1829266e-04 2.1819016e-02
3.0299718e-03 -1.4434303e-02 -1.0491193e-02
2.8040325e-03 2.0575154e-02 -1.6197220e-02
-1.3447603e-03 2.9532233e-02 -2.3793897e-03
3.6046483e-03 1.8382847e-02 7.6842537e-03
4.5660179e-04 -1.3024360e-02 6.6681255e-03
1.1592936e-02 3.5902474e-02 -1.9768114e-02
1.7567640e-02 1.6454503e-02 1.6342413e-02
5.1126571e-03 9.5435606e-03 -1.4597146e-02
-7.7614155e-03 2.2539984e-03 -7.1560651e-03
-1.2008840e-02 -1.6233314e-02 -9.1692641e-03
3.7373834e-03 -2.5346897e-02 -8.0541138e-03
-1.5236209e-02 -1.9689199e-02 -8.1034353e-03
1.2262652e-02 4.1154833e-03 8.6506819e-03
-1.5953712e-02 -3.6892136e-02 -7.0832016e-03
3.1542996e-03 -1.6926349e-02 -9.2448387e-03
1.4162198e-02 3.1102557e-02 -2.8878504e-03
-4.5006090e-03 -3.8281793e-02 1.4293626e-03
6.6376258e-03 -3.5756139e-02 -3.0811606e-03
1.1375561e-02 3.6550097e-02 -1.7460899e-02
-1.8328946e-02 -1.2328305e-02 5.0074271e-03
1.4989177e-02 3.5474632e-02 1.1245493e-03
-1.4985164e-02 -5.7206326e-03 1.9677936e-03
-2.8144146e-03 -1.1313547e-02 -1.3062984e-02
-1.1036049e-02 8.6168856e-03 1.2484502e-03
8.5367135e-04 2.3767498e-02 4.9490006e-03
-7.4990334e-03 -4.5775730e-03 2.2532091e-02
5.2663295e-03 -3.0942452e-02 -4.3148823e-03
1.6341254e-02 9.1710922e-03 -1.1349867e-02
2.3478309e-03 3.0182996e-02 -1.9352571e-02
7.9396435e-03 -2.8860650e-03 7.7957313e-03
-1.8924258e-02 -2.6362591e-02 1.9807853e-02
1.3981978e-02 1.9589702e-02 -1.9093852e-02
2.6570254e-03 -3.7783626e-02 -1.3862406e-02
-5.8596232e-03 -1.3699985e-02 1.6640281e-02
1.9269321e-02 7.8366548e-03 1.6343622e-02
-1.2663186e-02 -3.0038383e-02 9.5751556e-03
7.3347963e-03 -3.8060300e-02 -4.8372171e-03
-1.0327307e-02 -4.0479885e-02 -2.6227008e-03
-9.4628296e-03 -1.7928872e-02 1.3836674e-02
3.0876083e-03 -9.5903488e-03 7.1189049e-03
-1.3611379e-02 7.2431612e-05 6.2168139e-03
1.5715247e-02 1.2165609e-02 2.7465476e-03
5.4861057e-04 -2.7737667e-02 -9.2102939e-04
-9.8730952e-03 -3.9225164e-02 1.7669618e-03
2.1878109e-03 -1.6521119e-02 -1.1317757e-02
1.1354121e-02 1.9448186e-02 -1.9368928e-02
-1.1042140e-02 -1.0593098e-02 -7.9814149e-03
5.4479963e-05 -9.4849740e-03 -1.2963949e-02
-2.4576149e-02 -2.5764380e-02 2.6311199e-03
-1.6163341e-02 -2.5751615e-02 2.0025453e-02
-1.0477709e-02 -2.0260668e-02 1.2264066e-02
3.4372551e-04 -6.4609636e-03 1.6162343e-02
-1.6690675e-02 7.2502535e-04 1.6331067e-02
2.1813198e-02 2.9243337e-02 4.3953987e-03
1.5293561e-02 3.8582284e-02 7.2068143e-03
1.2125702e-02 3.1841653e-02 -8.2242024e-03
2.1032075e-03 3.7684909e-02 -5.2695311e-03
8.9596689e-03 1.0145502e-02 1.9204841e-02
2.1081386e-02 1.2448450e-02 1.7631696e-02
1.4631230e-02 2.9684562e-02 -5.1387526e-03
1.3625621e-02 3.4525565e-02 9.8415126e-03
-2.7345372e-03 -2.2746615e-02 -1.4528755e-02
2.1317495e-02 2.8539486e-02 -1.5069756e-03
1.5877178e-02 7.0338499e-03 1.2151174e-02
9.8013521e-03 -3.8156960e-04 1.6935575e-02
-1.1463151e-03 -9.1275677e-03 1.0709417e-02
-2.1938891e-02 -2.0542510e-02 3.0338018e-04
5.3700922e-03 -3.4308810e-02 -1.3117729e-02
4.3756961e-03 3.3170297e-02 6.0988442e-03
-1.6421147e-02 -1.5816714e-02 2.2744853e-02
-2.0655186e-02 -1.7639891e-02 2.6486640e-03
-1.5828148e-02 -1.3698368e-02 -3.5871577e-03
-5.3581446e-04 -3.1814493e-02 -5.3407239e-04
-1.7481480e-02 -3.4248438e-02 4.8360848e-03
1.0193773e-02 3.9189012e-02 3.6440172e-03
-2.3082935e-02 -2.3602214e-02 5.5552110e-03
1.9600278e-02 1.3696067e-02 -1.5052894e-02
1.1362653e-02 3.4151139e-02 9.1716111e-03
3.7023972e-03 1.4758389e-02 -1.4872755e-02
-5.9260264e-03 -3.8879228e-02 -1.2513015e-02
-1.0010215e-02 -3.0710631e-02 5.6450332e-03
-2.3044155e-03 2.3477428e-02 -1.1995046e-02
-1.5922917e-02 -2.9615444e-02 1.5089359e-02
2.2766584e-02 2.3148157e-02 -1.0206458e-02
-1.9194931e-02 -2.2259558e-02 -7.7681817e-03
-1.2365091e-02 -7.6983966e-03 2.3576368e-02
-1.6614446e-02 -4.6423247e-03 1.2331170e-02
3.3241980e-03 3.5146408e-02 -2.2603870e-02
-1.4167675e-02 1.4067963e-03 2.2278517e-02
-4.5789201e-03 -8.5234975e-03 -1.2237788e-02
-4.6313316e-04 3.3510816e-02 -1.3380790e-02
1.1821313e-02 6.2658999e-03 -1.1655033e-02
2.2470069e-02 1.4673009e-02 -1.4623294e-02
1.9317201e-02 2.7357310e-02 1.0052566e-02
1.1205210e-02 3.4101221e-02 -3.7618263e-03
1.0453615e-02 1.5641032e-02 1.6587969e-02
2.2065059e-03 -2.0790547e-02 -1.1325812e-02
4.6570960e-03 7.8332209e-04 -1.2657278e-02
2.8340912e-03 -4.0065659e-02 -1.2832489e-02
2.4679344e-02 1.8298036e-02 -1.2420427e-02
1.4421591e-02 2.7613265e-03 1.6904720e-02
3.3826336e-03 -1.1503138e-02 1.6741700e-03
8.0347539e-03 2.8040526e-02 -2.1847175e-02
3.5705622e-04 3.6058763e-02 -7.6373904e-03
-1.0117685e-02 -1.4153776e-02 2.1182305e-02
1.7173702e-04 -3.8405305e-02 1.1003279e-04
-2.7815027e-03 2.5017297e-02 -5.3443487e-04
-2.1976329e-02 -3.2291260e-02 -1.6457394e-03
-5.6706482e-03 -3.0510785e-02 1.9969764e-03
-7.0944421e-03 1.0261589e-02 -6.7934788e-03
-4.1431412e-03 1.2552974e-02 5.5435205e-03
-1.2729899e-02 -1.2698042e-03 2.3190273e-02
-2.4414737e-02 -2.7809797e-02 1.1415667e-03
-1.2505274e-02 4.5208793e-03 1.1020066e-02
-1.4767981e-02 3.6750425e-03 1.4436361e-02
-3.7930815e-03 5.9065863e-03 -9.9772112e-03
-2.5746136e-03 2.1663769e-03 -1.1449646e-02
1.1295840e-02 1.6088503e-03 3.5112033e-03
-5.7081132e-04 -3.7970193e-02 -1.5677670e-02
4.5642154e-03 3.7731412e-02 -1.5535384e-02
-8.0325991e-03 1.1087909e-02 3.1694485e-03
2.0374369e-02 2.6200978e-02 -3.3578335e-03
-3.2434088e-03 2.5254447e-02 -9.0296802e-03
-7.9389461e-04 -3.0279856e-03 -1.2659549e-02
1.1859765e-02 2.8271384e-03 1.0774605e-02
2.0274429e-02 1.1124078e-02 1.3829671e-02
2.1288923e-02 3.1584398e-02 -2.7550551e-04
-2.3582145e-03 -3.7710517e-02 5.0958760e-04
-4.1839400e-03 3.4404557e-06 -1.0746705e-02
7.9825772e-03 -3.6753143e-02 -8.8684230e-03
1.6025141e-02 1.1099920e-02 6.1896257e-03
-1.5602650e-02 -3.6557550e-02 -2.9277180e-03
6.0344657e-03 -5.0091552e-03 8.0220887e-03
7.8311932e-03 2.0345952e-02 9.7608175e-03
-1.8743897e-02 -1.7917070e-02 -3.2270187e-03
-2.8941489e-03 2.6704350e-02 -6.7593561e-03
1.4519104e-02 1.5128934e-02 -1.6746676e-02
2.0580937e-02 2.4190107e-02 -9.6540415e-03
-1.9095125e-03 -2.2683642e-02 2.5839921e-03
-2.6821577e-03 -4.1656628e-02 -6.2012619e-03
1.3344873e-02 3.5266892e-02 -1.8225804e-02
-5.3744223e-03 -9.6189327e-03 2.0249870e-02
8.1422413e-03 3.6990767e-02 -2.0462662e-02
-2.0145383e-02 -1.8834367e-02 2.0713790e-02
-1.5835514e-03 1.2605121e-02 7.4475430e-03
1.3433453e-02 6.0650058e-03 4.7125170e-03
3.6581819e-03 -1.1540667e-02 -1.0036334e-02
-5.9118882e-03 -1.0224409e-02 -1.1953064e-02
-1.7224994e-02 -2.4871689e-02 -9.5697942e-03
1.8418135e-02 1.0197840e-02 1.9805109e-02
-6.0389609e-03 -1.9857816e-02 7.1690845e-03
-1.5916505e-02 -1.2594135e-02 2.2264854e-02
-1.9179997e-02 -3.2604464e-02 -8.7165354e-03
-1.9038717e-02 -1.7705984e-02 1.4113198e-02
1.8075323e-02 2.0999691e-02 1.3488260e-02
1.7435029e-02 1.3351566e-02 1.8311350e-02
-1.2537069e-02 -3.9218801e-02 -1.4058554e-03
1.7368930e-03 -2.0475335e-02 -2.4159370e-03
9.6914785e-04 -1.7336845e-02 1.4675929e-03
1.5669011e-02 4.5046667e-03 1.5810397e-02
-4.4315674e-04 -1.4531595e-03 1.9726378e-02
-1.0411018e-02 -3.7141987e-03 2.3178539e-02
9.8424809e-03 2.5421822e-05 -1.0016967e-02
2.1065142e-02 1.7565597e-02 -7.6781968e-03
1.5379653e-02 8.4496211e-03 9.0861874e-03
1.1946380e-02 3.1831897e-03 6.2605903e-03
1.7277432e-02 1.2567345e-02 7.4844894e-03
-1.5781615e-02 -5.2073967e-03 6.5385872e-03
6.2040180e-03 3.7586535e-02 -6.3187625e-03
-7.1269147e-03 1.7936486e-02 -2.9983428e-03
4.5569699e-03 -2.8107614e-02 -6.2677337e-03
-4.0804553e-03 -1.7851437e-02 6.9944048e-03
2.0670981e-02 1.5832943e-02 -1.6206492e-02
1.0214933e-02 1.2736164e-03 1.8907175e-02
-2.7014564e-03 1.8936979e-02 4.3749987e-03
7.6084864e-03 3.5814299e-02 6.7928551e-03
-2.1376341e-02 -3.1949481e-02 8.1284079e-03
1.8845483e-03 3.7738148e-02 -1.0584609e-02
1.6169992e-02 2.9101249e-02 -1.4255827e-02
-1.3399015e-02 1.7465795e-03 3.4813149e-03
1.8251532e-02 1.7602789e-02 -1.7077696e-03
1.1615081e-02 3.7002733e-02 9.2185235e-04
5.2608094e-03 1.9831899e-02 8.6087930e-03
-7.2217657e-03 1.5413922e-05 -8.1870515e-03
1.7242231e-02 8.9509349e-03 -8.8144077e-03
-1.4627711e-02 -7.5810233e-03 -6.8643656e-04
1.7837892e-02 2.5008432e-02 -9.2441433e-03
1.3138413e-02 4.4036194e-03 -4.2402395e-04
-6.8162779e-04 -2.9592696e-02 -2.0062794e-04
-3.7900509e-03 -3.1028058e-02 1.0058940e-03
1.5839598e-02 2.8281013e-02 -1.1352342e-02
-2.0392577e-02 -2.1188363e-02 8.9585515e-03
-1.7669220e-02 6.8492543e-04 1.8860861e-02
1.9451993e-02 2.8768191e-02 -3.6945139e-03
-1.4902336e-02 1.7832330e-03 1.2753372e-02
2.9131805e-03 3.6665654e-02 -2.0697835e-02
-1.2056130e-03 3.1225128e-02 -7.5107180e-03
-4.7026342e-03 1.7930519e-02 3.3436752e-03
5.1541783e-03 3.7976564e-02 -3.8800338e-03
-5.7052850e-03 -2.4222636e-02 5.2301275e-03
4.0108679e-03 -1.1985579e-02 -7.4290803e-03
2.8636632e-03 3.3032116e-02 -2.1329720e-02
3.4601189e-05 3.4219850e-02 -5.1823980e-03
-1.5229859e-02 -2.1798211e-02 -9.0108539e-03
-3.2569098e-03 7.1624058e-03 1.3498620e-02
-8.2359915e-03 -2.8605252e-02 -1.5994953e-02
-1.6619772e-02 -7.3760332e-03 1.4862605e-02
2.9354695e-03 -1.7909507e-02 -4.6573113e-03
1.0351639e-02 2.2084475e-05 5.7014004e-03
3.4668417e-03 6.6285308e-03 -1.3721520e-02
-3.7027045e-05 -2.1017511e-02 9.5355434e-04
1.2223515e-02 1.3138142e-02 -1.5478722e-02
2.0464414e-02 2.2670425e-02 -6.2901096e-03
2.1178370e-02 2.0417856e-02 6.6667590e-03
-1.5372207e-02 -3.5300336e-02 -1.0282929e-02
1.0136012e-02 8.2438093e-03 2.0386686e-02
1.7593374e-02 1.5537316e-02 -2.4773035e-03
2.9279698e-03 -1.9354224e-02 -9.5521368e-03
-1.1934231e-03 2.0651094e-03 1.8672702e-02
1.2686596e-02 3.4347329e-02 -1.2292753e-02
-2.2020687e-02 -2.6613634e-02 8.8444264e-03
1.6754980e-02 3.2890957e-02 9.0332792e-03
-1.1449534e-02 7.9901180e-03 -9.8938684e-04
2.1269374e-02 2.3493064e-02 2.6189126e-03
-1.6537370e-02 -6.8097020e-03 2.2385516e-02
-5.3808557e-03 2.1818642e-02 -6.4547733e-03
1.7956679e-02 1.4072452e-02 -4.3094537e-03
-1.4796787e-02 -3.0897256e-02 -1.4521942e-02
1.1900744e-02 2.2954823e-02 1.1901354e-02
-1.7805080e-02 -2.4125299e-02 2.1160932e-02
-1.4543588e-02 -2.3741716e-02 1.9725673e-02
-2.9890641e-03 1.8745719e-02 -1.1222633e-02
1.1756270e-02 1.7084529e-02 -1.8124299e-02
-5.7978231e-03 1.8305235e-02 6.5452585e-04
4.4973498e-03 7.1482244e-03 1.7394457e-02
3.7861186e-03 -2.7807609e-02 -9.6342793e-03
-1.3498355e-02 -2.9805219e-03 8.3637800e-04
2.2316162e-02 2.9764883e-02 1.3378326e-03
-9.9382575e-03 -1.6041846e-02 -1.0763529e-02
1.9033713e-02 3.3077558e-02 9.8497677e-05
-1.5266410e-02 -1.7135127e-03 1.0561952e-02
-2.9288248e-04 -1.8921431e-02 3.0231009e-03
1.7369015e-02 1.4251954e-02 5.4472509e-03
-1.9443015e-02 -1.5915471e-02 1.6448811e-03
1.3345392e-02 3.7725605e-02 7.7687263e-03
-6.9584768e-03 1.4581167e-02 1.3534674e-03
2.2544261e-02 1.4843048e-02 -1.0390276e-02
-7.6206642e-03 -4.1247841e-02 -3.7596053e-03
-2.3415352e-03 1.5290622e-02 -1.0990341e-02
-1.7974925e-02 -1.5880109e-02 1.4906421e-02
-7.5643183e-03 -3.3628001e-02 2.1947845e-03
3.3765811e-03 3.3943824e-02 1.6260885e-03
-1.7237681e-02 -9.1773823e-03 4.5631721e-03
-2.3500586e-02 -3.0909964e-02 7.0694701e-04
-3.9974568e-03 -3.8899332e-02 -1.4482577e-02
8.1314971e-03 -4.2217693e-03 8.4277161e-04
-8.6990721e-03 6.0736926e-03 -5.8021644e-03
-1.6822626e-02 -1.3463021e-02 -1.1461113e-03
-1.9705535e-02 -2.4448527e-02 -8.7752934e-03
1.3877031e-02 3.2293759e-02 -1.2510871e-02
-1.1407682e-02 -2.2921382e-02 1.1403401e-02
-2.6130152e-03 -8.6078591e-03 1.3653274e-02
-8.0500746e-03 -1.1643274e-02 -1.1013423e-02
-2.1443684e-02 -2.2803625e-02 7.3097499e-03
-5.9424693e-04 2.9951787e-02 -1.4334488e-02
-5.5283511e-03 1.5662937e-02 3.1388392e-03
1.2034588e-02 1.8346803e-03 -8.8560010e-03
-2.3768344e-02 -2.6003506e-02 4.9603473e-03
1.7079282e-02 2.8735241e-02 -5.2983497e-03
1.5204741e-03 -4.1314051e-02 -2.5433832e-03
-5.0815650e-03 -3.5307498e-02 -1.7053888e-02
-2.3859492e-02 -2.4055130e-02 8.2366007e-04
-1.0371685e-02 9.8123926e-03 -2.6827435e-03
-1.5444556e-02 -3.9001243e-03 8.6150191e-03
-1.8398142e-02 -3.0731103e-02 -1.0477765e-02
5.3075428e-03 3.5773697e-03 1.9224542e-02
5.0260312e-03 3.7715429e-02 -8.5990299e-03
-1.1054430e-02 7.5780905e-03 1.2066870e-02
-3.0652284e-03 5.9057580e-03 1.5420437e-02
6.6528093e-03 -7.0076036e-03 -3.2314303e-03
1.6596634e-02 2.9848798e-02 -1.8407586e-02
1.0939974e-02 3.6385232e-02 -1.1582840e-02
8.0353549e-03 -2.9841968e-03 -8.8974976e-03
3.1154306e-03 1.7283215e-02 -1.5265256e-02
-6.5720324e-05 -4.2856863e-03 1.9021054e-02
-1.4031740e-02 -3.7570759e-02 -1.4018817e-03
9.8805194e-04 -1.4303823e-02 4.8528556e-03
1.0385584e-02 1.5000367e-02 -1.6681206e-02
1.2357911e-02 2.0238144e-02 1.3954756e-02
-5.2298514e-03 -2.8062720e-02 -1.5749213e-02
2.1109839e-02 3.4310005e-02 1.4244709e-03
-1.9098679e-02 -2.7873776e-02 1.3158747e-02
5.9098819e-03 2.9825518e-02 -2.2376725e-02
-7.4079255e-03 -4.0579835e-02 1.0634829e-03
8.1283066e-03 3.0813732e-02 -2.4063579e-02
8.4233206e-04 3.5887361e-02 -1.8036478e-02
1.9668584e-03 -1.6155067e-02 -4.1088082e-04
1.2537321e-02 3.0859744e-02 -2.4311262e-02
-1.1833630e-03 2.8260296e-02 -1.2569473e-02
5.7746153e-03 3.4850260e-02 5.4689902e-03
-1.1916899e-02 -2.5427418e-02 1.0824821e-02
-1.1739969e-02 5.7278211e-03 1.7955374e-02
-3.4505301e-03 -1.0103158e-02 1.5644901e-02
-2.8570710e-03 -3.8328993e-03 2.0869587e-02
3.8922216e-03 -4.2290014e-03 1.5755458e-02
-5.6897413e-04 1.5965431e-02 6.6149520e-03
-5.7974942e-03 8.4828471e-03 9.5410972e-03
4.1318669e-03 -5.5190524e-03 -1.1325158e-02
1.8398322e-02 1.0463357e-02 -1.0785090e-02
1.2484140e-02 1.2037123e-03 -6.2332553e-03
1.4436075e-02 6.9629400e-03 -1.3889265e-03
2.1681103e-03 -3.9523007e-02 -9.9981473e-04
-5.6339406e-03 -3.2813643e-02 -1.7352127e-02
-1.8685229e-02 -1.5793803e-02 1.7770623e-02
-3.4622312e-03 -1.1227295e-02 1.0814898e-02
-2.7915053e-03 1.4472584e-02 5.4369718e-03
-9.3363844e-03 3.0310812e-03 2.0679473e-02
2.0060753e-02 2.1353436e-02 2.3546384e-03
-1.7597016e-02 -1.1140962e-03 1.7367528e-02
5.4322913e-05 3.3108566e-02 -1.5822977e-02
1.2952688e-02 3.5659060e-02 -1.5877539e-02
-1.4921423e-02 -3.7714036e-03 3.5080367e-03
-1.3330496e-02 -2.3825231e-02 1.7583492e-02
1.9358413e-02 1.8170817e-02 -1.7229874e-02
-1.9922857e-02 -3.2603212e-02 1.1025075e-02
4.7018215e-03 -3.3988967e-02 -1.6669106e-03
-1.2819573e-03 -2.5419569e-02 -1.4289968e-02
2.4694967e-02 1.7639804e-02 -1.4591526e-02
2.0272087e-02 3.1633701e-02 6.9150950e-03
-7.0001237e-03 7.6737996e-03 -7.1347460e-03
4.4325531e-03 -1.1028259e-02 -5.0345967e-03
1.1211614e-02 2.5231418e-02 -2.1452012e-02
3.3189753e-03 1.0811555e-02 1.0730917e-02
-7.9743950e-03 -1.9893297e-02 8.4446809e-03
5.4268554e-03 2.2679188e-02 -1.7977177e-02
6.5173335e-03 1.7660548e-02 9.7153677e-03
-1.6330240e-02 -7.4383815e-03 1.2082040e-02
-1.8089741e-04 2.9026731e-02 -1.5050770e-04
1.0445813e-02 3.2317273e-02 -2.5284646e-02
1.0178474e-02 2.0505445e-02 1.1753394e-02
-7.3491744e-04 -4.1851401e-02 -2.6155021e-03
9.9906646e-03 3.7558514e-02 -1.3827870e-02
-2.4190501e-03 -6.6839211e-03 1.9229600e-02
-1.0058841e-02 -4.7254249e-03 -6.6616140e-03
-1.7166359e-02 -2.2922763e-02 -8.5208821e-03
8.8169288e-05 3.1151180e-02 -1.0594479e-03
1.1055535e-02 1.9506848e-03 8.0050069e-03
-1.1060951e-02 5.6860390e-03 -2.6510494e-03
-9.8333845e-03 -3.8071550e-02 -9.3202809e-03
5.5247532e-03 -3.5707476e-03 1.4043185e-02
7.4069168e-03 2.0868828e-02 -1.8239571e-02
-1.3833193e-03 -6.1493731e-03 -1.2733078e-02
2.0248654e-02 2.9798311e-02 8.3484303e-03
9.4222180e-03 4.7104940e-03 -1.2450410e-02
-9.0861793e-03 -1.0231389e-02 2.2198854e-02
-2.1786712e-02 -3.2819970e-02 2.7245202e-03
2.7601294e-03 3.1979583e-02 2.5518554e-03
-7.9297975e-03 4.4017559e-03 1.8969610e-02
1.2824371e-02 2.6190918e-02 1.1162390e-02
-2.2221718e-02 -2.3132995e-02 -2.4540374e-03
-1.6970294e-02 -2.9652841e-02 -1.2390495e-02
1.1500660e-02 -4.8942376e-05 -4.2404926e-03
-4.2032667e-03 -2.4804013e-02 3.6050118e-03
8.3694847e-04 1.0840485e-02 8.7905245e-03
3.2495777e-03 2.4246931e-02 -1.7815066e-02
8.7826484e-04 -3.9374470e-02 -1.4376865e-02
5.3577498e-03 2.7447441e-02 7.4919517e-03
-2.9736530e-03 -4.8946656e-04 2.0701434e-02
4.7896487e-03 -9.0858943e-03 -8.1347677e-03
1.7752652e-02 7.2207743e-03 1.9242309e-02
-1.1179936e-02 1.5833069e-03 -2.3863429e-03
-6.1567669e-03 -5.9824294e-03 -1.0817264e-02
5.8116310e-03 3.7506670e-02 -2.0175353e-02
-1.0129422e-02 -2.3749471e-02 -1.3312780e-02
1.2463518e-02 2.9058228e-02 1.0152513e-02
5.1476052e-03 3.7764624e-02 -1.7778054e-02
5.7135617e-04 -3.6150137e-02 -4.5967912e-04
-3.6287108e-03 -9.1820714e-03 1.7996916e-02
-1.6785648e-02 -1.3920928e-02 1.1219677e-02
-4.8825272e-04 -4.2182226e-02 -7.8134539e-03
-5.7535461e-03 1.1903360e-02 -7.6727768e-03
-7.4878420e-03 -4.0005307e-03 -8.9195805e-03
-1.9097955e-02 -2.8359756e-02 1.5466361e-02
8.5305290e-03 6.9226055e-03 -1.3498276e-02
-9.1407916e-03 -2.1788520e-02 8.6816918e-03
-1.2556492e-02 -2.2219932e-03 -1.5685928e-03
-8.1940124e-03 -1.5026287e-02 1.9110796e-02
-1.0329582e-02 -2.1552780e-02 -1.2380695e-02
-3.5554325e-03 8.2036805e-03 1.1104143e-02
1.8258639e-02 1.9022666e-02 1.4628831e-02
7.8618363e-03 -3.5606519e-02 -6.3079611e-03
-1.4006694e-02 -1.8152188e-02 2.1698403e-02
-1.8459441e-02 -1.3833607e-02 1.9109736e-03
1.8325479e-02 3.0460746e-02 9.3099624e-03
3.1845559e-03 -1.4330931e-02 -2.9372907e-03
-1.4809189e-02 -1.4859649e-02 -5.7215749e-03
-1.3384629e-02 -3.5918173e-02 3.7106701e-03
6.1992672e-03 3.3720701e-02 7.5261076e-03
-1.9351687e-02 -1.7601900e-02 1.0480396e-02
1.8658599e-02 1.1862766e-02 -1.3269599e-02
1.2826623e-03 2.6035720e-02 -1.6720736e-02
-1.1848797e-02 3.8410918e-03 2.0502916e-02
1.7580712e-02 2.6667305e-02 -7.5069262e-03
-9.7193997e-03 9.1367614e-03 2.9338187e-03
-1.3776120e-02 -2.2782611e-02 -1.0408661e-02
1.8021051e-02 9.4047802e-03 1.2212128e-02
-2.0426877e-02 -2.5880927e-02 1.1464970e-02
-1.8985174e-02 -1.5645909e-02 9.2762226e-03
1.8971340e-02 1.3672779e-02 -6.4488585e-03
1.7508206e-02 2.2932748e-02 -1.7521769e-02
-2.8015069e-03 -4.0567841e-02 6.6411162e-04
2.7200860e-03 2.5833794e-02 6.3674949e-03
3.1596992e-04 8.2097946e-03 1.3042380e-02
1.6163310e-02 1.9707161e-02 1.4445475e-02
1.8095888e-02 3.5300598e-02 1.6920482e-03
-2.0905992e-02 -3.3672811e-02 6.8832629e-04
6.1087484e-03 3.1917002e-02 -2.3601990e-02
-1.6692631e-03 4.6941439e-03 1.6839556e-02
-8.8348205e-03 -6.8526514e-03 -8.8347696e-03
1.2804530e-03 3.2908644e-02 -1.8616260e-02
-1.4074449e-02 -1.6080373e-02 2.2392133e-02
-9.8701606e-03 -1.7727639e-02 1.7286731e-02
1.7900449e-03 -1.1590958e-02 -1.2121196e-02
9.1919087e-04 -2.5399040e-02 -1.2972787e-02
-6.0373681e-04 -4.0589000e-02 -1.4537221e-04
1.9264231e-02 1.7174457e-02 -5.1057004e-03
2.1409565e-03 -2.4643389e-03 1.8916462e-02
1.3712614e-02 5.2637712e-03 1.0824170e-02
-3.9723135e-03 -2.5749388e-02 -1.5143948e-02
-4.4552239e-03 1.3539033e-02 -8.7653670e-03
3.9771511e-06 -3.1355931e-02 -1.4582065e-02
8.7256245e-04 1.8256537e-02 -1.4316952e-02
-1.0919285e-02 1.3531035e-03 2.1941330e-02
2.0899653e-02 2.4108418e-02 -1.4108217e-02
2.8289492e-03 3.5098873e-02 -1.9801828e-04
1.9603709e-03 -4.9730909e-03 -1.2547501e-02
-9.5724802e-03 -3.5201017e-02 -1.5483148e-02
7.3694287e-03 4.4146445e-03 1.9945937e-02
-6.1180493e-03 3.4342444e-03 -8.5708620e-03
6.9124457e-03 1.1919129e-02 1.5966642e-02
1.9906556e-02 1.7465214e-02 1.5035179e-02
1.9278310e-02 3.7159064e-02 4.4048045e-03
3.0331199e-03 -1.0919294e-02 4.9812173e-03
-1.6521241e-02 -3.4827530e-02 2.5996331e-03
-7.2108104e-03 1.2729358e-02 -6.1987200e-03
-1.8774139e-03 -1.2038745e-02 9.0210377e-03
1.3759508e-02 6.6522939e-03 1.6213051e-03
1.1536320e-03 -2.8265646e-02 -1.3210967e-02
-2.2882961e-02 -2.9076106e-02 6.5740044e-03
1.0324181e-02 -2.2837965e-04 2.6714154e-03
-1.6052594e-04 -4.1342171e-02 -1.1488569e-02
2.6299700e-03 -2.5717411e-02 -1.1221558e-02
2.0160198e-02 2.2255085e-02 -7.9230446e-05
1.7021616e-02 1.5069439e-02 -3.2121127e-04
7.1580080e-03 -3.9199131e-02 -7.5452472e-03
5.3232914e-03 1.2370470e-02 -1.5245410e-02
4.7582223e-04 2.0852448e-02 -1.4857216e-02
-2.2324069e-02 -2.9119642e-02 -6.3269665e-03
-6.9001670e-03 -1.5022353e-02 -1.2492369e-02
-7.9914309e-03 -1.1879930e-02 2.0973515e-02
4.2722893e-03 -9.6360991e-03 2.9578935e-03
4.5313179e-03 -1.0828931e-02 -2.6300075e-03
4.8075870e-03 3.6908088e-02 7.0169832e-04
1.4416723e-02 2.1963472e-02 1.2960795e-02
7.1144767e-03 1.6431380e-02 -1.6467230e-02
-1.3516135e-02 -1.0323320e-02 2.3223264e-02
2.2063338e-02 3.2009232e-02 3.9506746e-03
1.6394929e-02 3.2593235e-02 -4.3626779e-04
2.8086208e-03 1.1938107e-02 -1.3944603e-02
1.1851692e-02 3.2051791e-02 -5.9891688e-03
1.8830251e-02 1.7722285e-02 4.5703393e-03
3.2680523e-03 1.3059763e-02 9.2993936e-03
-7.6480154e-03 -2.5868208e-02 -1.4903981e-02
1.6781557e-02 1.3316132e-02 -1.5070218e-02
-2.1088909e-02 -2.4299962e-02 9.4244380e-03
-9.1839167e-03 6.8655077e-03 5.0659936e-03
1.5643014e-02 2.9139234e-02 -2.0610182e-02
-5.9377169e-03 1.2197950e-02 4.1434460e-03
-6.6665400e-03 -2.8797524e-02 3.4171439e-03
6.9226448e-03 3.5495018e-02 -2.4444199e-02
4.7426791e-03 2.4438056e-02 7.9214542e-03
1.9363568e-02 2.0417810e-02 -1.1727165e-03
9.9625044e-03 -1.2216344e-03 6.2523203e-04
2.4436759e-02 1.5731603e-02 -1.3292952e-02
8.9066199e-03 5.9970898e-03 2.0571373e-02
1.2478853e-02 2.1162356e-03 -2.5770967e-03
1.3176091e-02 3.2284307e-02 1.0193103e-02
5.7281793e-03 -3.9983688e-02 -4.4345654e-03
-1.5904298e-02 -1.2204517e-02 1.2647709e-02
2.2232087e-03 -1.2804437e-02 3.3808121e-03
1.8886222e-02 2.5453612e-02 -1.3785352e-02
-2.0525240e-02 -2.2865108e-02 1.6526626e-02
-1.8170491e-02 -2.1630256e-02 2.1831581e-02
-9.9431606e-03 -3.2975201e-02 4.6880988e-03
-1.4355481e-03 2.7035908e-02 -5.2342883e-04
-4.3210759e-03 2.2937683e-02 -8.6520500e-03
7.8576521e-03 -5.2974878e-03 -2.2226366e-03
-1.6428342e-02 -1.5124415e-02 1.3234468e-02
9.1972265e-03 3.7694087e-02 5.9078597e-03
1.5442421e-02 2.8137566e-02 -7.2850276e-03
1.5436462e-03 -6.4444401e-03 1.1762555e-02
-4.0435163e-04 3.3963366e-02 -1.0153262e-02
-1.1590255e-02 4.0997412e-03 8.0925256e-03
8.8008622e-03 3.6807516e-02 -6.2558778e-03
-2.7801491e-03 -4.1796488e-02 -3.8792708e-03
-1.2487056e-02 3.0906686e-03 3.6520047e-04
-9.1003455e-04 9.7909758e-03 -1.1790917e-02
-4.2876914e-03 4.6096048e-03 1.7149988e-02
2.1904932e-03 3.7338005e-02 -1.5537439e-02
-1.4722028e-02 -3.3894004e-02 -1.2870492e-02
3.8369929e-03 -4.8664139e-03 1.2183762e-02
1.4911934e-02 9.5127003e-03 7.5885845e-04
1.6116318e-02 1.2072377e-02 -9.8847425e-04
1.0558200e-02 1.7857765e-02 1.4351391e-02
1.3769937e-02 1.2346878e-02 1.8896928e-02
-9.3079361e-04 1.8296640e-02 5.8159932e-03
9.6980402e-03 3.6001439e-02 -3.8658409e-03
-1.7387473e-02 -4.3630974e-03 1.5459042e-02
4.7975210e-03 1.0720113e-02 1.3430634e-02
-1.5116958e-02 -3.4484259e-02 6.0278457e-03
-2.3303215e-02 -2.5082040e-02 -1.4070086e-03
8.0670717e-03 -1.5610356e-03 1.1848123e-02
4.8787351e-03 2.8074937e-02 -2.0477845e-02
1.1489991e-03 -1.8760112e-02 -3.7662116e-04
-1.8144215e-02 -3.2471722e-03 1.8165050e-02
-9.3805292e-03 1.2808020e-02 -1.8157390e-03
8.6173777e-03 1.0532079e-02 -1.4996764e-02
-2.1879075e-02 -2.9469352e-02 9.0183604e-03
4.6406660e-03 -3.0857135e-03 -1.1643538e-02
-1.7063062e-02 -1.8814775e-02 2.2433429e-02
-1.5176209e-02 -2.7750094e-02 -1.2628015e-02
-6.5065500e-03 -3.6910893e-02 -1.5519240e-02
-3.3169038e-03 2.5831055e-02 -4.4725444e-03
-8.7335968e-03 1.2766405e-02 1.4090898e-03
-5.0774792e-03 -1.6081529e-02 -1.3281259e-02
-2.0493344e-02 -2.9853046e-02 -8.8693093e-03
-1.8809931e-02 -1.4550556e-02 6.7633264e-03
1.1521458e-02 3.5179190e-02 -2.2097621e-02
1.3634003e-03 2.3381415e-02 -1.6168941e-02
-2.0375806e-02 -2.6099482e-02 1.4596670e-02
-4.9731002e-03 -1.8283556e-02 -1.3677231e-02
-1.4865513e-03 2.1976348e-02 -1.3358321e-02
-1.9742476e-03 -2.8735570e-02 -1.5043332e-02
-4.2543568e-04 1.6292427e-02 -1.2797984e-02
1.8000194e-03 -2.4191604e-02 -2.8890451e-03
2.1591059e-02 2.5950941e-02 5.6679451e-04
6.9045618e-03 -6.1559015e-04 -1.1419812e-02
-1.7958611e-02 -1.2627327e-02 8.3684310e-03
-1.1925964e-02 -2.3418429e-02 1.4732483e-02
-2.2813610e-02 -2.7007508e-02 -5.0943751e-03
1.0023647e-02 2.7066075e-02 -2.2068402e-02
1.1977464e-02 3.6151812e-02 -1.3710398e-02
-1.4661142e-02 -5.8366608e-03 2.3678379e-02
-1.3565182e-02 -3.8763980e-02 -4.8626696e-03
1.6883611e-02 1.4404585e-02 2.6010374e-03
-1.5802547e-02 -8.2104720e-03 1.8245705e-03
-1.1559742e-02 -3.9594505e-02 -4.3318573e-03
-1.9710456e-02 -1.8212692e-02 1.7971344e-02
1.5157799e-02 2.6731280e-02 -2.0877444e-02
1.2813454e-02 3.1981034e-02 -1.0306493e-02
-2.2769687e-02 -2.5507480e-02 6.9638874e-03
8.9322143e-03 2.2991000e-02 1.0111915e-02
-5.3284198e-03 -3.5999304e-02 9.9921011e-04
-4.5005970e-03 1.0420241e-02 -8.7803518e-03
-1.5189359e-02 -2.5793123e-02 1.7813373e-02
-2.0837314e-02 -2.1381765e-02 2.0935132e-02
2.2041286e-03 5.2798334e-03 1.7287239e-02
3.2568007e-03 -3.5905597e-02 -7.5001156e-04
-9.6571127e-04 2.2817959e-02 3.4080625e-03
-5.2436247e-03 3.0556493e-04 2.1231630e-02
6.8516302e-03 7.0457679e-03 1.9297634e-02
-5.2561925e-04 3.1761617e-02 -3.3055451e-03
5.5828728e-03 1.0016140e-02 1.5819565e-02
3.5132202e-03 3.7378215e-02 -1.6383973e-03
-7.5886989e-03 7.8466072e-03 1.2835422e-02
-8.8719861e-03 -2.6429510e-02 6.6748583e-03
6.9241306e-03 -5.4391085e-03 -7.3154203e-03
6.3164651e-04 3.3428795e-02 -1.6781954e-03
1.3153284e-02 3.3764042e-02 -1.0522284e-03
-1.4148471e-02 7.5008854e-04 1.0609966e-02
1.7481559e-03 3.2675960e-02 4.3446349e-04
-2.0949581e-02 -1.9203810e-02 5.1396532e-03
-7.4064977e-03 1.7160110e-02 -5.4453618e-03
-5.0777438e-03 -6.2895815e-03 2.1384709e-02
-2.0389213e-02 -1.8769821e-02 -2.0772103e-03
-1.4864209e-02 -3.3361456e-02 8.6442329e-03
4.4842832e-03 3.7878663e-02 -1.3214356e-02
1.1169600e-02 3.5475327e-02 -1.4813096e-03
2.1511508e-02 1.5353552e-02 1.4590176e-02
1.0496896e-02 5.5402226e-04 1.3453327e-02
1.9558109e-02 1.7156756e-02 6.9205577e-03
1.6578240e-02 3.1753573e-02 -2.0493753e-02
1.9264387e-02 3.0912194e-02 -1.8571014e-03
1.0941274e-02 1.1241233e-02 -1.4638715e-02
8.2476833e-03 3.2227090e-02 8.9325090e-03
-1.8381017e-02 -3.5446929e-02 -4.7718964e-03
1.6643443e-02 1.7662312e-02 -1.7617151e-02
1.4741194e-02 2.2822220e-02 -2.0192566e-02
-1.0360779e-02 -3.7320671e-02 3.0878293e-03
-1.8884109e-03 2.9480648e-02 -5.0841198e-03
-7.1406521e-03 -8.3237169e-03 2.1854007e-02
5.5859364e-03 -3.0876557e-02 -6.9323699e-03
3.3185615e-03 -1.6796492e-02 -6.7811162e-03
-2.4484638e-03 -4.1309199e-02 -9.5678822e-03
3.3435449e-04 -4.1779011e-02 -5.2029461e-03
-8.1812870e-03 -3.0971093e-02 3.6306015e-03
2.1593019e-02 1.9322320e-02 8.8565187e-03
2.3904707e-02 2.0576345e-02 -1.1091197e-02
-8.7889041e-03 -3.7265878e-02 -1.2846283e-02
1.3697123e-02 2.4934056e-02 -2.1036823e-02
-1.7546861e-02 -1.1918405e-02 1.9602386e-02
-1.2984346e-02 -3.7229399e-02 -8.4764156e-03
3.5084947e-03 -8.0107990e-03 -1.1137913e-02
2.2874131e-03 -5.0643608e-03 1.7271235e-02
2.1102403e-02 1.6221242e-02 1.0231713e-02
-4.7503556e-03 -1.1643699e-02 1.7306929e-02
-1.7078967e-02 -3.2276647e-02 -1.1853081e-02
2.1276594e-02 2.5626270e-02 9.7405325e-03
1.5321188e-02 5.2939060e-03 1.9766861e-02
1.1018446e-03 9.2469610e-03 -1.2924798e-02
7.7368730e-03 1.3869530e-02 1.6978379e-02
1.9132462e-02 9.1230827e-03 1.4320861e-02
-1.0673513e-02 -2.7312091e-02 -1.5145978e-02
-2.1994149e-02 -2.4939032e-02 -6.2160571e-03
-1.2743935e-02 -2.6633476e-02 -1.3442333e-02
1.5852227e-02 9.5032317e-03 -2.8770260e-03
-1.0066353e-03 -1.4999020e-02 -1.3543784e-02
-1.2574666e-02 -1.4205494e-02 -7.9150171e-03
-2.1779086e-02 -2.1211662e-02 5.6550206e-03
6.8180000e-03 1.0409708e-02 1.7951995e-02
1.6801149e-02 8.8701124e-03 -5.9565808e-03
-1.3701777e-02 -8.4302432e-03 -3.1050723e-03
-1.7331596e-02 -9.2605468e-03 1.9022731e-02
-1.9970446e-02 -1.6878100e-02 6.8076838e-03
6.0380156e-03 7.1358147e-03 -1.4186954e-02
2.0406568e-02 9.7106914e-03 1.7928958e-02
-2.6353369e-03 2.7420722e-02 -2.8214051e-03
8.8657494e-03 3.7292825e-02 -1.0155127e-02
-3.4758531e-03 -3.3166921e-02 4.3742918e-04
1.0476781e-02 3.4739160e-02 -6.2679955e-03
-1.0640529e-02 -3.3253047e-02 -1.6177157e-02
1.4556432e-02 1.2395289e-02 -1.4478955e-02
-1.8552377e-02 -3.4516170e-02 1.6124243e-03
-2.1436484e-02 -2.0704548e-02 -2.2078969e-03
1.6688642e-03 -8.3552575e-03 9.6922780e-03
1.4521427e-02 8.7608830e-03 3.8602075e-03
-1.7168838e-02 -9.3148442e-03 7.1489902e-03
1.0892947e-03 -7.2578482e-03 -1.2716299e-02
-2.6510569e-03 2.2438460e-02 1.5119833e-03
-3.2754107e-03 1.6738175e-02 4.9431422e-03
6.5984966e-03 -3.3057529e-02 -8.9738687e-03
-1.1688471e-02 7.2444189e-03 1.4641090e-02
-1.1297840e-02 -9.5856877e-03 2.3113522e-02
-5.9417878e-03 -1.6721139e-02 8.7201914e-03
2.7014515e-03 2.9215705e-03 -1.3208536e-02
-2.1951936e-03 -1.8768981e-02 5.3345290e-03
2.0543038e-02 2.4536788e-02 -1.3629537e-03
-7.0656063e-03 8.7909768e-03 5.7927091e-03
1.8183873e-03 2.9940974e-02 2.5852992e-03
2.9247364e-03 2.8616608e-02 5.7141697e-03
2.1424806e-02 1.7338101e-02 1.2797961e-02
2.6042693e-03 2.9522784e-03 1.8592226e-02
-3.3060125e-03 -4.1915092e-02 -1.3757251e-03
2.6687314e-03 -4.2154039e-02 -6.4616549e-03
-2.2721767e-02 -2.9998997e-02 -3.4416295e-03
2.9105410e-03 -2.8765550e-02 -1.1711224e-02
1.4400009e-02 3.3303204e-02 -2.1822156e-02
2.4795022e-03 -1.3864945e-02 9.8750323e-04
1.2384728e-02 1.8379405e-03 1.4473135e-02
1.5671449e-03 -3.6131222e-02 -1.5527611e-02
-2.0827428e-02 -3.2403965e-02 -5.2239090e-03
6.5486150e-03 -2.5885062e-03 -1.0552426e-02
-1.7051653e-02 -1.0442673e-02 2.3322157e-03
-1.7826492e-02 -1.3743067e-02 2.1259047e-02
-5.8287922e-03 -2.6332553e-02 4.0116834e-03
-1.9961177e-02 -3.1094210e-02 1.2992165e-02
-1.4614514e-03 -4.0122769e-02 -1.3874686e-02
1.3604404e-02 3.4109683e-03 1.9354238e-02
-2.2836885e-02 -2.4983235e-02 -3.8185801e-03
1.6892397e-02 3.2501011e-02 -1.7073862e-02
-2.0463823e-02 -2.2635137e-02 1.1295596e-02
-1.6561624e-02 -1.1238489e-02 1.6969958e-05
-8.3353718e-04 -3.5538589e-02 -1.6422404e-02
-4.2793492e-03 2.0123242e-02 2.3136210e-03
1.5660819e-02 3.9755949e-02 5.2582685e-03
-4.1601750e-04 -1.2435941e-02 -1.3289498e-02
-1.8889182e-02 -1.5922670e-02 2.0987406e-02
-2.2022707e-03 2.9003206e-02 -7.4623135e-03
9.2095902e-03 -3.0395254e-03 -1.0837971e-03
-3.9473710e-03 -1.0800719e-02 1.3220569e-02
-7.2788558e-03 -1.5637759e-02 1.1824174e-02
5.2812211e-03 -6.8661427e-03 6.1350902e-03
1.4154907e-02 3.6415150e-03 1.4368157e-02
1.1752538e-02 9.3180352e-03 -1.3294652e-02
-1.9270555e-02 -3.3887718e-02 -6.6470286e-03
4.0678531e-03 -7.6707420e-03 7.9387595e-03
3.0923467e-03 2.6740858e-02 -1.8629731e-02
1.3305074e-03 1.8283726e-02 6.6127981e-03
2.2129191e-02 2.5160462e-02 7.3868100e-03
1.2112950e-03 2.6723733e-02 4.1030621e-03
1.3783947e-02 4.0163467e-03 -4.3098873e-03
6.8993554e-03 -3.7498192e-02 -1.1087162e-02
-3.6214348e-03 9.2797186e-03 9.0197668e-03
-1.8444924e-02 -3.0501931e-02 1.4856517e-02
-2.2018871e-02 -1.9766487e-02 2.7206292e-03
-1.6844819e-02 -1.3241177e-02 1.4570502e-02
1.9897785e-02 1.4805657e-02 1.6831803e-02
2.2992505e-03 -2.3759157e-03 -1.2565469e-02
6.7120298e-03 -6.7272979e-03 -8.0775527e-04
2.2517541e-02 2.2075749e-02 -1.5165955e-02
9.9047450e-03 2.9337444e-02 9.4994355e-03
-2.3306835e-03 2.0963600e-02 3.3683707e-03
1.1089242e-02 -1.1290044e-04 -1.6809831e-03
4.9617271e-03 3.3854642e-02 -2.3963195e-02
7.9549243e-03 -2.3744980e-04 1.8635875e-02
-4.3174939e-03 2.9515548e-03 1.9201965e-02
-6.9462916e-03 -4.1705328e-02 -1.4326190e-03
1.4913202e-02 3.3601401e-02 -1.8970115e-02
-3.8086537e-03 -3.0833965e-02 -1.6125976e-02
-1.1346511e-02 -2.0490212e-02 1.5936293e-02
-4.2415005e-03 2.4095459e-02 -5.9726454e-03
-1.0705833e-02 -2.8945349e-02 7.2601218e-03
1.2319067e-02 3.2100922e-02 -3.8065519e-03
4.8950598e-04 -2.2965569e-02 -1.3067403e-02
1.4992900e-02 1.4755026e-02 1.7397901e-02
-6.2817622e-03 -4.0225614e-02 -8.3831744e-03
-1.2656648e-02 -2.1506248e-02 1.7629853e-02
-1.6748063e-02 -3.1326301e-02 1.3077585e-02
-1.5848320e-02 -5.5009167e-04 1.2662109e-02
-4.3884991e-04 2.3918771e-02 -1.4492242e-02
-6.1360885e-03 1.9292670e-02 -1.4926807e-03
2.7388444e-03 -3.2049161e-02 -1.3040147e-02
-1.6161275e-02 -6.8699367e-03 4.7789320e-03
-1.1845721e-02 2.4567818e-03 6.1510416e-03
-1.6344038e-02 7.7918807e-04 2.1125473e-02
-1.3267325e-03 -2.0287105e-02 -1.3869075e-02
8.5148327e-03 1.8540916e-02 -1.7947494e-02
8.1728713e-03 -1.7237248e-03 1.5330000e-02
2.2199885e-04 1.3254788e-02 -1.2662875e-02
-1.3068544e-02 -2.7940616e-02 1.1832123e-02
-1.7941134e-02 -1.5831854e-03 2.0519485e-02
2.1513154e-02 1.2902996e-02 1.5357910e-02
-1.6469380e-02 -1.0185418e-02 1.1524012e-02
-1.2948225e-02 -3.8965074e-03 2.3676165e-02
-9.2569055e-03 -9.2874365e-03 -9.2121256e-03
1.4582428e-02 2.8779083e-02 -9.4640530e-03
-1.2376108e-02 -1.9837365e-02 1.9181100e-02
3.2678733e-03 -3.0630096e-02 -2.6939373e-03
-1.2472258e-02 -3.1652710e-02 7.9773370e-03
-1.1924251e-02 -4.2234180e-03 -3.3439706e-03
-5.5664356e-03 2.1122317e-02 -4.0339313e-03
-8.1636353e-03 -1.7400209e-02 -1.2320732e-02
-1.2226366e-02 -2.9772902e-02 -1.5886963e-02
7.1505339e-03 -4.5909176e-03 3.9183227e-03
1.2539653e-02 3.9638101e-02 5.5278260e-03
-4.0285215e-03 -2.0479628e-02 5.7363040e-03
-1.1050036e-03 3.1103414e-02 -9.9016425e-03
-2.0238835e-02 -1.9657188e-02 -4.2615566e-03
-2.0297170e-02 -2.3955339e-02 2.0201759e-02
-8.6557858e-03 -3.9492890e-02 -7.6625857e-03
5.2932302e-03 -3.2774445e-02 -1.1095799e-02
-8.4976396e-03 -2.0027811e-02 -1.2829869e-02
-5.0775815e-03 -4.0546503e-02 1.1692775e-03
-8.1319489e-03 -3.6104658e-02 2.5916586e-03
-1.1459332e-03 -2.6676016e-02 4.7958404e-04
2.2578960e-03 -1.7476585e-02 -2.3898736e-03
-3.3512865e-03 -1.4609103e-02 -1.3349139e-02
-1.1666134e-02 5.1904909e-03 5.0625035e-03
-9.3883967e-04 3.1357671e-02 -1.2260641e-02
-1.3181507e-03 9.0525962e-03 9.7997491e-03
-3.1338626e-03 -3.6956469e-02 -1.6468384e-02
4.3453931e-03 -8.9053911e-03 5.1958064e-03
1.9030132e-02 2.6826988e-02 -5.7921939e-03
-1.8534564e-02 -2.7758761e-02 1.7582582e-02
-9.7440161e-03 3.5558665e-03 -4.5611234e-03
1.5882339e-02 1.7801734e-02 1.5625450e-02
-1.3446665e-02 5.5744219e-03 1.4146427e-02
-1.2695189e-02 -2.6109574e-02 1.3202102e-02
-1.5350280e-02 -1.7266535e-02 -6.5486149e-03
-1.0765316e-02 -5.9856940e-03 2.3385069e-02
1.1138669e-02 3.7891436e-02 7.1547009e-03
4.9131053e-03 3.0897790e-02 6.9429460e-03
1.9985627e-03 3.7526508e-02 -1.3008200e-02
-2.0158490e-03 -2.0759945e-02 4.0044376e-03
-1.2273799e-02 -3.3919646e-02 6.1822700e-03
1.1284556e-02 3.3942324e-02 -8.8117940e-03
-1.0245562e-02 1.0441431e-02 3.0941061e-04
1.4385568e-02 2.9956166e-02 -1.1445199e-02
1.6699681e-02 2.8476785e-02 -1.6501371e-02
1.3635515e-02 6.0604927e-03 7.7224551e-03
1.9967784e-02 2.2563385e-02 -3.7126590e-03
1.8998659e-03 -3.3287252e-02 -1.3456032e-03
2.7513940e-03 2.1528981e-02 6.7418888e-03
-1.3472105e-02 -2.0019469e-02 -9.5903818e-03
4.0308738e-03 3.8077193e-02 -6.4080481e-03
-1.2117965e-02 -6.0981928e-03 -4.4737905e-03
7.0641350e-03 3.6465879e-02 4.4272837e-03
-3.6621934e-03 -4.0201417e-02 -1.1838654e-02
1.3054728e-02 2.8124573e-02 -2.2794561e-02
7.8528169e-04 -2.2532231e-02 -1.2947236e-03
-3.7335973e-03 -6.2091172e-03 -1.2075438e-02
-1.8457288e-02 -3.3762315e-02 7.0739509e-03
1.6956443e-02 3.0231672e-02 -2.9782886e-03
7.4549835e-03 2.9505427e-02 8.4981822e-03
1.3874077e-02 3.8397540e-02 2.8401981e-03
2.1547527e-02 2.8246809e-02 7.3962137e-03
-1.3215121e-02 -4.9098575e-03 -1.6855311e-03
6.6520606e-03 1.3057158e-02 1.4010811e-02
2.0196628e-02 1.9666188e-02 1.3480040e-02
1.2053740e-02 2.2853777e-02 -2.0445919e-02
1.4777576e-02 3.4031709e-02 -1.6445702e-02
-3.7379448e-03 -2.0407988e-02 -1.4315265e-02
-1.4118184e-02 -1.2008363e-02 -4.8821552e-03
1.8754313e-02 3.3080306e-02 7.6778973e-03
-4.2049446e-03 -4.1023179e-02 -8.0616878e-03
-1.0304384e-02 5.6703344e-03 6.6979575e-03
5.7654264e-03 1.4493439e-02 -1.5833779e-02
1.5321363e-02 1.0477389e-02 -1.3130476e-02
9.1102263e-03 2.4878301e-02 -2.0501282e-02
-9.6721183e-03 -8.0524570e-03 2.2920023e-02
1.7378572e-02 1.1045010e-02 9.4561458e-03
1.0365895e-02 -1.6690208e-03 -7.0646059e-03
1.4943025e-02 7.6133727e-03 -1.0544191e-02
3.5625646e-04 3.6856154e-03 1.7855411e-02
2.7366641e-03 1.6200337e-02 8.2024154e-03
-1.7223090e-02 -3.3778197e-02 -1.0202150e-02
7.6379376e-04 -1.6201225e-02 3.6229739e-03
1.7190568e-02 1.1243819e-02 -4.5668999e-03
3.6864488e-03 -1.2098933e-02 -7.0838514e-04
-9.1437539e-03 8.6965107e-03 -4.8545346e-03
-1.3820253e-02 -2.8568173e-02 -1.4574925e-02
2.1563792e-02 2.4252543e-02 -1.1832159e-02
2.1165909e-02 1.3298360e-02 1.3028258e-02
-1.5525984e-02 -3.5625284e-03 2.3395833e-02
-1.0272511e-02 -2.5194576e-02 8.6900093e-03
1.4883035e-02 3.6282385e-02 8.9119241e-03
-2.1381565e-03 -1.8498851e-04 -1.1956659e-02
6.4501157e-03 2.2405816e-02 8.7687266e-03
1.6442292e-02 2.7027871e-02 -9.6102759e-03
1.7014291e-03 2.8380845e-02 -1.8064804e-02
-2.3118685e-02 -3.1211536e-02 3.8373790e-03
-1.9680320e-03 -1.7204248e-02 -1.3914662e-02
1.7019094e-02 2.5794589e-02 -1.8687144e-02
-2.2086766e-03 -8.4962982e-03 -1.2841246e-02
1.0118597e-02 -2.0996325e-03 -3.2083095e-03
8.3708737e-03 1.5976426e-02 1.4005563e-02
2.2374310e-02 2.6365721e-02 4.4184701e-03
-2.8505550e-03 -2.5698827e-02 2.0198560e-03
-1.7004419e-02 -1.0410426e-02 1.6565114e-02
-2.3344822e-02 -2.7163208e-02 -2.7673279e-03
8.5839113e-03 -1.5504832e-03 9.5435966e-03
-7.4920375e-03 -2.4118328e-02 6.6877790e-03
9.0038113e-03 3.7504678e-02 -1.7561627e-02
4.7535714e-03 -2.9487392e-02 -8.4577599e-03
-1.1039094e-02 -2.1692762e-03 -3.9852670e-03
2.3470956e-02 2.2664097e-02 -1.2772837e-02
2.3275361e-02 1.8278098e-02 -1.6408579e-02
-7.4502060e-03 -3.8876692e-02 -1.0258299e-02
-1.6706611e-02 -3.2558593e-02 1.0832276e-02
7.5888354e-03 3.7468880e-02 -8.1787709e-03
2.3582430e-02 1.6689824e-02 -1.1292607e-02
3.3484328e-03 8.6838316e-03 1.5096634e-02
1.6464584e-03 3.4667636e-02 -2.0134518e-02
3.5802472e-03 -4.0889322e-02 -3.3857738e-03
1.7126847e-03 -4.2011246e-02 -9.2452419e-03
1.6914428e-02 6.2335468e-03 1.5006048e-02
3.0082654e-03 -2.3356100e-02 -9.8819346e-03
1.5109825e-02 3.2364371e-02 -1.4693948e-02
-1.9976554e-02 -2.9383544e-02 1.1206496e-02
-2.1354329e-02 -3.2922691e-02 5.4126379e-03
3.9660101e-03 -2.9079256e-02 -4.1725506e-03
2.0664551e-03 -5.3465890e-03 1.4278081e-02
9.0986074e-04 -1.7776847e-02 -1.2745441e-02
1.3143519e-02 3.7096205e-03 1.2329529e-02
-2.4310182e-02 -2.8617914e-02 4.0153806e-03
-6.6479941e-03 1.5154180e-02 -6.9181536e-03
1.2318034e-02 1.4073670e-02 1.7459888e-02
2.9193508e-03 -2.0921808e-02 -4.9417836e-03
-1.6783660e-02 -1.4423715e-03 1.4904038e-02
2.0326267e-02 1.4786066e-02 -7.7717949e-03
-1.5937192e-02 -1.0134141e-02 1.4138388e-02
8.1872793e-04 -1.0827759e-02 8.3248166e-03
1.4720114e-02 7.7584125e-03 2.0574923e-02
-1.2548432e-02 -9.1183000e-03 -5.4665606e-03
1.6787011e-02 3.5396056e-02 7.8616009e-03
-7.0616776e-03 -1.5623632e-02 1.5792557e-02
8.0223762e-04 1.3746720e-02 8.2761170e-03
-5.7176064e-03 5.8027064e-03 -8.4268854e-03
-1.3534533e-02 -1.8034564e-02 -8.3752681e-03
4.6807302e-03 -3.1434398e-03 1.7815727e-02
-5.8576442e-03 -1.3097083e-03 -9.8306656e-03
1.0184361e-02 2.8825544e-02 -2.3500236e-02
-1.1049531e-02 6.9204369e-03 3.3308233e-03
-6.7989639e-03 -4.0773041e-02 -5.9850971e-03
7.6786523e-03 2.3525331e-02 -1.9143764e-02
-1.9749464e-02 -1.5636423e-02 4.5990477e-03
-1.7685876e-02 -3.5605622e-02 -2.5837271e-03
1.2521990e-02 3.9265758e-03 2.4677732e-03
-7.3250451e-03 -8.7344900e-03 -1.0711732e-02
3.8827941e-03 3.0669829e-02 -2.1253971e-02
2.8870272e-04 3.5796231e-02 -1.3252801e-02
-7.8037881e-04 7.3869287e-03 -1.1999905e-02
5.5211634e-03 -9.0430667e-03 -4.2870972e-03
2.1879313e-02 3.2246270e-02 1.7269799e-03
2.1992280e-02 2.2753613e-02 5.5642033e-03
-1.1935654e-02 6.4360775e-03 1.1213102e-03
7.9690001e-03 3.3343830e-02 -2.5318776e-02
-7.0263507e-04 -1.6168235e-02 5.7371014e-03
-2.0740149e-02 -2.6798775e-02 -8.6882715e-03
-1.3318650e-02 -3.6080851e-02 -1.0477165e-02
-2.9652798e-03 8.0888772e-03 -1.0437550e-02
-8.9194223e-03 7.9282529e-03 1.0587169e-02
-6.9453355e-03 1.8916475e-03 2.0847366e-02
1.5191852e-02 3.0870723e-02 1.0199147e-02
1.6177548e-03 3.5523379e-02 -2.6421397e-03
-1.6108981e-02 -3.5540445e-02 -7.9649858e-04
1.9549378e-02 2.4680249e-02 -7.5233824e-03

'01A_Adapis-fossil-calc_AMNH_geocleaned

1.3151766e-02 3.9929358e-02 2.4739095e-03
-1.5325984e-02 -4.0697823e-02 -9.2216104e-04
-1.3809839e-02 5.3627838e-03 1.4392309e-02
4.2029618e-03 7.7211230e-03 -1.2960717e-02
2.3393653e-02 8.1544559e-03 1.3288347e-02
-1.5751636e-02 -1.5135270e-02 -4.6498903e-03
1.9682099e-02 2.7316182e-02 -1.3920154e-02
-1.7134471e-03 1.9235884e-02 3.5324173e-03
-9.1958690e-04 -3.3056936e-02 -8.7146041e-03
6.7602665e-04 -4.1952210e-03 2.6564509e-03
-1.2855776e-02 -2.5492202e-02 1.1980149e-02
-1.1795446e-02 6.6400875e-03 -2.3107249e-03
1.6191930e-03 3.3915371e-02 -1.0798176e-02
2.2329997e-02 2.2091762e-02 3.4925417e-03
1.0497306e-03 -9.9128735e-03 -8.4078873e-03
-1.5015349e-04 -3.7549160e-02 8.3061309e-03
1.7363127e-02 1.4056803e-02 -9.5133175e-03
-2.5696405e-03 -2.3532017e-02 3.6657353e-03
-1.8319598e-02 -2.9455586e-02 -6.8747111e-03
-1.7417097e-02 -1.1435612e-02 7.5220408e-03
-7.7473228e-04 1.2369761e-02 1.3399732e-02
-3.4230695e-03 2.3085982e-02 -7.9448634e-03
1.5680862e-02 1.0815906e-02 3.8931163e-03
-1.1187454e-04 -4.2599128e-02 -3.9564547e-03
-1.9849674e-02 -3.5667839e-02 9.9757306e-03
1.0050872e-02 2.0648201e-02 -1.5396290e-02
-1.1944731e-02 1.4131591e-02 9.6165082e-03
-4.9091221e-03 -2.7018867e-03 1.1481811e-02
1.1464603e-02 3.9369542e-02 -1.1092938e-02
-7.2108871e-03 -2.1297532e-02 -1.1524171e-02
-6.8269398e-03 8.2730488e-04 -1.0434028e-02
1.0432422e-02 3.0969316e-02 5.1431447e-03
8.4675974e-03 2.6912899e-03 -5.4214467e-03
1.2622711e-02 1.8803141e-02 7.3861941e-03
1.9294117e-02 3.5830399e-02 -2.6496528e-03
-4.8565601e-03 -1.1184875e-02 3.3117881e-03
-9.4519854e-03 -3.6583610e-02 1.3659918e-02
-1.9640949e-02 -2.3664940e-02 6.7757334e-04
-1.3479993e-02 -1.7352879e-03 1.3822096e-03
-9.5779886e-03 -4.0032175e-02 -8.9687469e-03
-8.2709825e-03 1.5661607e-02 -2.6171566e-03
1.3487409e-02 7.0168066e-03 1.2062169e-02
1.7599117e-03 -3.3173012e-02 -4.2676724e-04
6.0335365e-03 3.9399718e-02 4.6809049e-04
-2.1413159e-02 -3.1049311e-02 1.2242577e-03
1.0032699e-02 3.2499499e-02 -1.5829143e-02
2.2208633e-02 3.6644343e-02 5.7807252e-03
2.2184640e-02 1.6909368e-02 9.3823461e-03
2.0532092e-02 2.4965815e-02 -7.9268486e-03
1.5196799e-03 -1.5429896e-02 -3.0683913e-03
-1.2357557e-02 -4.0724375e-04 8.7848634e-03
-9.8225909e-03 -9.4252918e-03 -9.9065728e-03
-5.9150863e-03 -3.0318199e-02 9.3629791e-03
-1.4110211e-03 2.8544391e-02 -5.3585094e-03
-9.3212447e-03 -4.2302210e-02 8.7615264e-03
-1.4618188e-02 -2.8289866e-03 1.3208279e-02
-3.1801618e-03 1.0470609e-02 -1.1633179e-02
-8.4120961e-04 -2.5551542e-02 -7.5143157e-03
1.6458067e-02 1.7850207e-02 -1.5036023e-03
-1.0101545e-02 -1.8469882e-02 8.0361137e-03
-5.0754295e-03 4.8192146e-03 1.5927349e-02
1.6792655e-02 1.9566278e-02 -1.4887711e-02
4.4162221e-03 -6.7689465e-03 -3.1274158e-03
-3.9039148e-03 1.8833161e-02 7.4849476e-03
1.2197967e-02 1.0492003e-02 1.2309818e-02
-1.1187797e-02 -2.8778018e-02 -1.0930841e-02
3.2182028e-03 -9.1743184e-04 -1.0520538e-02
-1.1822008e-02 -2.6695634e-03 -6.8580502e-03
7.7455702e-04 3.1490572e-03 9.6764046e-03
-1.5804705e-02 -3.8169350e-02 -5.1966136e-03
1.6709614e-03 2.5408539e-02 -1.1825380e-02
1.3103795e-02 1.3520184e-02 -1.3204330e-02
-8.2019881e-03 1.4598452e-02 1.4530419e-02
2.1370715e-02 1.5454019e-02 3.7940761e-03
9.8812498e-03 4.0771194e-02 -5.7692251e-03
-1.8026380e-02 -1.4652647e-02 -1.3701938e-04
2.5918732e-03 1.6134395e-02 -1.3677793e-02
-1.2157031e-02 -2.2882667e-02 -1.0101208e-02
3.7423349e-03 1.5989044e-02 8.2586497e-03
1.2538378e-02 9.8011738e-03 -4.3301174e-03
-1.7994791e-03 -4.4601196e-02 4.4724778e-03
-7.1033700e-03 1.8554965e-02 -3.7831901e-03
-1.1494289e-02 4.3056093e-03 2.7122773e-03
6.6426752e-03 5.1197950e-03 5.6326818e-03
1.8119446e-02 3.4280493e-02 -8.3409700e-03
-1.9291415e-02 -2.0434519e-02 6.2664972e-03
-1.0544803e-02 -4.1408592e-02 -4.1517321e-03
3.4845600e-03 3.9797705e-02 -1.0052872e-02
1.5648390e-02 2.5001783e-02 4.6353695e-03
3.1637429e-03 3.0051309e-02 2.0174506e-04
5.7887649e-03 2.2151471e-02 3.1607587e-03
1.3210882e-02 2.6225925e-02 -1.7207879e-02
2.0562985e-02 9.1569482e-03 7.7433313e-03
-2.0012931e-02 -2.8258763e-02 7.6824610e-03
-4.4716805e-03 -2.5530783e-02 5.4501787e-03
-1.5588505e-02 -4.0734076e-02 7.4320866e-03
-1.9490964e-03 -1.8470392e-02 -1.0392806e-02
1.5785332e-03 -3.8100490e-02 -7.4053276e-03
1.1664069e-02 9.1456286e-03 -1.0178788e-02
-1.3080284e-02 -1.3794021e-02 1.0309786e-02
-9.2858005e-04 -8.6103374e-03 1.6580864e-03
-8.1383681e-03 4.8989565e-03 -5.6229739e-03
-1.3588038e-03 -3.3358360e-03 4.3127314e-03
2.5151213e-02 3.4043803e-02 1.3751384e-03
-1.2159320e-02 8.8534771e-03 1.0214610e-02
1.4519084e-02 3.5336513e-02 6.8386244e-03
1.4442269e-02 3.6232019e-02 -1.5347834e-02
-1.5825931e-02 -3.4935918e-02 1.4265237e-02
2.1316368e-02 3.7897293e-02 2.3038311e-03
-7.7976928e-03 -8.8992896e-03 7.5930583e-03
-5.0319758e-03 -6.8747021e-03 -1.1841354e-02
1.7102003e-02 1.4372982e-02 1.1743793e-02
-3.6240564e-03 2.2879858e-02 -2.5886757e-03
-1.1304488e-02 -1.6347553e-02 -9.8697634e-03
1.9729376e-03 -4.0493680e-02 -9.6084086e-04
-3.1536297e-03 -3.7595085e-02 1.1326342e-02
-4.7232508e-03 -2.6726321e-02 -1.0956094e-02
-9.2319873e-03 1.0975846e-02 1.7943841e-03
-1.9663918e-02 -2.7878685e-02 -1.9854681e-03
-9.9372456e-03 1.4865934e-03 1.5632750e-02
1.9354353e-02 1.8101822e-02 -9.0474220e-03
6.7627581e-03 -4.0870143e-04 -6.5228013e-04
-1.6387593e-03 1.9062928e-03 -1.2575467e-02
2.6370000e-04 -2.9482796e-02 -4.5796959e-03
6.3360269e-04 -3.4050496e-02 4.7719591e-03
-7.9808955e-03 -4.3019404e-02 3.3969384e-03
-1.3586690e-02 -3.3368379e-03 8.5673345e-03
1.8457017e-02 6.7967202e-03 1.4552470e-02
4.4389013e-03 9.2202508e-03 1.1674473e-02
2.8261080e-03 3.4450649e-02 -4.3137222e-03
2.5027623e-02 1.1113364e-02 7.3469963e-03
-1.4630188e-02 -9.4811896e-03 -4.6884371e-03
-1.9788335e-02 -2.4501094e-02 5.3950641e-03
-1.3183657e-02 -4.8599568e-03 4.4283587e-03
-1.1971811e-02 -2.9724286e-02 1.2847279e-02
7.3868007e-03 3.6757797e-02 3.8074036e-03
-1.7411056e-02 -2.1409537e-02 -3.3911553e-03
-2.6089990e-03 -1.5992678e-02 1.9421429e-03
-2.0600954e-02 -3.8781929e-02 -7.2164246e-04
-1.2663885e-02 -3.8340711e-02 1.3071397e-02
-1.3970431e-02 -3.4319554e-02 -9.5788066e-03
2.0193212e-02 3.1009266e-02 4.4351860e-03
8.1007168e-03 3.7189624e-02 -1.5077877e-02
2.0991530e-02 2.8798427e-02 -1.5833281e-03
1.0989216e-02 7.9086448e-03 9.3868281e-05
-4.0140266e-03 -1.2958339e-02 -1.1889567e-02
-1.1992120e-02 -6.2131380e-04 -2.6941822e-03
-6.0142886e-03 -3.4879763e-02 -1.2119856e-02
8.7236837e-03 4.1224975e-02 -3.3399503e-03
2.1659484e-02 2.8215680e-02 -1.1606685e-02
-6.3947677e-03 1.8433083e-02 1.0484303e-02
6.7097277e-03 2.9193398e-02 -1.4581717e-02
-6.0475958e-03 1.9339795e-02 2.0960662e-03
1.4160404e-02 3.7295256e-02 -7.6795087e-03
-2.6264188e-03 -4.1489837e-02 -6.7422992e-03
1.7669061e-02 1.8392286e-02 -7.2496490e-03
3.7366444e-04 -2.1906001e-02 -1.5894983e-03
-1.6869014e-02 -8.3713022e-03 5.1256010e-04
-2.1200323e-03 2.5643619e-02 -8.5361427e-03
-7.9473079e-04 8.2286801e-03 1.4287695e-02
7.2611362e-03 1.6779444e-02 -1.4583086e-02
-3.1049272e-03 -3.3490447e-02 9.2057477e-03
-1.0795157e-02 -7.8520576e-03 1.0447712e-02
2.0137812e-03 -1.0385519e-02 -6.1899936e-03
1.1984107e-03 -3.0294349e-02 4.1002871e-04
-2.1763836e-02 -3.5590120e-02 5.5345876e-03
2.3357593e-02 2.1541581e-02 5.1815685e-03
-1.0663376e-02 -2.6733765e-02 -1.0889861e-02
9.3749592e-03 1.5096018e-02 9.4752534e-03
1.4221924e-02 1.2428834e-02 -5.4443796e-03
-1.7449269e-02 -2.1008445e-02 1.1560677e-02
4.6072405e-04 -3.9773569e-02 8.0463766e-03
2.4169809e-02 1.3675913e-02 1.1563386e-02
6.0694031e-04 -1.7234013e-02 -5.7842316e-03
-2.0558201e-02 -3.4123044e-02 -3.8975578e-03
4.6481095e-03 4.0125684e-02 -4.2627259e-03
4.0094889e-04 1.8949261e-02 3.2524746e-03
-1.8415485e-03 2.5299069e-03 1.3568223e-02
1.5407927e-02 7.3385907e-03 8.5013703e-03
-7.3086570e-03 -1.9610173e-02 5.4330020e-03
1.8890538e-02 3.9525496e-02 4.4177935e-03
1.2044556e-02 1.8360893e-02 -1.4978774e-02
1.9682873e-02 2.0332269e-02 7.7116476e-03
-9.6610161e-03 -4.5999113e-03 -9.1128729e-03
-1.7533711e-02 -2.3677388e-02 -3.9727868e-03
3.6836445e-03 4.7743530e-03 9.4636727e-03
1.9820471e-03 2.2425026e-02 -1.2566522e-02
2.1719091e-02 2.3378951e-02 -1.1251104e-02
-8.4356419e-03 -2.7742436e-02 9.6078060e-03
-8.4102723e-03 1.3876492e-02 -4.2125922e-03
-1.0852486e-02 -1.1232835e-02 -9.3038105e-03
-2.0003061e-03 -2.8479921e-02 5.4432171e-03
-1.8060849e-02 -1.6432975e-02 9.9016578e-03
1.8799888e-02 1.0984997e-02 1.4130749e-02
-7.0188872e-03 1.8813642e-02 3.9708429e-03
-4.7552887e-03 1.2173181e-02 1.5283806e-02
1.8541975e-02 2.1246318e-02 -5.1157482e-04
6.1579272e-03 1.1302643e-04 -7.0914058e-03
4.7768299e-03 -3.5802163e-03 -6.8482574e-03
-8.6966985e-03 1.0683632e-02 1.6198983e-02
-1.4486459e-02 8.7419869e-05 1.3127120e-02
5.3688006e-03 -4.3768689e-03 -1.7952795e-03
-1.1584486e-02 3.6024013e-03 7.2104574e-03
-2.6176437e-04 3.0038344e-02 -8.8986009e-03
-6.1969193e-03 2.0278218e-02 -4.5738401e-03
1.7786784e-02 1.6169709e-02 -1.2361766e-02
2.0197608e-02 3.0074993e-02 -7.3034111e-03
8.3655843e-03 1.9423639e-02 6.1906792e-03
3.1076200e-03 3.1792172e-02 -1.2617984e-02
1.4500919e-02 1.3943453e-02 -2.1993075e-03
2.0424400e-02 2.0068629e-02 1.9601067e-03
-2.7525092e-03 1.5546461e-02 -1.0486627e-02
3.2667580e-03 3.3004287e-02 3.3888831e-04
-1.7674105e-02 -3.0222000e-02 1.3415774e-02
1.5149373e-03 1.4128073e-02 -1.3481558e-02
1.0377103e-02 3.8719002e-02 -1.4718357e-02
-1.3532870e-02 3.0256191e-03 1.1108310e-02
1.5288030e-02 1.4595001e-02 -5.5987948e-03
5.9602342e-03 3.1038155e-03 -9.8715192e-03
1.5881046e-02 3.0793944e-02 -1.7376358e-02
1.2572057e-02 3.2111077e-02 5.5415853e-03
-9.9330705e-03 1.2501115e-03 -7.8587646e-03
4.8012947e-04 2.5774595e-02 1.8103314e-04
1.8069538e-02 2.4555816e-02 5.3257416e-03
-6.7232075e-04 1.5698554e-02 1.0743416e-02
-1.2435967e-02 -4.1921188e-02 4.2039178e-03
3.1618423e-03 3.7710857e-02 -5.2154076e-03
-1.9618256e-02 -3.9857123e-02 4.4470867e-03
-1.6331474e-02 -3.9273843e-02 -3.4669312e-03
-1.1912662e-02 -1.6918300e-03 6.3963248e-03
-1.5418139e-03 -3.4550094e-03 -1.1788673e-02
-2.9472199e-03 5.7730057e-03 -1.2576590e-02
-8.1631605e-03 8.3341807e-03 -6.8055679e-03
-1.1532570e-02 -3.0828852e-02 -1.1092908e-02
-1.9874287e-02 -2.5890697e-02 2.6024737e-03
-1.6528340e-02 -1.1600488e-02 1.1135471e-02
1.7066763e-02 3.6956347e-02 -1.1713277e-03
-1.6514970e-02 -8.8474914e-03 3.2227487e-03
3.4521450e-03 1.8130986e-03 3.3399736e-03
-4.8465739e-03 -4.3703921e-02 -2.0339661e-04
-1.4495238e-02 -3.6961842e-02 -7.3832610e-03
8.2164808e-04 1.3113042e-02 1.2262637e-02
-8.3671480e-03 -2.9901372e-02 -1.1616384e-02
-1.0929409e-02 1.6405992e-02 1.1623327e-02
1.7988453e-03 -4.0622341e-02 3.3553308e-03
-6.8462171e-03 -3.9510682e-02 1.2823727e-02
2.3558415e-02 3.6779563e-02 2.6317310e-03
1.8055248e-02 2.7078243e-02 -1.5134028e-02
-1.7784213e-03 -3.8577620e-02 -9.1172804e-03
1.0054164e-02 2.7386298e-02 3.8003965e-03
-1.0437804e-02 -3.5861827e-02 -1.1023096e-02
-1.6144975e-02 -2.7580534e-02 1.3407242e-02
2.0819679e-02 6.1136439e-03 1.1325773e-02
-8.2527650e-03 3.8829124e-03 -8.6874028e-03
-1.8940802e-02 -1.8731354e-02 1.9644111e-03
1.1840030e-02 3.9275453e-02 -6.9381918e-03
-1.0987921e-02 -1.4082909e-02 8.5634976e-03
1.6523117e-02 1.3102380e-02 2.3848930e-03
7.3410085e-03 8.7392334e-03 -1.2427843e-02
1.0955587e-02 6.1070008e-03 -4.8173712e-03
1.2547794e-02 2.2530575e-02 4.2303974e-03
-1.7653675e-03 -2.9009397e-02 -9.2224157e-03
2.1735408e-03 -3.6020905e-02 -4.2129413e-03
-2.3366084e-03 -1.6278956e-03 1.0358059e-02
-2.0732686e-03 -5.3304333e-03 3.4944128e-03
-4.2537292e-03 1.4152771e-02 1.4108083e-02
5.9903759e-03 2.4411405e-02 -1.4416723e-02
-1.9324713e-02 -2.6601284e-02 9.9917800e-03
-1.2028142e-02 -2.2782470e-02 1.1021861e-02
1.8632824e-02 3.3478111e-02 -1.1147553e-02
-5.0346628e-04 2.3673994e-02 3.7995899e-04
-5.7723634e-03 -1.9328974e-02 3.8944601e-03
-8.1359643e-03 -2.5761696e-02 -1.1342385e-02
2.4717171e-03 -1.1592902e-02 -2.3912676e-03
-1.7528970e-02 -1.6376503e-02 -1.7884118e-03
-1.4907683e-02 -2.3362481e-02 -7.9885316e-03
7.8580389e-03 2.7832628e-02 2.7719328e-03
-1.3467292e-02 1.0648578e-02 1.3067009e-02
-7.1350823e-03 9.9340751e-03 -8.4153749e-03
4.1306310e-03 6.6925948e-03 1.1569743e-02
1.4237515e-02 9.7015718e-03 1.3910518e-02
7.2937498e-03 2.3147930e-03 -8.4745877e-04
-6.0717768e-03 1.5611992e-03 1.5005531e-02
-6.9004629e-03 -1.7428128e-02 -1.1619366e-02
-4.9541767e-03 1.7358417e-02 -7.8811459e-03
8.0642487e-04 2.9307480e-02 -1.0155381e-03
3.4064558e-03 2.0724277e-02 2.8553779e-03
6.6678137e-05 -1.3376079e-02 5.9115528e-04
7.3189250e-03 4.0900327e-02 -1.2271877e-02
1.1752804e-02 1.4818438e-02 1.0467492e-02
7.4398172e-03 1.1898365e-02 -1.3548082e-02
-1.1265553e-02 7.1967531e-03 -2.3975863e-04
-1.1218530e-02 -2.0893465e-02 -1.0474984e-02
-1.0648730e-04 -2.7457550e-02 -5.8627372e-03
-1.3835688e-02 -1.8186734e-02 -7.8732029e-03
9.8651941e-03 6.8164015e-03 2.1581144e-03
-1.8763312e-02 -3.4563276e-02 -6.2885866e-03
-6.2946352e-04 -2.2068611e-02 -8.3041692e-03
1.2207218e-02 3.9401713e-02 -2.4981577e-04
-6.2399813e-03 -4.3471879e-02 5.6025183e-03
1.9166956e-03 -3.8759418e-02 4.0984928e-03
1.4492040e-02 3.7034582e-02 -1.1518479e-02
-1.8174677e-02 -1.3199660e-02 5.3273527e-03
9.7703551e-03 3.9006103e-02 4.7223293e-03
-1.4453379e-02 -4.2717667e-03 -3.1928911e-03
1.7808223e-03 -6.1675805e-03 -9.3341718e-03
-1.0234076e-02 8.3944566e-03 2.3344416e-03
5.7392245e-03 2.4021340e-02 2.1073256e-03
-9.1674949e-03 -2.5755529e-03 1.3316636e-02
1.1940650e-03 -3.4173722e-02 -5.4363359e-03
8.2906082e-03 5.0899088e-03 -9.0285965e-03
8.5198514e-03 2.9064724e-02 -1.5492604e-02
5.7352568e-03 2.0861440e-03 1.5094984e-03
-1.9610977e-02 -2.8754342e-02 9.9779078e-03
1.3831337e-02 2.0408171e-02 -1.5765027e-02
-4.2833225e-03 -4.2967055e-02 -4.5501753e-03
-6.1514281e-03 -8.4911621e-03 6.4715500e-03
2.3803083e-02 1.1354412e-02 1.3543548e-02
-1.1523138e-02 -4.1645434e-02 8.6080919e-03
-2.5240707e-03 -4.4467507e-02 -4.1892958e-04
-1.1650769e-02 -4.1462254e-02 -2.0742586e-03
-7.6298846e-03 -1.4861953e-02 5.2263665e-03
-2.8590577e-04 9.1905025e-04 6.4754602e-03
-1.1988657e-02 3.2313232e-03 9.0792601e-04
2.0886145e-02 1.1358227e-02 6.0212016e-03
3.5854199e-04 -3.1371234e-02 3.4753559e-03
-1.7781062e-02 -4.0035593e-02 7.2737250e-03
-1.0333806e-04 -1.3452448e-02 -9.1863460e-03
5.0383845e-03 2.0334618e-02 -1.4183073e-02
-1.0853329e-02 -7.1143311e-03 -8.6112431e-03
-2.8430703e-03 -1.1257625e-02 -1.1747377e-02
-2.0884009e-02 -3.2263569e-02 6.3606686e-03
-1.3718406e-02 -3.0170248e-02 1.4016857e-02
-6.0485774e-03 -2.6786157e-02 7.1654864e-03
-5.1955997e-03 -5.9136269e-03 7.1900325e-03
-1.3504652e-02 -1.7738293e-03 9.7869158e-03
2.4579116e-02 3.2152487e-02 3.1181850e-03
1.7105944e-02 3.5087915e-02 6.2424589e-03
1.8831917e-02 3.4117078e-02 -5.9872027e-03
2.4001133e-03 3.7377819e-02 -1.0545910e-02
4.9629961e-03 1.1704197e-02 1.0956240e-02
2.4087435e-02 1.6289843e-02 9.4046051e-03
2.1836144e-02 3.0827896e-02 -1.3967272e-03
2.0653848e-02 3.8638294e-02 6.3693580e-03
-3.4895595e-03 -1.9893359e-02 -1.1112178e-02
2.4318203e-02 3.1556538e-02 7.7783246e-04
2.4488112e-02 9.1216121e-03 8.9814927e-03
1.5644709e-02 6.3530692e-03 1.3471984e-02
-5.2983791e-03 -9.1460158e-03 3.8744441e-03
-1.8179352e-02 -2.0105745e-02 -1.2799940e-03
4.6245845e-04 -3.4607583e-02 -8.1925120e-03
6.3081703e-03 3.7902185e-02 1.9497516e-03
-1.2865300e-02 -1.8993087e-02 1.0602601e-02
-1.9591429e-02 -2.2556952e-02 4.9648459e-03
-1.6065252e-02 -1.1882696e-02 -3.3603453e-03
-1.7483937e-03 -3.2912686e-02 7.5604132e-03
-1.5360879e-02 -3.6757012e-02 1.3529679e-02
9.9774553e-03 3.6520463e-02 5.6341647e-03
-2.0952195e-02 -3.4997711e-02 7.4806006e-03
1.5383280e-02 1.3157563e-02 -1.1798178e-02
7.9583750e-03 3.3297420e-02 4.2584033e-03
-9.0670280e-04 1.0063868e-02 -1.2939088e-02
-7.5280958e-03 -4.0020112e-02 -8.9322183e-03
-7.1085501e-03 -3.2414794e-02 1.1319786e-02
-3.8559699e-03 2.4407167e-02 -6.2858840e-03
-1.0788752e-02 -3.4973115e-02 1.4025203e-02
2.1124014e-02 2.1777098e-02 -9.5505470e-03
-1.8362660e-02 -2.5619089e-02 -3.2166091e-03
-1.4280853e-02 -1.1720491e-02 1.0812974e-02
-1.4902940e-02 -5.4144222e-03 1.1669712e-03
3.8133147e-03 3.3957018e-02 -1.3271477e-02
-8.8551980e-03 5.9539786e-03 1.6712520e-02
-7.8364750e-03 -1.0355548e-02 -1.1134030e-02
9.5528598e-04 2.8916679e-02 -1.0927282e-02
1.1543309e-02 1.1433320e-02 -1.2191476e-02
1.8428400e-02 2.1618886e-02 -1.4416091e-02
1.9778512e-02 2.7871148e-02 4.6852324e-03
2.1294755e-02 3.6178702e-02 -1.1968351e-03
1.9104751e-02 1.6235532e-02 1.0263103e-02
-5.2211050e-03 -2.1667042e-02 -1.1369283e-02
1.1887166e-03 2.6396327e-03 -1.2435572e-02
-7.0414264e-04 -4.1732445e-02 -5.8385701e-03
1.9104004e-02 2.0734154e-02 -7.8567628e-03
1.3982776e-02 6.6343308e-03 1.0015227e-02
3.4159529e-03 -5.8987294e-03 2.2924294e-04
1.0385888e-02 2.5658434e-02 -1.6143813e-02
4.5651052e-03 3.4794425e-02 7.3703423e-04
-9.2436115e-03 -2.0549935e-02 7.7587965e-03
-5.4256201e-03 -4.3205900e-02 8.6085685e-03
-3.7367248e-03 2.0394278e-02 -1.4078094e-05
-2.1619294e-02 -3.6706659e-02 1.2546853e-03
-1.5828632e-03 -3.8144426e-02 1.0237679e-02
-7.6487629e-03 1.7653765e-02 -2.0196482e-03
-4.5054869e-03 1.8250990e-02 9.4216353e-03
-1.1645790e-02 2.9800872e-03 1.5704513e-02
-2.1560624e-02 -3.3222971e-02 -8.3625861e-04
-1.3000856e-02 1.1824490e-02 1.0805122e-02
-1.1478185e-02 5.7254305e-03 8.5858940e-03
-6.9211066e-03 6.7455489e-03 -9.7965199e-03
-6.2361898e-03 4.2657508e-03 -1.0812008e-02
9.8571467e-03 6.2225851e-03 -8.1245576e-04
-6.9221775e-03 -3.8462056e-02 -1.0205555e-02
6.3265899e-03 4.1988576e-02 -7.4516470e-03
-8.9884259e-03 1.7163536e-02 7.0838250e-03
2.2307069e-02 2.4954554e-02 2.0645226e-03
-1.1833333e-03 2.6529897e-02 -3.3284923e-03
-2.7571320e-03 -9.5722202e-04 -1.2088590e-02
9.1210586e-03 6.4817050e-03 7.2647776e-03
2.6283755e-02 1.4636097e-02 9.2420613e-03
1.6343602e-02 3.8793638e-02 1.4805276e-03
-5.5458881e-03 -3.7173658e-02 1.2480779e-02
-6.5494994e-03 -5.4961899e-03 -1.1420991e-02
1.8270895e-03 -3.5472984e-02 -1.8766192e-03
1.3386255e-02 1.0381911e-02 2.1826452e-03
-1.8843842e-02 -3.9505220e-02 -1.7204325e-03
1.7264320e-03 -6.7112274e-03 1.0169311e-03
9.0558936e-03 1.7183425e-02 7.8509029e-03
-1.3110228e-02 -1.3806594e-02 -7.5368502e-03
-6.7093423e-04 2.5076623e-02 -1.0086265e-02
1.3501262e-02 1.6836122e-02 -1.4612435e-02
1.9829041e-02 2.2872437e-02 -7.7972748e-03
-9.0609960e-04 -1.8867192e-02 1.2800520e-03
-8.4890830e-03 -4.2017262e-02 -4.6311623e-03
8.4485105e-03 3.4684280e-02 -1.5319013e-02
-1.0554031e-02 -6.0920461e-03 1.1548771e-02
1.2354626e-02 3.7348858e-02 -1.5368348e-02
-1.6373913e-02 -1.5540805e-02 1.1299125e-02
1.8062087e-03 1.6716364e-02 7.8271996e-03
1.8859584e-02 1.0498613e-02 5.9380558e-03
-2.1987278e-03 -1.3992307e-02 -1.1069458e-02
-9.3278721e-03 -1.2216709e-02 -1.0598106e-02
-2.0415742e-02 -3.0933239e-02 -4.7094924e-03
1.6626844e-02 1.0841050e-02 1.4241337e-02
-4.7579425e-03 -2.3642735e-02 4.6874640e-03
-1.4778189e-02 -5.7156273e-03 1.2650362e-02
-1.6528976e-02 -3.5711003e-02 -6.9139547e-03
-1.8841418e-02 -2.1416397e-02 9.6046540e-03
1.8031206e-02 1.8835283e-02 8.7154508e-03
1.8374207e-02 1.2901540e-02 1.2799675e-02
-1.4615346e-02 -4.1391643e-02 5.0811522e-03
6.6833250e-04 -2.1189995e-02 -3.4788177e-03
1.9737653e-04 -1.8359237e-02 -3.3637618e-04
2.0696401e-02 6.2468180e-03 1.3539873e-02
-3.1322090e-03 4.1265250e-03 1.5048681e-02
-1.1687224e-02 -1.8151300e-03 1.4449226e-02
5.2282684e-03 8.1277882e-04 -9.2859478e-03
1.8891098e-02 2.3518355e-02 -2.2842106e-03
2.6248030e-02 1.1710540e-02 1.0079484e-02
8.2082330e-03 5.7133236e-03 4.0549469e-03
2.3233507e-02 1.1769256e-02 6.4301965e-03
-1.5170799e-02 -6.0584594e-03 -2.4739289e-03
6.4895089e-03 4.1215092e-02 -3.1258275e-03
-8.1636088e-03 1.5568814e-02 4.9301072e-03
8.3067127e-04 -3.1179605e-02 -2.4672430e-03
-6.3267269e-03 -1.6790514e-02 3.7745508e-03
1.9514627e-02 1.7579745e-02 -1.1157948e-02
1.6206927e-02 6.3579328e-03 1.0758447e-02
-3.3974558e-03 1.9321884e-02 5.0958526e-03
1.2828351e-02 3.9821042e-02 5.6384536e-03
-1.5706004e-02 -3.9378569e-02 1.0617708e-02
1.5353657e-03 3.2870516e-02 -5.5913659e-03
1.6031085e-02 2.6024112e-02 -1.6376602e-02
-1.1796247e-02 6.4929581e-04 6.1104709e-03
1.8599629e-02 1.3896841e-02 3.2433466e-03
1.0108584e-02 4.0743373e-02 2.2335732e-03
3.9656706e-03 1.7182437e-02 6.6284580e-03
-9.9262475e-03 5.3428382e-03 -3.6559066e-03
1.3867604e-02 1.2547932e-02 -3.4506350e-03
-1.3254994e-02 -6.0526636e-03 -5.7175822e-03
2.1085628e-02 2.8971932e-02 -9.0276818e-03
8.9911286e-03 4.0651468e-03 -3.5596252e-03
1.7526710e-03 -3.5411275e-02 2.8776481e-03
-2.6552394e-03 -3.0941472e-02 7.2257775e-03
2.0685505e-02 3.0517183e-02 -1.2288927e-02
-1.9624289e-02 -2.3782181e-02 3.1077811e-03
-1.4001492e-02 6.5027527e-03 1.2250083e-02
2.0101288e-02 2.9578312e-02 -4.7079855e-03
-1.3123264e-02 6.0997954e-04 1.0466063e-02
5.9284046e-03 3.3526526e-02 -1.4322585e-02
4.6219834e-04 3.0262698e-02 -4.5726413e-03
-9.3133178e-03 1.2580492e-02 6.2413656e-03
6.2853326e-03 4.0345126e-02 -1.2503596e-03
-7.6922995e-03 -3.0549354e-02 1.0675315e-02
2.2488315e-03 -1.3279734e-02 -4.1275118e-03
2.6011908e-03 3.5439416e-02 -1.2062884e-02
3.7087101e-03 3.4530723e-02 -1.9165875e-03
-1.6586089e-02 -1.9720044e-02 -4.5536591e-03
8.4269241e-04 1.0941320e-02 1.3078290e-02
-4.0833089e-03 -3.1366305e-02 -1.0965003e-02
-1.4918084e-02 -7.0645559e-03 6.7905492e-03
4.0672440e-04 -2.0861094e-02 -5.4752055e-03
4.9748971e-03 -4.6387385e-04 2.1014675e-03
1.4179973e-03 6.1507808e-03 -1.3256146e-02
-3.1749127e-04 -2.2701254e-02 1.3120307e-03
9.4969923e-03 1.4088114e-02 -1.3972270e-02
1.7676010e-02 2.1558801e-02 -5.3183797e-03
2.2083868e-02 2.1055153e-02 6.8249213e-03
-1.8223886e-02 -3.8364381e-02 -3.8646381e-03
1.1051578e-02 8.5543189e-03 1.1437914e-02
1.3928257e-02 1.2313485e-02 -8.1745969e-04
-1.6255761e-03 -2.7014772e-02 -8.7674541e-03
-2.6432747e-03 6.4985512e-03 1.5239679e-02
1.5951056e-02 3.5915013e-02 -9.2123784e-03
-1.7557213e-02 -3.4986018e-02 1.3154120e-02
1.4648420e-02 3.1151978e-02 5.0268275e-03
-1.1258209e-02 1.3049618e-03 -2.6666474e-03
2.4265592e-02 1.9485686e-02 5.1103560e-03
-1.5473806e-02 -6.6569712e-03 1.0092976e-02
-2.9820094e-03 2.6219359e-02 -6.4532084e-03
1.7463764e-02 2.0674941e-02 -2.3853086e-03
-1.3277055e-02 -2.8524005e-02 -1.0014118e-02
1.6072649e-02 2.0200397e-02 7.5724806e-03
-1.6329960e-02 -3.2975804e-02 1.4486257e-02
-1.1040085e-02 -2.7530815e-02 1.1642074e-02
-1.9015999e-03 1.3277721e-02 -1.2100959e-02
1.2072745e-02 1.5381748e-02 -1.4136966e-02
-7.6864537e-03 1.5994145e-02 1.6125256e-03
-3.1924418e-03 9.1495740e-03 1.5440734e-02
-9.4674434e-04 -3.0927602e-02 -8.0399607e-03
-1.1475797e-02 1.1161364e-04 -4.8101296e-03
2.2940935e-02 2.9586484e-02 -9.5627523e-05
-7.4233392e-03 -1.4137450e-02 -1.1520849e-02
2.3422398e-02 3.5694442e-02 1.5598913e-04
-1.3010353e-02 -3.7150110e-03 6.5171299e-03
-7.5843818e-04 -2.5869839e-02 3.1097383e-03
2.3886270e-02 1.4083375e-02 5.4516305e-03
-1.4566136e-02 -1.3738681e-02 -5.8763045e-03
1.6378230e-02 3.6913287e-02 7.2648033e-03
-5.3615631e-03 2.1637414e-02 -2.2197189e-03
1.6627858e-02 1.6050106e-02 -6.8573366e-03
-1.2590397e-02 -4.1818389e-02 1.9057882e-03
-3.7204979e-03 1.2852673e-02 -1.0693168e-02
-1.8558683e-02 -1.6561226e-02 7.6793915e-03
-9.6656979e-04 -4.0197949e-02 9.9914380e-03
6.0333771e-03 3.5616234e-02 2.1696251e-03
-1.7568204e-02 -1.1826562e-02 -6.3625552e-04
-2.1985438e-02 -3.4592069e-02 1.5206856e-03
-1.8416464e-03 -3.6766104e-02 -1.0322139e-02
4.0387046e-03 -6.7661378e-03 -5.5946167e-03
-9.3157035e-03 9.9734996e-03 -6.0360971e-03
-1.5803539e-02 -1.7753239e-02 -5.3237684e-03
-1.7526322e-02 -2.7660594e-02 -6.7235008e-03
1.6764491e-02 3.5527607e-02 -5.2596500e-03
-5.3782195e-03 -3.2275303e-02 1.0163927e-02
-4.7046788e-03 -6.4342433e-03 4.7457262e-03
-7.4405052e-03 -7.8802494e-03 -1.1199840e-02
-2.1305715e-02 -3.3394044e-02 4.3143216e-03
4.5493928e-03 2.9563987e-02 -1.3520542e-02
-5.8814677e-03 2.0216545e-02 6.0539435e-03
6.6808271e-03 5.8713820e-03 -1.1355602e-02
-2.0371245e-02 -3.0216939e-02 6.1937963e-03
1.8594733e-02 1.9497145e-02 7.0380172e-04
5.9054563e-04 -4.2929550e-02 4.6420681e-03
-9.7891529e-03 -3.7817460e-02 -1.0405185e-02
-1.9039406e-02 -2.1750662e-02 1.7728600e-04
-1.0299081e-02 1.0106414e-02 -2.1900203e-03
-1.3448734e-02 -4.0109925e-03 2.3641872e-03
-1.7083982e-02 -3.2095646e-02 -7.9116845e-03
3.4749279e-03 3.6709265e-03 5.5408763e-03
4.2591734e-03 4.0928623e-02 -7.4678634e-03
-9.0695412e-03 1.7533488e-02 1.1692235e-02
-4.8138143e-03 7.1575975e-03 1.6095310e-02
3.4331742e-03 -4.9060342e-03 -8.0207189e-03
2.1967320e-02 2.5699900e-02 -1.1214689e-02
1.3404838e-02 3.7859059e-02 -5.2822653e-03
2.7287292e-03 -8.4554428e-03 -6.4204816e-03
-1.6393491e-03 1.7846821e-02 -1.0748231e-02
-4.6807966e-04 5.0421861e-03 1.3801304e-02
-6.8724772e-03 -4.3204032e-02 1.1165614e-03
-3.9310077e-03 -1.2764344e-02 2.2076027e-03
9.8352928e-03 1.6926100e-02 -1.4672049e-02
1.9295253e-02 2.2147419e-02 6.6150289e-03
-8.3626498e-03 -3.2081689e-02 -1.1952805e-02
1.4390541e-02 3.9051829e-02 9.4274967e-04
-9.1068992e-03 -3.8825371e-02 1.3157151e-02
5.7403715e-03 2.6797686e-02 -1.4178965e-02
-1.0096532e-02 -4.2462413e-02 4.7221743e-03
1.2155837e-02 3.1282566e-02 -1.6913724e-02
5.0915889e-03 3.9327663e-02 -1.2834041e-02
5.5249234e-04 -1.9116162e-02 -2.1390447e-03
1.7583172e-02 3.2295887e-02 -1.5913523e-02
-3.2675055e-04 3.0900873e-02 -6.4528379e-03
8.4479019e-03 3.5387158e-02 4.8970476e-03
-3.9396263e-03 -3.1675191e-02 8.8115122e-03
-1.2281077e-02 1.2756035e-02 1.3572236e-02
-4.7078076e-03 -1.1156152e-03 1.2775619e-02
-4.1058736e-03 2.1270850e-03 1.4542257e-02
1.7384511e-03 4.3547848e-03 1.0919937e-02
-5.6051949e-03 2.0292490e-02 3.8729131e-03
-9.3042464e-03 1.8812007e-02 9.5458856e-03
4.6672084e-03 -1.7271302e-03 -8.4599430e-03
1.4250402e-02 1.0587958e-02 -6.5294706e-03
4.9900438e-03 -4.8856520e-03 -4.8398054e-03
1.2111054e-02 9.1487363e-03 -1.6621741e-03
1.3422185e-03 -4.0990610e-02 5.5111372e-03
-5.8607313e-03 -3.6743769e-02 -1.1174323e-02
-1.4734541e-02 -1.8898641e-02 1.1332055e-02
-9.0620127e-03 -1.3526625e-02 6.7298577e-03
-6.1975261e-03 1.9399784e-02 8.4802720e-03
-1.1137271e-02 5.1171748e-03 1.6144736e-02
1.7090767e-02 2.2403046e-02 6.1909536e-03
-1.3996073e-02 2.2265370e-03 1.2884029e-02
8.2677441e-05 2.7163775e-02 -1.0408127e-02
9.8816194e-03 4.0186216e-02 -1.2437521e-02
-1.3676249e-02 -2.4301491e-03 -2.7991261e-03
-1.5300733e-02 -2.4056530e-02 1.2439642e-02
1.8729308e-02 1.9473976e-02 -1.3729941e-02
-1.6933825e-02 -4.0804583e-02 4.9553145e-03
2.9501953e-03 -3.7933269e-02 -4.4543133e-03
-6.5122200e-03 -2.3666036e-02 -1.1424118e-02
2.0765142e-02 2.5575009e-02 -1.3032144e-02
2.1815702e-02 3.4020657e-02 5.1194704e-03
-8.2080775e-03 1.5605999e-02 -3.2438838e-04
7.2026079e-04 -1.1913076e-02 -7.6904449e-03
1.1059506e-02 2.2637877e-02 -1.5990046e-02
7.1940077e-03 1.5286416e-02 8.6575564e-03
-9.8601750e-03 -2.2710036e-02 9.1709107e-03
4.7029681e-03 1.7758304e-02 -1.4133441e-02
1.1495573e-02 1.6506286e-02 9.2843814e-03
-1.4190663e-02 -1.2460988e-03 1.1604849e-02
1.5681810e-03 2.7491782e-02 1.9595241e-05
7.6979934e-03 3.1549599e-02 -1.4992353e-02
1.0404996e-02 1.8857083e-02 6.9645703e-03
-1.0045613e-03 -4.3853803e-02 6.4847600e-03
1.6056491e-02 3.5855161e-02 -7.1865844e-03
-9.4020660e-03 -4.5046161e-03 1.2381312e-02
-9.4769566e-03 -1.6538332e-03 -8.6683401e-03
-1.6135429e-02 -2.1667151e-02 -5.8951860e-03
1.7290363e-03 3.1608024e-02 -1.3056087e-03
1.6062462e-02 8.9847316e-03 6.1505966e-03
-1.0734767e-02 3.1522792e-03 -2.0215871e-03
-1.2424907e-02 -4.0576719e-02 -4.0138792e-03
-2.3176251e-04 1.4487923e-03 8.5133380e-03
2.7785464e-03 1.9760361e-02 -1.3336275e-02
-4.1659183e-03 -4.5619095e-03 -1.1827256e-02
1.8174923e-02 3.3350751e-02 5.2249792e-03
1.2404887e-02 7.4400459e-03 -6.7314552e-03
-1.2455724e-02 -6.9765284e-03 1.1919369e-02
-2.0057872e-02 -3.7168937e-02 -3.4447648e-03
3.3750959e-03 2.6947630e-02 7.4053311e-04
-5.8974774e-03 1.0528733e-02 1.6004926e-02
1.3454154e-02 2.9581622e-02 4.7187358e-03
-1.9506475e-02 -2.5510733e-02 -2.0825204e-04
-1.2300308e-02 -3.3311372e-02 -1.0781639e-02
7.2507959e-03 6.8784560e-04 -5.4098033e-03
6.7194069e-04 -2.8237023e-02 -2.0702612e-03
2.7343191e-03 1.3123950e-02 1.1229475e-02
-1.9192334e-03 2.2811554e-02 -9.5520563e-03
-1.8361278e-05 -4.0003818e-02 -7.3529414e-03
1.2320525e-02 2.7694724e-02 4.2835867e-03
-7.3354552e-03 4.2467874e-03 1.6311419e-02
3.1389124e-03 -3.4021838e-03 -9.3031121e-03
2.0915229e-02 8.1389007e-03 1.4796836e-02
-9.3524717e-03 3.1260039e-03 -6.8709425e-03
-7.5004114e-03 -3.2940830e-03 -1.0616583e-02
7.7847718e-03 3.9367939e-02 -1.4055761e-02
-1.2195924e-02 -2.5420338e-02 -1.0217684e-02
1.3390708e-02 2.5557383e-02 3.9355818e-03
7.0158973e-03 4.1789197e-02 -9.8518457e-03
-5.4408409e-04 -3.4591715e-02 7.1647846e-03
-5.7060176e-03 -4.9895795e-03 9.9962333e-03
-1.7428131e-02 -1.3774717e-02 1.0336470e-02
-4.3176598e-03 -4.3509645e-02 -2.6103711e-03
-5.1362685e-03 1.4564862e-02 -8.6972621e-03
-1.1135383e-02 -6.1779232e-04 -7.1273272e-03
-1.9066713e-02 -3.4525284e-02 1.1432235e-02
3.9424501e-03 4.6520783e-03 -1.2144268e-02
-6.7187428e-03 -2.8439074e-02 8.7894896e-03
-9.7410828e-03 2.4136319e-03 -4.7155730e-03
-9.8282484e-03 -1.5503383e-02 7.4201020e-03
-9.2632314e-03 -1.6650372e-02 -1.1005848e-02
-2.6147983e-03 1.1386487e-02 1.4640572e-02
1.0446514e-02 1.3297028e-02 1.0503043e-02
2.4114143e-03 -3.8181465e-02 2.1599060e-03
-1.4394109e-02 -2.1535068e-02 1.1652648e-02
-1.7868931e-02 -1.0331603e-02 2.0690614e-03
1.7972125e-02 3.8911574e-02 6.9692274e-03
-3.2242586e-04 -1.5720754e-02 -8.5171612e-03
-1.1342759e-02 -9.3922365e-03 -8.5489242e-03
-8.7310588e-03 -4.2787466e-02 6.5161530e-03
1.1040507e-02 3.4202941e-02 6.3628187e-03
-1.9485863e-02 -2.2789284e-02 6.9326057e-03
1.5648709e-02 1.1821506e-02 -9.6923001e-03
-1.9480196e-04 2.2663349e-02 -1.0932000e-02
-9.7154248e-03 1.2736368e-02 1.5001158e-02
2.0083908e-02 2.6501813e-02 -2.2577145e-03
-1.1323339e-02 6.1434881e-03 1.6904841e-03
-1.4226791e-02 -2.0722886e-02 -8.0560982e-03
2.5164439e-02 9.7451442e-03 1.1807279e-02
-2.0954521e-02 -3.7184218e-02 7.4783452e-03
-1.8524492e-02 -1.8072732e-02 -1.2434187e-04
1.5253569e-02 1.5525228e-02 -3.4486578e-03
1.5089096e-02 1.8060314e-02 -1.4921326e-02
-3.1561336e-03 -4.3804320e-02 7.3774114e-03
1.5660955e-03 2.0357672e-02 1.9915615e-03
-3.4321641e-03 1.6598009e-02 1.1148627e-02
2.3819286e-02 1.6063848e-02 4.6823841e-03
1.6801018e-02 2.6990191e-02 4.5134054e-03
-2.0408631e-02 -3.9423638e-02 1.2517294e-03
4.9234956e-03 3.1730152e-02 -1.3870239e-02
1.7458113e-03 8.6701991e-03 1.2949217e-02
-8.9092463e-03 -6.4283813e-03 -1.0172400e-02
8.1276680e-04 3.1859821e-02 -9.8510608e-03
-9.5270283e-03 -1.0183863e-02 8.0930817e-03
-7.0882249e-03 -2.2854421e-02 6.2464427e-03
-1.1282819e-03 -6.6387746e-03 -1.1441595e-02
-1.7899804e-03 -2.4474854e-02 -9.6378865e-03
3.0255250e-04 -4.2147725e-02 7.3748025e-03
1.4700397e-02 1.1830747e-02 1.8428028e-03
-1.0900366e-03 6.3450626e-04 1.1267638e-02
1.2208973e-02 7.3394285e-03 6.5623792e-03
-8.8435539e-03 -2.7691659e-02 -1.1287184e-02
-3.9206859e-03 1.9721667e-02 -8.3407160e-03
2.2514522e-04 -3.6440345e-02 -9.5396715e-03
-2.8325620e-04 1.5256362e-02 -1.2521630e-02
-1.0421239e-02 8.4260612e-03 1.6376014e-02
2.1617306e-02 2.6744955e-02 -9.2148584e-03
5.1468057e-03 3.8336817e-02 -9.3571349e-04
1.6454284e-03 -2.4155480e-03 -1.1005270e-02
-7.0162523e-03 -4.1383202e-02 -7.4736898e-03
1.7710327e-03 3.2353748e-03 7.8010309e-03
-7.8817634e-03 5.9755035e-03 -7.7877545e-03
8.8057214e-03 1.0744750e-02 1.0610756e-02
2.0315652e-02 1.3594414e-02 1.1995290e-02
1.8225317e-02 3.8836618e-02 2.5075351e-03
-9.7499239e-04 -1.0625579e-02 1.1975643e-03
-1.2267558e-02 -4.0517990e-02 1.0684277e-02
-8.5194115e-03 1.1783914e-02 -6.2920842e-03
-5.7675713e-03 -1.4137201e-02 3.6885792e-03
1.7959124e-02 1.1913599e-02 4.3724910e-03
-4.1478760e-03 -2.4739984e-02 -1.0916569e-02
-2.1805676e-02 -3.7122724e-02 3.2763117e-03
8.6408996e-03 5.4509540e-03 1.2861555e-03
-2.3504287e-03 -4.2932574e-02 -5.0254456e-03
-6.2394625e-03 -3.2091725e-02 -1.1742899e-02
2.1562151e-02 2.5393731e-02 4.8390157e-03
2.0105281e-02 1.7393163e-02 2.5248278e-03
1.1799112e-03 -4.1814541e-02 -2.6024091e-03
3.6126738e-03 1.2494263e-02 -1.3938792e-02
-6.4096328e-03 1.7687316e-02 -6.0605692e-03
-1.9714411e-02 -3.5708266e-02 -4.9153184e-03
-4.0177307e-03 -1.7750126e-02 -1.1448234e-02
-8.7798710e-03 -1.7183002e-02 6.5286524e-03
3.2387891e-03 -8.6681682e-03 -1.5213014e-03
3.6144336e-03 -8.8794554e-03 -4.5726511e-03
7.3062606e-03 3.9665226e-02 2.0016626e-03
7.7016694e-03 2.1585550e-02 4.7213743e-03
1.8884098e-03 1.1547910e-02 -1.3598287e-02
-1.2122216e-02 -1.1111857e-02 9.9458600e-03
2.4523162e-02 3.4365053e-02 3.9481433e-03
1.4729008e-02 2.7763184e-02 4.2210742e-03
-5.5602352e-05 1.2213221e-02 -1.3111173e-02
1.9406943e-02 3.7656489e-02 9.3731523e-04
1.5665457e-02 1.5716669e-02 -1.1001907e-03
6.0751372e-03 1.7334704e-02 6.7457076e-03
-6.6409626e-03 -2.7300794e-02 -1.1237939e-02
1.8763799e-02 1.5964964e-02 -1.0065962e-02
-1.9994297e-02 -2.6861929e-02 5.1703704e-03
-1.0950986e-02 1.1762258e-02 8.9748060e-03
1.5430864e-02 2.3760476e-02 -1.6076754e-02
-8.3942136e-03 1.9921225e-02 7.2593662e-03
-9.2726451e-04 -3.0110896e-02 4.7242260e-03
1.0237148e-02 4.0412879e-02 -9.1997987e-03
1.0739399e-02 2.4114866e-02 3.8143775e-03
2.2101097e-02 1.9105195e-02 3.3303744e-03
5.0427563e-03 -2.8897993e-03 4.3916550e-04
2.1045041e-02 2.1460442e-02 -1.1929592e-02
9.0015876e-03 7.6370342e-03 1.0215449e-02
9.6230151e-03 4.5481608e-03 -6.2573229e-03
1.6786178e-02 3.0694259e-02 4.4873966e-03
1.2693144e-03 -3.9106603e-02 6.1599394e-03
-1.5347468e-02 -7.4725853e-03 4.6460254e-03
1.3143833e-03 -1.1435943e-02 -9.0395363e-05
1.7247009e-02 3.4794112e-02 -1.0326493e-02
-1.9660738e-02 -2.5914975e-02 8.1659469e-03
-1.7477863e-02 -2.4298707e-02 1.2064838e-02
-4.1978559e-03 -4.0456422e-02 1.2013382e-02
4.4750463e-04 2.1661709e-02 9.9613833e-04
-5.3374117e-03 2.2171820e-02 -4.5573133e-03
6.1788377e-03 -2.3377327e-03 -3.3838977e-03
-1.8821393e-02 -1.9279193e-02 8.3850651e-03
1.2912137e-02 3.7154204e-02 7.5892102e-03
2.1447594e-02 3.2649536e-02 -2.0430714e-03
1.1418523e-04 -1.5329377e-03 4.3260451e-03
1.8568400e-03 3.6127811e-02 -6.7813334e-03
-1.2728244e-02 5.3327028e-03 1.0450748e-02
1.4530477e-02 3.8289545e-02 -1.3300147e-03
-1.4185547e-03 -4.4734016e-02 1.7722299e-03
-1.1596051e-02 3.9116543e-03 5.1076931e-03
-4.4762088e-03 1.2170010e-03 -1.1654399e-02
-6.7128225e-03 1.3109531e-02 1.5498400e-02
8.6594955e-04 3.4388520e-02 -8.0495974e-03
-1.4422034e-02 -3.1516979e-02 -9.6618311e-03
2.5104326e-03 -1.1413876e-03 2.4368622e-03
1.2721099e-02 1.0358310e-02 3.2957059e-04
1.5516415e-02 1.2757755e-02 -7.1808381e-03
1.6112730e-02 1.7422908e-02 9.4655747e-03
1.5159904e-02 1.3761196e-02 1.2047938e-02
-2.7302169e-04 1.6774292e-02 8.7581428e-03
1.5162161e-02 3.6702614e-02 -3.4955700e-03
-1.2305111e-02 3.6220058e-03 9.1323654e-03
-1.2214770e-03 1.4183518e-02 1.2519436e-02
-6.4527133e-03 -4.2274605e-02 1.0710573e-02
-2.0211356e-02 -2.8069301e-02 1.8194434e-03
1.1601410e-02 6.8040849e-03 9.5410928e-03
3.6784000e-03 2.7112821e-02 -1.3059261e-02
-3.7665148e-03 -1.8878233e-02 2.7744659e-03
-1.3585517e-02 -8.1233632e-04 1.4793048e-02
-1.0315720e-02 9.0015595e-03 -4.3549887e-03
5.1327711e-03 1.0178443e-02 -1.3348424e-02
-2.1519365e-02 -3.7650559e-02 5.3110052e-03
3.5505594e-03 1.7271897e-03 -1.1297924e-02
-1.5811885e-02 -3.0898821e-02 1.4543870e-02
-1.6318656e-02 -2.9371700e-02 -8.1985042e-03
-3.8321064e-03 -3.6064981e-02 -1.1130604e-02
-1.6954130e-03 2.0413176e-02 1.5810328e-03
-8.8150934e-03 1.3365601e-02 -4.0604235e-04
-9.8935612e-03 -1.4563216e-02 -1.0523948e-02
-1.9209450e-02 -2.8406650e-02 -4.9271774e-03
-1.8827980e-02 -1.3430885e-02 2.5943565e-03
1.4093267e-02 3.2904115e-02 -1.6918877e-02
-1.9115348e-03 2.0492215e-02 -9.8887525e-03
-1.9018969e-02 -3.0225337e-02 1.1395239e-02
-1.7391188e-03 -2.0521909e-02 -1.0093074e-02
-3.3103348e-03 1.7615724e-02 -9.2995186e-03
-4.7041061e-03 -2.9467473e-02 -1.0971485e-02
5.3475485e-04 1.8918727e-02 -1.2217508e-02
2.8902840e-04 -2.3104750e-02 -4.3718183e-03
2.3337097e-02 2.7737395e-02 1.6181645e-03
9.4055421e-03 7.2963844e-03 -1.0089611e-02
-1.7283402e-02 -1.0406095e-02 4.6951312e-03
-1.0145246e-02 -2.5181242e-02 1.0027796e-02
-1.8979091e-02 -3.1618552e-02 -6.6337971e-03
1.3601966e-02 2.9300633e-02 -1.7555619e-02
1.2690763e-02 3.8405756e-02 -9.5370892e-03
-1.3889301e-02 -9.1499867e-03 1.1241882e-02
-1.3944667e-02 -3.9249079e-02 -5.0860034e-03
1.5548599e-02 1.3845751e-02 4.6100830e-04
-1.2493460e-02 7.5326610e-04 1.4621841e-03
-1.3211419e-02 -4.1320897e-02 -4.2844509e-04
-1.8776610e-02 -2.3869814e-02 1.0523123e-02
1.8246432e-02 2.4917251e-02 -1.4864045e-02
2.0213529e-02 3.1834039e-02 -9.3974114e-03
-1.9880196e-02 -3.1175994e-02 9.5735585e-03
1.0605990e-02 2.1331763e-02 5.0045668e-03
-1.2529374e-03 -4.2518559e-02 9.2578304e-03
-4.1391216e-03 7.2992525e-03 -1.1736819e-02
-1.3367479e-02 -2.7936926e-02 1.2765641e-02
-1.7902260e-02 -2.8257843e-02 1.2546395e-02
8.9610953e-05 2.9673607e-03 1.2015944e-02
1.9848107e-03 -3.9983571e-02 1.2096142e-03
5.3897644e-03 2.9493546e-02 1.5406840e-03
-3.5074440e-03 5.0880752e-04 1.3392064e-02
5.8370177e-03 6.9488927e-03 9.8292410e-03
4.2055218e-03 3.7225595e-02 -2.5451125e-03
6.3748767e-03 1.0215839e-02 1.0645513e-02
5.2475288e-03 3.6826951e-02 5.7225193e-04
-1.0025229e-02 1.5279298e-02 1.3545289e-02
-9.0778401e-03 -3.3959763e-02 1.3085071e-02
2.7851300e-03 -6.8782734e-03 -7.5976195e-03
5.6396409e-03 3.3484023e-02 2.2383384e-03
9.7349050e-03 4.0568764e-02 -9.7775481e-04
-1.2286960e-02 1.5069931e-03 3.6805102e-03
7.6135974e-03 2.3727999e-02 2.9507339e-03
-1.8249489e-02 -2.6372439e-02 1.1834585e-02
-7.3373767e-03 1.5254946e-02 -5.8255581e-03
-7.1505384e-03 -3.8011833e-03 1.1876582e-02
-1.5058663e-02 -1.9478951e-02 -6.6646049e-03
-9.9627057e-03 -4.0609188e-02 1.1749058e-02
8.3709582e-03 4.1625790e-02 -7.3369047e-03
1.7086337e-02 3.6106153e-02 -3.0162728e-03
2.1833273e-02 1.5299992e-02 1.0510914e-02
1.7197206e-02 8.1665974e-03 8.0246693e-03
1.9968514e-02 1.2934472e-02 4.6538310e-03
1.1254613e-02 3.5652582e-02 -1.6108939e-02
2.2471555e-02 3.8728265e-02 4.2143578e-03
9.4572247e-03 9.7836113e-03 -1.2069215e-02
4.8219891e-03 3.1634673e-02 1.2050685e-03
-1.4115413e-02 -4.0296664e-02 -2.8597065e-03
1.7253923e-02 1.7781439e-02 -1.3944298e-02
1.6466028e-02 2.1891993e-02 -1.5368083e-02
-1.2132400e-02 -4.1855793e-02 6.4218222e-03
-2.0894972e-04 2.7512418e-02 -1.1925046e-03
-6.6104674e-03 -1.4212428e-03 1.3386303e-02
1.2104147e-03 -3.2926488e-02 2.4585923e-03
9.7483960e-04 -1.3852541e-02 -6.0574944e-03
-6.3365914e-03 -4.2505412e-02 -4.6671339e-03
-2.2326042e-03 -4.3906102e-02 -2.9518789e-03
-4.9822253e-03 -2.9067154e-02 7.7728228e-03
2.3212466e-02 1.8769575e-02 7.9505722e-03
2.1789143e-02 2.4508826e-02 -9.5017497e-03
-9.1457774e-03 -4.1023840e-02 -6.9845125e-03
8.8353611e-03 2.3332150e-02 -1.5410612e-02
-1.5473163e-02 -1.3372767e-02 1.1103160e-02
-1.1175484e-02 -4.0449589e-02 -6.0162692e-03
8.4068277e-04 -4.9030977e-03 -1.0729767e-02
-3.6868952e-03 -2.9641400e-03 8.1072474e-03
2.1884909e-02 1.3044157e-02 5.2567802e-03
-6.4378397e-03 -1.1856014e-02 4.7441917e-03
-9.8060906e-03 -3.3565724e-02 -1.1717585e-02
2.1276767e-02 2.3140399e-02 5.7021111e-03
1.8648720e-02 8.8865023e-03 1.4998162e-02
-1.1645708e-03 7.5020610e-03 -1.2977372e-02
6.5913199e-03 1.2761003e-02 1.0102292e-02
2.1605030e-02 7.5893877e-03 9.3713230e-03
-1.4107681e-02 -2.5701247e-02 -9.0246766e-03
-1.8456152e-02 -2.3260101e-02 -1.8038471e-03
-1.6854100e-02 -2.4942400e-02 -5.9489385e-03
1.2388683e-02 8.8195461e-03 3.4378031e-03
-5.0490847e-03 -1.5527165e-02 -1.1938564e-02
-1.3904240e-02 -1.1018938e-02 -6.1086399e-03
-1.9339025e-02 -2.0384114e-02 3.8328546e-03
3.1419437e-03 1.0983737e-02 1.2057604e-02
1.0809417e-02 7.2453578e-03 -2.5791287e-03
-1.3216975e-02 -3.5970303e-03 -5.1186169e-03
-1.5432217e-02 -7.8322117e-03 1.1831097e-02
-1.8677561e-02 -1.6616521e-02 5.2449718e-03
1.7713208e-03 9.5665066e-03 -1.3527751e-02
2.3585071e-02 7.6279534e-03 1.0761830e-02
-9.2526236e-04 2.5111979e-02 -1.3762177e-03
1.1959794e-02 3.9279619e-02 -3.0792889e-03
-4.1576711e-03 -3.5244407e-02 1.1017229e-02
1.6160486e-02 3.9944178e-02 3.4956857e-03
-1.2216978e-02 -3.6024697e-02 -9.9548313e-03
1.5292357e-02 1.5532891e-02 -1.3666379e-02
-1.8173642e-02 -4.0545657e-02 5.6548583e-04
-1.7289215e-02 -1.8338004e-02 -2.7735945e-03
-2.6861389e-03 -8.2070526e-03 2.7523189e-03
8.5344748e-03 4.4251551e-03 -7.9561051e-04
-1.5384222e-02 -7.0485328e-03 2.5021240e-03
-3.0404645e-03 -6.3491447e-03 -1.1935210e-02
3.7391611e-03 2.4089605e-02 1.6450358e-03
-8.4604881e-03 1.2986778e-02 2.8530622e-03
1.2928015e-03 -3.3704376e-02 -3.4307523e-03
-1.2518464e-02 1.4403867e-02 1.2203351e-02
-1.2106203e-02 -4.6009089e-03 1.3233708e-02
-4.4691103e-03 -1.6268030e-02 2.7612101e-03
3.5876303e-04 -4.7697118e-04 -1.1899066e-02
-2.3889472e-03 -2.6329729e-02 4.6533473e-03
2.0861899e-02 2.5545903e-02 -3.3292419e-04
-1.1164890e-02 1.7011783e-02 9.5430603e-03
7.9806492e-03 2.9866927e-02 3.3066856e-03
6.2958417e-03 2.6348353e-02 1.9280195e-03
2.5615080e-02 1.7417519e-02 6.8521909e-03
2.1044662e-03 6.2579305e-03 1.2533863e-02
-6.3814586e-03 -4.3002110e-02 -2.1162585e-03
1.7690749e-03 -4.0472089e-02 -4.1045619e-03
-2.1198302e-02 -3.6522757e-02 -8.1495248e-04
2.1441523e-04 -3.2672024e-02 -7.0616726e-03
1.6581522e-02 3.4592402e-02 -1.5080775e-02
2.4203444e-04 -1.6409107e-02 -1.2498039e-06
5.5858777e-03 3.7687701e-03 3.8735067e-03
-1.4698425e-03 -3.4002034e-02 -1.0494692e-02
-1.7674349e-02 -3.6981858e-02 -5.4635202e-03
6.5127069e-04 -8.2255436e-03 -9.7314599e-03
-1.6820063e-02 -1.4632551e-02 -2.7524294e-03
-1.3546793e-02 -1.6549397e-02 1.0654875e-02
-1.8319219e-03 -3.5661556e-02 9.3182267e-03
-1.3114848e-02 -3.4977612e-02 1.4539991e-02
-4.4215153e-03 -3.9746864e-02 -8.4906970e-03
1.6434122e-02 8.6328589e-03 1.4790748e-02
-2.0834745e-02 -2.9341506e-02 -5.3811741e-04
1.7880812e-02 3.4158937e-02 -1.3255147e-02
-7.8885873e-03 -2.5109853e-02 8.2277056e-03
-1.6116521e-02 -9.1242124e-03 -2.1009505e-03
-3.7762163e-03 -3.3445732e-02 -1.1544239e-02
-6.8076768e-03 1.8477738e-02 -3.3415717e-05
1.1462778e-02 3.8061344e-02 5.8322742e-03
-9.4709007e-03 -1.8854065e-02 -1.1051218e-02
-1.7732553e-02 -1.8322932e-02 1.1024436e-02
1.6491473e-03 3.1481577e-02 -3.5854139e-03
6.0541026e-03 -1.7737693e-03 -5.5822258e-03
-8.1539384e-03 -5.7087258e-03 1.0870228e-02
-7.9351900e-03 -7.3735782e-03 9.1407571e-03
-3.5115669e-03 -3.5884530e-03 5.3149171e-03
1.7885519e-02 5.6293191e-03 1.2471580e-02
9.3643394e-03 1.1629672e-02 -1.3048333e-02
-2.0951262e-02 -3.0750237e-02 -2.4659684e-03
-1.7417457e-03 -9.0510588e-04 6.6667113e-03
-1.3563440e-03 2.7711595e-02 -8.6158783e-03
-3.8880279e-03 1.9836613e-02 2.8595160e-03
2.2791460e-02 3.2192156e-02 4.2497385e-03
1.4029194e-03 2.3696067e-02 9.9473361e-04
1.0533281e-02 6.5390131e-03 -8.0182279e-03
1.9820828e-03 -3.9079726e-02 -5.7474368e-03
-6.9050640e-03 1.5980871e-02 1.3536321e-02
-1.8932618e-02 -3.2408223e-02 1.1743456e-02
-1.9079896e-02 -1.8567662e-02 5.0028689e-03
-1.6286997e-02 -9.2027830e-03 1.0605017e-02
2.2084855e-02 1.2614464e-02 1.2824104e-02
-1.3031792e-03 -9.2099002e-03 -1.1298329e-02
1.2628517e-03 -1.4011703e-02 -1.2605264e-03
2.0003702e-02 2.2954826e-02 -1.3418410e-02
9.6828349e-03 3.3060794e-02 5.2759670e-03
-1.2224302e-03 1.8398556e-02 6.0296178e-03
7.7793601e-03 1.4196772e-03 -3.4816566e-03
2.7433912e-03 2.9672762e-02 -1.2260640e-02
1.5195971e-02 1.2175899e-02 1.3291131e-02
-7.5421868e-03 7.6948762e-03 1.6729558e-02
-1.0541734e-02 -4.2358240e-02 2.5807156e-03
1.9135963e-02 3.2465532e-02 -1.3583980e-02
-2.8530530e-03 -2.7153139e-02 -1.0326371e-02
-5.0088938e-03 -2.1670694e-02 4.1069774e-03
-3.9240323e-03 2.4001906e-02 -4.2925691e-03
-7.4477698e-03 -3.7211321e-02 1.3165793e-02
1.5060199e-02 2.2566699e-02 5.2983797e-03
-2.8368712e-03 -2.2192608e-02 -1.0670976e-02
1.2625164e-02 1.2875873e-02 1.2003819e-02
-4.6954666e-03 -3.7899192e-02 -9.9915361e-03
-1.1443023e-02 -2.0272262e-02 9.7045507e-03
-1.3595845e-02 -4.1029725e-02 8.5102688e-03
-1.4170444e-02 -5.3114280e-03 8.0208521e-03
-5.3212962e-03 2.0795860e-02 -6.3035127e-03
-6.6253624e-03 1.9910719e-02 -2.1722137e-03
-9.4689918e-04 -2.8879989e-02 -7.3585477e-03
-1.4403455e-02 -4.1025281e-03 -1.0504318e-03
-1.1855002e-02 1.6269073e-03 8.2718925e-03
-1.3385165e-02 3.0397764e-03 1.4671124e-02
-3.7054337e-04 -1.8825873e-02 -8.1178452e-03
7.5046050e-03 1.9524201e-02 -1.4828120e-02
1.1233559e-03 1.1729146e-03 4.7573027e-03
-5.8524156e-03 1.1783057e-02 -9.1183768e-03
-6.6420505e-03 -3.4513219e-02 1.2129820e-02
-1.2869373e-02 7.8609416e-03 1.4856422e-02
2.5568584e-02 1.2018911e-02 1.2099818e-02
-1.4594628e-02 -3.9032731e-03 1.0491278e-02
-9.5938268e-03 3.6405101e-03 1.6303036e-02
-8.4821891e-03 2.1173236e-04 -9.2431830e-03
1.9330000e-02 3.2136982e-02 -6.6512377e-03
-1.1419717e-02 -1.7357750e-02 9.2227219e-03
2.7043149e-03 -3.7707052e-02 -1.4492979e-03
-8.8712793e-03 -3.1861655e-02 1.2055509e-02
-1.2906956e-02 -1.4526600e-03 -4.4477111e-03
-2.0237942e-03 2.3205381e-02 -9.1149300e-04
-1.2962922e-02 -1.5818024e-02 -8.2675973e-03
-7.7956473e-03 -3.4004976e-02 -1.2191065e-02
2.9435805e-03 -3.8794492e-03 1.4992807e-03
1.4820455e-02 3.8369205e-02 7.5304797e-03
-2.1632906e-03 -2.1010204e-02 2.5924482e-03
-1.4344483e-04 2.8931182e-02 -3.2298077e-03
-1.2401903e-02 -1.1329582e-02 -7.7980978e-03
-1.5095626e-02 -2.5983766e-02 1.2871571e-02
-1.4869637e-02 -4.1298446e-02 1.3156395e-03
1.9036494e-03 -3.5761413e-02 -6.6297217e-03
-9.4248023e-03 -2.4111834e-02 -1.1252410e-02
-3.9406093e-03 -4.3988021e-02 4.7337131e-03
-3.2778811e-03 -4.2574882e-02 1.0290929e-02
-3.9129581e-04 -3.2088773e-02 5.1964538e-03
-2.8001358e-06 -2.0450226e-02 1.0845356e-04
-2.1672894e-03 -1.6211658e-02 -1.0633734e-02
-1.1143820e-02 7.7218074e-03 8.7691274e-03
4.5229358e-04 3.2446740e-02 -7.9494391e-03
-2.6323188e-03 1.7580273e-02 9.0790930e-03
-8.1720489e-03 -3.6226179e-02 -1.1743954e-02
1.3464995e-03 -8.8459440e-03 4.9660189e-04
1.9550134e-02 2.6569170e-02 -4.5929282e-03
-1.3678318e-02 -3.2454683e-02 1.4621522e-02
-9.4892994e-03 7.0552510e-03 -5.0960989e-03
2.0593985e-02 1.8615363e-02 8.6397547e-03
-1.3533603e-02 8.7454015e-03 1.2127940e-02
-1.1033293e-02 -3.2261869e-02 1.3378569e-02
-1.4611323e-02 -1.5967597e-02 -6.3524297e-03
-8.9264813e-03 -7.5661429e-04 1.4546871e-02
1.1628722e-02 4.0790199e-02 4.0579832e-03
8.5096206e-03 2.5842835e-02 2.9539312e-03
2.3363649e-03 3.8135331e-02 -8.0235548e-03
1.8413099e-04 -2.8998116e-02 3.2331198e-03
-7.9955374e-03 -4.1197395e-02 1.1716568e-02
2.1086519e-02 3.4524808e-02 -2.6639977e-03
-1.0303083e-02 9.3975507e-03 -1.4040483e-04
1.6380947e-02 3.5540735e-02 -1.2651212e-02
1.9306384e-02 2.9929552e-02 -1.4274644e-02
2.2620237e-02 9.8188918e-03 7.5640927e-03
2.0179915e-02 2.2318641e-02 7.5079837e-04
1.2997050e-03 -3.6271132e-02 4.8236731e-03
3.4453744e-03 1.8861526e-02 4.1518192e-03
-1.1856757e-02 -1.8921259e-02 -9.8488547e-03
3.3140662e-03 3.9289749e-02 -6.6282696e-03
-1.2882589e-02 -1.6427112e-03 -6.3715185e-04
7.9509009e-03 4.0245686e-02 2.2721493e-04
-4.9108165e-03 -4.1797609e-02 -6.5440867e-03
1.5690481e-02 2.8085804e-02 -1.7097179e-02
7.2660977e-04 -2.6825433e-02 4.6199588e-04
-5.5547349e-03 -1.1547103e-02 -1.1897949e-02
-1.7965813e-02 -3.7179978e-02 1.1652171e-02
2.0225338e-02 2.7484371e-02 -6.8762062e-03
6.8881963e-03 3.1851702e-02 3.0121237e-03
1.5732470e-02 4.0169407e-02 5.8989652e-03
2.3359650e-02 3.0208171e-02 3.7931238e-03
-1.2074788e-02 3.6861725e-04 -7.8293227e-04
4.6554279e-03 1.4060228e-02 9.7232308e-03
1.5922824e-02 1.5688313e-02 1.0729507e-02
1.3221523e-02 2.3222800e-02 -1.6515841e-02
1.2643898e-02 3.8314800e-02 -1.3185776e-02
-9.2629931e-03 -2.1075589e-02 -1.1211793e-02
-1.4539651e-02 -7.3461530e-03 -4.2051341e-03
2.4117947e-02 3.6592569e-02 4.6461813e-03
-9.7869712e-03 -4.2446607e-02 5.0065863e-04
-9.5741602e-03 1.0029189e-02 4.3153337e-03
5.8402996e-03 1.4315757e-02 -1.4193919e-02
1.4093443e-02 1.0154658e-02 -9.1778666e-03
7.8210854e-03 2.6725398e-02 -1.5146816e-02
-1.0490581e-02 -1.2136680e-02 8.2674737e-03
1.9060493e-02 8.1021707e-03 8.6807710e-03
7.3793821e-03 2.6935448e-03 -7.3218415e-03
1.3996579e-02 1.1645467e-02 -1.1109469e-02
-1.4410140e-03 -3.6756257e-04 8.7861483e-03
2.1940517e-03 1.7728743e-02 5.7687770e-03
-1.5739564e-02 -3.4016919e-02 -8.2805316e-03
-1.8328523e-03 -1.3837645e-02 1.5805811e-03
1.3101186e-02 1.0913317e-02 -2.4777489e-03
1.1760448e-03 -1.7416575e-02 -3.7385330e-03
-1.2026195e-02 5.3580305e-03 -4.2775657e-04
-1.5682389e-02 -2.6884896e-02 -7.9900405e-03
1.8853211e-02 2.3943945e-02 -5.9735801e-03
2.5617191e-02 1.3822732e-02 6.6915394e-03
-1.2389292e-02 8.6163434e-04 1.5278711e-02
-1.0095447e-02 -3.0015782e-02 1.1975295e-02
1.9646577e-02 3.6060201e-02 6.3652966e-03
-5.4921844e-03 -1.6061424e-03 -1.1500950e-02
5.7485278e-03 1.9383121e-02 4.7413329e-03
2.0256148e-02 3.1502510e-02 -3.9555078e-03
4.0361185e-03 2.4914607e-02 -1.3495483e-02
-2.2110077e-02 -3.5138323e-02 3.4525347e-03
-5.5747431e-03 -1.9586886e-02 -1.1558979e-02
6.6900580e-03 2.2122698e-02 -1.4710853e-02
-3.1267428e-03 -8.4314506e-03 -1.1971106e-02
6.9203503e-03 -5.3883071e-04 -3.6821812e-03
1.3792969e-02 1.7456707e-02 9.0902270e-03
2.2395205e-02 2.7649424e-02 4.1741674e-03
5.6302571e-04 -2.4702158e-02 -1.9162666e-03
-1.6192633e-02 -8.5854997e-03 8.1008221e-03
-2.0540130e-02 -3.0138569e-02 3.5762786e-03
7.3221735e-03 4.5254233e-03 2.4205431e-03
-3.9515151e-03 -2.7774050e-02 6.3077372e-03
5.2484353e-03 4.1057277e-02 -1.1041132e-02
5.1271673e-04 -3.1737542e-02 -4.7602885e-03
-1.1640133e-02 -5.0846272e-03 -7.4142186e-03
2.0320919e-02 1.9800472e-02 -9.3374395e-03
2.0477827e-02 1.9383612e-02 -1.1508225e-02
-8.9011526e-03 -4.2383184e-02 -2.1338644e-03
-1.4672232e-02 -3.8482805e-02 1.2296762e-02
7.0017438e-03 4.1872238e-02 -5.3704049e-03
1.8032041e-02 1.6812205e-02 -8.3704001e-03
-4.9152114e-03 1.6121866e-02 1.2711324e-02
4.9465218e-03 3.6498998e-02 -1.3756211e-02
4.0031760e-04 -4.2807250e-02 1.2347517e-03
-1.3282381e-04 -4.3702009e-02 -1.5563354e-03
9.8914087e-03 6.7677822e-03 4.8074691e-03
-2.0341934e-03 -3.0907471e-02 -9.8400043e-03
1.9929530e-02 3.3654358e-02 -4.3018977e-03
-1.1399319e-02 -3.7033127e-02 1.3868068e-02
-2.0105996e-02 -3.9086488e-02 6.5098586e-03
2.1082883e-03 -3.5753576e-02 7.3897235e-04
-1.2048449e-04 -6.7065679e-03 1.8968458e-03
-1.3160383e-04 -2.3493917e-02 -6.6766545e-03
1.8636858e-02 6.6071323e-03 1.0366231e-02
-2.0380408e-02 -3.3156245e-02 8.3075056e-03
-9.4652287e-03 1.2045015e-02 -3.2273596e-03
1.3718472e-02 1.4888369e-02 1.0935048e-02
1.4911730e-04 -2.5679775e-02 -4.7149990e-03
-1.2499420e-02 -1.1909156e-03 3.7374275e-03
1.6581875e-02 1.8523865e-02 -4.6067680e-03
-1.8028842e-02 -1.4301312e-02 8.2410004e-03
-3.2148800e-03 -1.0426001e-02 2.4740700e-03
2.1520252e-02 1.0559614e-02 1.4248563e-02
-1.2776011e-02 -8.7032241e-03 -6.8261274e-03
1.4648928e-02 3.3318383e-02 5.7605297e-03
-7.6244715e-03 -1.0527497e-02 6.4396416e-03
1.5473793e-03 1.5208845e-02 1.0099809e-02
-5.7796656e-03 9.1955119e-03 -1.0011771e-02
-1.1432873e-02 -1.3695763e-02 -9.2824425e-03
5.6500623e-03 5.4116749e-03 7.8234410e-03
-4.0246589e-03 3.7519024e-03 -1.2302371e-02
1.7550412e-02 2.8926139e-02 -1.5819809e-02
-1.0482055e-02 9.0731550e-03 7.3926059e-03
-4.2860140e-03 -4.3990510e-02 2.4946313e-03
4.1958037e-03 2.2636731e-02 -1.3742598e-02
-1.8841466e-02 -1.6471849e-02 2.3071439e-03
-1.7057413e-02 -4.1025295e-02 2.5394979e-03
1.4321340e-02 9.2120493e-03 4.6934090e-03
-5.4063214e-03 -9.1398375e-03 -1.1772459e-02
1.0401259e-02 2.9103052e-02 -1.6383358e-02
3.7164697e-03 3.7553006e-02 -1.2465846e-02
-1.1631481e-03 4.6507789e-03 -1.2982766e-02
-4.3340807e-04 -1.1304615e-02 -1.0108444e-02
2.3482020e-02 3.3275701e-02 -6.5437855e-04
1.8529681e-02 2.9472435e-02 4.2951124e-03
-1.0933635e-02 6.7927735e-03 5.3153980e-03
1.1891200e-02 3.3386566e-02 -1.6415353e-02
2.1281165e-04 -2.4796221e-02 1.1985644e-03
-1.9992001e-02 -3.2987936e-02 -5.4876182e-03
-1.1816810e-02 -3.8442994e-02 -8.2098240e-03
-6.9446288e-03 1.3204304e-02 -7.3364055e-03
-9.8430149e-03 1.4788808e-02 8.1151716e-03
-1.1654291e-02 1.0991038e-02 1.4919314e-02
1.3960259e-02 2.0413552e-02 6.4909471e-03
1.4153814e-03 3.6246330e-02 -8.9400625e-03
-1.9151490e-02 -3.8512033e-02 9.1030629e-03
1.7492889e-02 1.6200241e-02 1.0728239e-03

'01B_NHMB_QE-530_Adapis-calc_smooth_geoclean

1.2015594e-02 4.0376419e-02 2.8143072e-03
-1.6745018e-02 -3.9758624e-02 -1.6297925e-03
-1.1956097e-02 4.5094804e-03 1.6107429e-02
6.5433643e-03 7.0955244e-03 -1.3857903e-02
2.1678543e-02 6.9552748e-03 1.3322883e-02
-1.6722679e-02 -1.3970501e-02 -4.6742293e-03
1.8538422e-02 2.8596732e-02 -1.3903498e-02
1.8890337e-04 2.2503953e-02 3.6678451e-03
-2.0191718e-04 -3.1993899e-02 -9.5260402e-03
1.3956147e-03 -3.8145896e-03 3.4433539e-03
-1.4953361e-02 -2.6588702e-02 1.3427137e-02
-1.2595793e-02 4.1878737e-03 -6.2896071e-03
2.4124691e-03 3.7795730e-02 -1.1211148e-02
2.1631268e-02 2.4003414e-02 3.5757903e-03
3.2983744e-03 -1.1180896e-02 -1.0202027e-02
-9.8280774e-04 -3.6613933e-02 1.0128438e-02
1.8834408e-02 1.0576241e-02 -1.0230672e-02
-1.8964043e-03 -2.3057311e-02 2.6520187e-03
-1.7765088e-02 -2.6708862e-02 -6.5830361e-03
-1.6844683e-02 -1.1907377e-02 8.1278443e-03
-6.2354842e-04 9.9049695e-03 1.3186202e-02
-2.9222046e-03 2.0211949e-02 -8.5025694e-03
1.7042818e-02 8.6802239e-03 3.2217742e-03
5.0002959e-05 -4.2039210e-02 -3.7599970e-03
-2.2054749e-02 -3.5605971e-02 1.2172290e-02
8.6501043e-03 1.9502692e-02 -1.5697069e-02
-1.0607899e-02 1.0960681e-02 6.3578164e-03
-4.6034063e-03 -4.5566654e-03 1.3104524e-02
1.3270294e-02 3.7967627e-02 -1.2145125e-02
-5.6813343e-03 -1.9117391e-02 -1.3054674e-02
-5.8495907e-03 -3.1631885e-04 -1.1848413e-02
8.1975654e-03 3.4596326e-02 6.7197485e-03
1.0182954e-02 -5.4477010e-07 -7.4935851e-03
1.1197315e-02 1.7763947e-02 5.9296572e-03
1.8090083e-02 3.6144684e-02 -2.8728823e-03
-3.3610397e-03 -1.2556237e-02 2.5209571e-03
-1.0292054e-02 -3.5628375e-02 1.6143442e-02
-2.0319659e-02 -2.5046540e-02 -6.6092384e-04
-1.7145059e-02 -1.7755947e-03 -4.7788251e-05
-1.0348465e-02 -3.7589947e-02 -1.0293139e-02
-8.4879010e-03 1.6220182e-02 -1.0215299e-03
1.1601849e-02 5.1433667e-03 1.0420787e-02
2.6685476e-03 -3.3237861e-02 -1.4941305e-03
3.8995707e-03 4.0726044e-02 1.3438515e-03
-2.1615529e-02 -3.2360799e-02 2.6225492e-03
9.6248444e-03 3.4679343e-02 -1.5741961e-02
2.1830219e-02 3.7874717e-02 7.2657994e-03
2.0856334e-02 1.6933180e-02 7.2084109e-03
1.9865617e-02 2.5640425e-02 -8.7530112e-03
4.4914539e-03 -1.3757242e-02 -3.9230558e-03
-1.3869633e-02 1.6542509e-04 5.7062839e-03
-1.0839751e-02 -9.8180385e-03 -1.0449043e-02
-5.5437633e-03 -2.8301565e-02 9.0291979e-03
-2.8859055e-03 2.8814468e-02 -3.5317640e-03
-8.9521344e-03 -4.1939868e-02 1.0113805e-02
-1.3817115e-02 -5.0732552e-03 1.5798953e-02
-2.1952612e-03 1.0600992e-02 -1.1612211e-02
1.0183116e-03 -2.2940848e-02 -1.0463311e-02
1.6763591e-02 1.6282636e-02 -3.8028510e-03
-1.0961242e-02 -1.6659343e-02 8.0624831e-03
-4.7750338e-03 3.9503837e-03 1.6693080e-02
1.8477583e-02 1.8550150e-02 -1.3684831e-02
6.5458420e-03 -5.9337803e-03 -3.1262787e-03
-6.1759884e-03 1.6323615e-02 6.4288690e-03
1.1459059e-02 8.1862221e-03 1.0470680e-02
-1.1709578e-02 -2.9640740e-02 -1.0881711e-02
5.4632975e-03 7.6366924e-04 -1.2617443e-02
-1.3662761e-02 -8.1584101e-04 -7.9081857e-03
3.0280563e-03 1.4290970e-03 1.0892211e-02
-1.5564455e-02 -3.9287155e-02 -5.1635744e-03
2.4127291e-03 2.5929471e-02 -1.1102458e-02
1.1091604e-02 1.1755541e-02 -1.3960203e-02
-8.9390153e-03 1.3554904e-02 1.2927758e-02
2.1464968e-02 1.6294967e-02 2.9187327e-03
1.0394366e-02 3.8995211e-02 -3.8575921e-03
-1.7466945e-02 -1.4629703e-02 1.8370060e-03
4.4411822e-03 1.3811859e-02 -1.4276206e-02
-1.2920805e-02 -1.9965894e-02 -9.9587544e-03
4.0794121e-03 1.6013763e-02 3.7349847e-03
1.5002901e-02 7.5388437e-03 -5.3930298e-03
-5.7426867e-04 -4.3150875e-02 3.9001011e-03
-6.8906776e-03 1.7226720e-02 -4.4960449e-03
-1.1969431e-02 5.2576813e-03 2.7910133e-03
1.1545041e-02 1.7456445e-03 6.6620455e-03
1.6222198e-02 3.4443924e-02 -7.9308066e-03
-1.9495909e-02 -2.0846025e-02 6.6927567e-03
-8.9683624e-03 -4.1464883e-02 -3.8464443e-03
4.9690810e-03 4.1266282e-02 -9.7725114e-03
1.5878766e-02 2.5844435e-02 4.7525262e-03
1.9191904e-03 3.0981042e-02 3.6782098e-03
6.6829700e-03 2.3062060e-02 4.1900557e-03
1.4214360e-02 2.4859972e-02 -1.6673449e-02
1.9843651e-02 4.9540361e-03 7.3229803e-03
-2.1077128e-02 -3.0172353e-02 1.0039582e-02
-7.9762761e-03 -2.3965995e-02 8.2675729e-03
-1.4677742e-02 -4.0602549e-02 8.4683406e-03
6.2389247e-04 -1.6396187e-02 -1.1830421e-02
9.1044225e-04 -3.7443763e-02 -7.3925464e-03
1.2714169e-02 5.0492675e-03 -9.8703805e-03
-1.5394064e-02 -1.4684567e-02 1.1353650e-02
3.4794305e-03 -6.8544766e-03 4.1430519e-04
-8.5494198e-03 2.9228983e-03 -8.9632139e-03
-3.4930574e-03 -6.1080038e-03 5.6960717e-03
2.3910614e-02 3.3410445e-02 1.1434853e-03
-1.2423728e-02 8.5294399e-03 1.0070014e-02
1.2028917e-02 3.5589069e-02 8.8662830e-03
1.2748497e-02 3.6755534e-02 -1.6181347e-02
-1.8251444e-02 -3.3532638e-02 1.7643983e-02
1.9236332e-02 3.9842435e-02 3.2998249e-03
-9.0801428e-03 -9.9183103e-03 1.0204016e-02
-4.8092344e-03 -6.8376973e-03 -1.2852904e-02
1.5770133e-02 1.2537723e-02 1.1161498e-02
-6.0223166e-03 2.3061273e-02 -1.1646310e-03
-1.2373085e-02 -1.5908061e-02 -9.8850104e-03
2.5687541e-03 -3.8700887e-02 4.3456424e-04
-3.8070004e-03 -3.8469191e-02 1.3975874e-02
-5.9719698e-03 -2.3581584e-02 -1.3073358e-02
-9.5877272e-03 1.3245829e-02 2.2278727e-03
-1.9857946e-02 -2.6907669e-02 -2.5668803e-03
-8.4927416e-03 -1.6475667e-04 1.7119586e-02
2.0996784e-02 1.5744926e-02 -9.4352208e-03
8.9564976e-03 5.8188960e-05 1.2439514e-04
-1.0830295e-03 2.9485754e-03 -1.3254614e-02
2.7292550e-03 -2.6714920e-02 -3.5732926e-03
1.5902637e-03 -3.0184771e-02 3.4968018e-03
-8.9174347e-03 -4.1107073e-02 2.9920710e-03
-1.4968886e-02 -5.0818643e-03 9.5510331e-03
1.5510854e-02 4.1207611e-03 1.3482156e-02
3.2623372e-03 7.5998223e-03 1.2755533e-02
-9.9294675e-04 3.5093443e-02 -3.6032684e-03
2.3474293e-02 1.0744582e-02 6.1643718e-03
-1.5460387e-02 -7.1085072e-03 -6.1710503e-03
-2.0059058e-02 -2.3626033e-02 6.4219510e-03
-1.5687276e-02 -6.7069405e-03 4.4048012e-03
-1.1182080e-02 -3.1146589e-02 1.4648201e-02
7.9040123e-03 4.0722037e-02 6.6608254e-03
-1.8096861e-02 -1.9553152e-02 -3.1171902e-03
-1.4783046e-03 -1.8598732e-02 1.6297535e-03
-2.1301931e-02 -3.5573003e-02 -1.0730408e-03
-1.5085955e-02 -3.9455150e-02 1.3244875e-02
-1.6422455e-02 -3.6789837e-02 -9.0534441e-03
1.8412363e-02 3.1666483e-02 6.9588548e-03
6.3738112e-03 3.7548007e-02 -1.5294881e-02
2.2608167e-02 2.8417200e-02 -3.4559354e-04
1.3005156e-02 5.2829978e-03 2.5855864e-04
-5.2592340e-03 -1.1371949e-02 -1.3028317e-02
-1.6228217e-02 2.7210440e-03 -4.8413360e-03
-6.3836655e-03 -3.2948817e-02 -1.2661736e-02
9.0118936e-03 4.0491989e-02 5.0162014e-04
2.1508114e-02 2.8958442e-02 -1.2272643e-02
-7.3869151e-03 1.5919399e-02 8.6279294e-03
8.1050814e-03 2.9939000e-02 -1.3846188e-02
-4.9569849e-03 1.8437319e-02 3.6222085e-03
1.1630335e-02 3.7652344e-02 -6.5069809e-03
-1.8472292e-03 -3.9953389e-02 -7.5926768e-03
1.9010598e-02 1.8476877e-02 -7.7215652e-03
2.8347549e-03 -2.0222584e-02 -1.9498285e-03
-1.7214403e-02 -9.0990375e-03 -4.8865761e-04
-7.0250095e-04 2.6019028e-02 -8.4382585e-03
6.9292992e-04 4.1513505e-03 1.4357662e-02
7.6025967e-03 1.6874291e-02 -1.5448362e-02
-4.3029478e-03 -3.1156253e-02 1.0448082e-02
-1.0258443e-02 -8.7191958e-03 1.1942626e-02
5.5042082e-03 -8.6637395e-03 -7.4895722e-03
2.2233160e-03 -2.7694455e-02 1.2910252e-03
-2.1625472e-02 -3.6494521e-02 9.2451988e-03
2.0496973e-02 2.2230277e-02 4.5584633e-03
-1.0344915e-02 -2.5280165e-02 -1.1514399e-02
8.8935917e-03 1.3349334e-02 7.2581671e-03
1.7785933e-02 1.0113686e-02 -7.6242425e-03
-1.5771068e-02 -2.2808921e-02 1.1848769e-02
-1.3637545e-03 -4.1821126e-02 9.1601077e-03
2.1326140e-02 1.2665380e-02 1.0299408e-02
3.4227462e-03 -1.7590655e-02 -7.0065509e-03
-2.0608724e-02 -3.4887062e-02 -4.3939436e-03
3.5775800e-03 4.0646558e-02 -2.2486697e-03
2.6321755e-03 1.8036639e-02 3.5782837e-03
-2.3941462e-03 -2.0213301e-04 1.5018681e-02
1.4408605e-02 2.2563555e-03 6.7268105e-03
-7.1600256e-03 -1.8543831e-02 5.9797398e-03
1.7761194e-02 4.0382060e-02 6.4351243e-03
1.2639095e-02 1.6406329e-02 -1.4587448e-02
1.6727550e-02 2.1501905e-02 5.9504219e-03
-9.8531100e-03 -4.1170688e-03 -9.9298903e-03
-1.7304927e-02 -2.1750001e-02 -5.0902854e-03
6.2648077e-03 3.5383968e-03 9.3518054e-03
2.7362786e-03 2.0457680e-02 -1.2561490e-02
2.1997785e-02 2.5297404e-02 -1.2371536e-02
-1.0729753e-02 -2.7526771e-02 1.2310770e-02
-7.9809446e-03 1.4272922e-02 -4.2241521e-03
-1.2308238e-02 -8.5606112e-03 -8.7010371e-03
-2.7276464e-03 -2.6070797e-02 4.8070615e-03
-1.8475621e-02 -1.7811614e-02 9.8521293e-03
1.5981125e-02 8.6462087e-03 1.3856608e-02
-8.8310224e-03 1.7202612e-02 3.2342913e-03
-3.4310352e-03 9.7741063e-03 1.4164090e-02
1.8231165e-02 2.2361233e-02 -3.1851925e-03
7.2788068e-03 -2.5053896e-03 -9.3815956e-03
6.1917291e-03 -4.7874879e-03 -9.3156208e-03
-8.0273149e-03 5.7866257e-03 1.6973102e-02
-1.4395238e-02 -9.4342984e-04 1.4406916e-02
6.2064763e-03 -4.8425966e-03 -1.0791958e-03
-1.2204805e-02 4.5486385e-03 5.1152828e-03
8.3435179e-04 3.1416354e-02 -8.8516104e-03
-5.2515205e-03 2.0661220e-02 -5.5544364e-03
1.7452799e-02 1.5052090e-02 -1.3014824e-02
1.9554017e-02 3.2192632e-02 -6.9031720e-03
7.6616968e-03 1.6552922e-02 4.1160239e-03
4.7707561e-03 3.3705443e-02 -1.2482744e-02
1.5883290e-02 1.3081793e-02 -2.0120439e-03
1.9530960e-02 1.9420861e-02 8.1823855e-04
-3.4251955e-03 1.4101515e-02 -9.8413524e-03
7.4723803e-04 3.3764103e-02 3.4226587e-03
-2.0545884e-02 -3.2171837e-02 1.4593938e-02
3.3380982e-03 1.1839097e-02 -1.4111231e-02
8.3184899e-03 3.8174980e-02 -1.6143524e-02
-1.3985504e-02 3.4732734e-03 1.3315765e-02
1.7503242e-02 1.4516261e-02 -7.0147473e-03
9.7888795e-03 2.4744979e-03 -9.8447739e-03
1.3387481e-02 3.2481645e-02 -1.6278982e-02
1.3358912e-02 3.3586876e-02 8.5838869e-03
-1.3248812e-02 1.8883388e-03 -7.3912719e-03
-7.2156839e-04 2.7099281e-02 3.0730226e-03
1.7282768e-02 2.8016416e-02 5.2700765e-03
1.1604273e-04 1.3720248e-02 7.8643739e-03
-1.1614023e-02 -4.1153469e-02 8.2468706e-03
1.2484113e-03 3.9876565e-02 -3.8556123e-03
-1.8472596e-02 -3.9545014e-02 5.2066656e-03
-1.8203723e-02 -3.8637590e-02 -3.8055989e-03
-1.4014351e-02 3.5796604e-04 3.4667214e-03
2.1647669e-03 -1.3329042e-03 -1.3428962e-02
-3.1620000e-03 5.0356666e-03 -1.2224633e-02
-9.6321575e-03 6.8586631e-03 -6.5131725e-03
-1.4157837e-02 -2.8924703e-02 -9.7445633e-03
-2.0539711e-02 -2.4937947e-02 2.2566453e-03
-1.6084182e-02 -1.0222469e-02 1.2632268e-02
1.6710983e-02 3.7733233e-02 -1.7782487e-04
-1.6452490e-02 -1.0244829e-02 5.1686392e-03
7.0972645e-03 5.8239498e-04 5.3960663e-03
-4.1596205e-03 -4.3370910e-02 1.1064051e-03
-1.5268307e-02 -3.8854309e-02 -7.6559346e-03
1.4315441e-03 1.1299288e-02 1.1353507e-02
-6.5625695e-03 -2.8998796e-02 -1.1775927e-02
-1.1363041e-02 1.3424579e-02 1.1239018e-02
1.3467035e-03 -3.9372994e-02 6.0623646e-03
-9.4828971e-03 -3.9476391e-02 1.4723285e-02
2.3321570e-02 3.7643552e-02 2.3432307e-03
1.8292956e-02 2.6167500e-02 -1.4589462e-02
-1.9543703e-03 -3.6383620e-02 -1.0134167e-02
1.0253139e-02 2.8246623e-02 5.1471629e-03
-1.0589276e-02 -3.3189134e-02 -1.2156750e-02
-1.8339810e-02 -2.8749442e-02 1.4472081e-02
2.0534959e-02 4.6048291e-03 1.0683680e-02
-7.9094394e-03 4.8614129e-04 -1.0279963e-02
-1.8605243e-02 -1.9608577e-02 2.5451843e-03
1.0182014e-02 3.9046236e-02 -8.2225472e-03
-1.3182806e-02 -1.4268468e-02 1.0463346e-02
1.6869354e-02 1.1562155e-02 1.3345381e-03
8.9096758e-03 8.5262793e-03 -1.3473341e-02
1.4995840e-02 5.3438792e-03 -6.3982101e-03
1.2160731e-02 2.6860273e-02 4.9701565e-03
7.4768870e-04 -2.7215246e-02 -1.0190448e-02
2.2688207e-03 -3.6425206e-02 -1.4133518e-03
-2.3393556e-03 -4.1480895e-03 1.1194404e-02
-2.9989148e-04 -4.8964681e-03 4.0036269e-03
-6.1455089e-03 1.2384375e-02 1.2919394e-02
6.0927751e-03 2.3653705e-02 -1.3650686e-02
-1.9165261e-02 -2.3801031e-02 1.0393945e-02
-1.2576057e-02 -2.1792439e-02 1.0432958e-02
1.7324946e-02 3.2107921e-02 -1.1741588e-02
-1.7741049e-03 2.6375458e-02 1.2936085e-03
-4.7922479e-03 -1.9488800e-02 4.0254593e-03
-8.0014642e-03 -2.4066060e-02 -1.2399618e-02
4.4458355e-03 -9.5185355e-03 -1.4940297e-03
-1.7809453e-02 -1.4999917e-02 -2.8309522e-03
-1.3675073e-02 -2.3051151e-02 -9.8199691e-03
5.2274773e-03 3.0353521e-02 4.4709947e-03
-1.3285780e-02 7.4261918e-03 1.3952006e-02
-8.0985335e-03 9.1834584e-03 -6.9354373e-03
4.3650820e-03 5.4737720e-03 1.0954651e-02
1.3099854e-02 6.5600200e-03 1.2115950e-02
9.0412279e-03 -9.9421023e-04 -2.9368232e-03
-5.1616004e-03 6.4398772e-04 1.6587506e-02
-6.0369172e-03 -1.4889063e-02 -1.2870869e-02
-2.3175069e-03 1.7294798e-02 -9.9298359e-03
-1.3654316e-03 3.4230931e-02 -4.2935480e-04
5.1997513e-03 2.1205522e-02 3.7202350e-03
1.7056278e-04 -1.1037332e-02 8.7817123e-04
8.6919166e-03 4.0513213e-02 -1.4063072e-02
1.0847708e-02 1.3960521e-02 8.7849452e-03
8.0011014e-03 1.0759035e-02 -1.4501719e-02
-1.1287518e-02 7.8651785e-03 -2.1438744e-03
-1.0439571e-02 -1.8688574e-02 -1.1382867e-02
2.4128627e-03 -2.4573027e-02 -5.7791191e-03
-1.4595743e-02 -1.7848465e-02 -8.0121160e-03
1.3497974e-02 4.7341010e-03 2.3493525e-03
-1.7752926e-02 -3.5280291e-02 -8.5936232e-03
1.3739684e-03 -1.9748692e-02 -1.0373440e-02
1.4136541e-02 3.9172959e-02 1.2628497e-03
-7.0656832e-03 -4.2452567e-02 7.0675995e-03
3.0588384e-03 -3.7135245e-02 4.0445098e-03
1.4612273e-02 3.6638455e-02 -1.5194574e-02
-1.7232526e-02 -1.5926784e-02 4.6245599e-03
1.0184038e-02 4.1267646e-02 5.9876506e-03
-1.8016479e-02 -3.0160654e-03 -2.0902107e-03
9.0174190e-04 -6.7743973e-03 -1.2938732e-02
-1.0969153e-02 8.1054926e-03 2.7485310e-03
5.1456879e-03 2.5322621e-02 3.9327326e-03
-8.8790042e-03 -5.9855301e-03 1.4446072e-02
2.1274375e-03 -3.2323668e-02 -4.9658290e-03
1.1618977e-02 3.1577771e-03 -9.0437112e-03
9.7480096e-03 2.8097622e-02 -1.4768821e-02
6.1511782e-03 -4.5840192e-04 3.8641328e-03
-2.0284336e-02 -2.9031992e-02 1.1788367e-02
1.3989138e-02 1.8536561e-02 -1.5104209e-02
-3.1136523e-03 -4.1416771e-02 -6.3403787e-03
-4.5754383e-03 -8.4243300e-03 7.7140603e-03
2.1867392e-02 1.0120171e-02 1.2096511e-02
-1.0655892e-02 -4.0741714e-02 1.2983011e-02
-8.8215638e-04 -4.3157969e-02 -7.0125796e-04
-1.0513628e-02 -3.9585147e-02 -2.6712182e-04
-7.3189853e-03 -1.5467359e-02 5.5917743e-03
8.4783078e-04 -1.2803536e-03 7.5117892e-03
-1.5483879e-02 2.2298328e-03 -8.2007733e-04
2.0162928e-02 9.8332207e-03 4.1963203e-03
-2.2318098e-04 -2.9023409e-02 4.8284803e-03
-1.7368353e-02 -4.0254890e-02 8.3458707e-03
2.0393807e-03 -1.3858989e-02 -1.1083906e-02
5.7259174e-03 2.0050851e-02 -1.4113104e-02
-1.1923499e-02 -5.7231783e-03 -8.7105391e-03
-3.0461240e-03 -1.1328673e-02 -1.3307185e-02
-2.1210361e-02 -2.9520130e-02 6.2135541e-03
-1.4572963e-02 -3.0426661e-02 1.5906760e-02
-7.4618080e-03 -2.6384384e-02 9.2757307e-03
-3.3261498e-03 -6.8557003e-03 8.1650028e-03
-1.4267560e-02 -1.2754479e-03 8.5793579e-03
2.3071718e-02 3.5109511e-02 4.7787925e-03
1.7146513e-02 3.7114374e-02 9.5383419e-03
1.7825532e-02 3.4657118e-02 -5.8566338e-03
1.2678026e-03 3.9203858e-02 -9.4062432e-03
4.6372092e-03 1.1511014e-02 8.8844008e-03
2.2197715e-02 1.5017260e-02 8.0321735e-03
2.0642044e-02 3.1084868e-02 -4.4788231e-03
1.9853722e-02 3.9786141e-02 7.4791823e-03
-1.9984835e-03 -1.8619080e-02 -1.2934045e-02
2.3425166e-02 3.0874764e-02 5.6120156e-04
2.2162920e-02 6.8582614e-03 8.1294543e-03
1.3644775e-02 3.9345360e-03 1.1255663e-02
-4.1695718e-03 -1.0639749e-02 3.3559047e-03
-1.9689979e-02 -2.0273454e-02 -3.0114854e-04
1.3870277e-03 -3.2176448e-02 -7.8884534e-03
4.5446416e-03 3.9044623e-02 4.4054390e-03
-1.4887091e-02 -1.8949954e-02 1.0937683e-02
-1.9337715e-02 -2.1833697e-02 4.8913030e-03
-1.6569857e-02 -1.0374210e-02 -5.0147056e-03
-9.2476850e-04 -3.4115395e-02 8.3864377e-03
-1.5803207e-02 -3.8251240e-02 1.5149614e-02
8.1279572e-03 3.8620036e-02 7.4425798e-03
-2.2059836e-02 -3.3651145e-02 9.9082592e-03
1.7679421e-02 1.2021930e-02 -1.1679536e-02
6.0395053e-03 3.3966735e-02 5.5881862e-03
-1.5528638e-03 7.2963593e-03 -1.2601187e-02
-1.0596056e-02 -3.9794434e-02 -8.3827257e-03
-5.1592190e-03 -3.3982753e-02 1.2887882e-02
-2.2188253e-03 2.3753202e-02 -7.9260621e-03
-1.3584607e-02 -3.5205883e-02 1.6952193e-02
2.2289654e-02 2.3928152e-02 -1.0401407e-02
-1.9507439e-02 -2.3560602e-02 -1.9504312e-03
-1.3516567e-02 -1.0060781e-02 1.3232882e-02
-1.5702636e-02 -4.5645338e-03 2.5142531e-03
6.1535745e-03 3.5395642e-02 -1.3967163e-02
-9.5231090e-03 2.7030742e-03 1.7327809e-02
-6.5857557e-03 -9.4665424e-03 -1.2575156e-02
2.8970882e-03 3.0815395e-02 -1.0792109e-02
1.3990078e-02 7.7871428e-03 -1.0855178e-02
2.0141472e-02 2.0653225e-02 -1.3465950e-02
2.0620003e-02 2.8406067e-02 4.4427588e-03
2.2364241e-02 3.7830758e-02 4.2845983e-04
1.6636263e-02 1.4842676e-02 9.6701023e-03
-3.7222640e-03 -2.1000862e-02 -1.3195784e-02
3.2299617e-03 1.3596060e-03 -1.3628510e-02
-1.4472793e-04 -4.0569649e-02 -6.3450337e-03
2.1458405e-02 1.8432185e-02 -9.1100547e-03
1.5057944e-02 1.8914808e-03 9.4540602e-03
5.3416455e-03 -7.0332979e-03 -1.4070020e-03
1.1866298e-02 2.3629847e-02 -1.7028037e-02
1.1985460e-05 3.6029437e-02 2.0451874e-03
-9.6106704e-03 -1.8850056e-02 7.8267567e-03
-5.3956503e-03 -4.2209696e-02 1.0205860e-02
-4.8540872e-03 2.1436436e-02 1.5125362e-03
-2.0947521e-02 -3.7355049e-02 2.4676581e-03
-2.7268811e-03 -3.6096368e-02 1.2541573e-02
-7.8827085e-03 1.8865656e-02 -1.0991844e-03
-5.1177219e-03 1.5131740e-02 8.2247687e-03
-1.1839341e-02 2.3785412e-03 1.6449049e-02
-2.1373262e-02 -3.3558874e-02 -2.0737843e-03
-1.1212486e-02 1.0984882e-02 8.3850319e-03
-1.2883443e-02 4.2927206e-03 8.3783989e-03
-4.2053045e-03 7.1335886e-03 -1.1093993e-02
-6.6868482e-03 2.8238415e-03 -1.0505500e-02
1.1406441e-02 3.1142801e-03 -8.0199026e-04
-7.1813257e-03 -3.7400767e-02 -1.0890407e-02
6.4393429e-03 4.0798449e-02 -7.9052845e-03
-9.3799007e-03 1.5091346e-02 3.8738070e-03
2.2160758e-02 2.5121810e-02 8.5221823e-04
-2.5889426e-03 2.7604031e-02 -1.1275423e-03
-1.4473388e-03 -2.6779736e-04 -1.3320368e-02
1.0502269e-02 3.0464376e-03 9.0870863e-03
2.3975707e-02 1.1741762e-02 9.8476641e-03
1.7463687e-02 3.8869229e-02 1.7474315e-03
-6.3261912e-03 -3.6883219e-02 1.4884077e-02
-6.2604464e-03 -5.5071627e-03 -1.2284630e-02
3.1880515e-03 -3.4812609e-02 1.8042680e-04
1.5582272e-02 9.0714325e-03 1.3692994e-03
-1.8939802e-02 -3.9274988e-02 -7.3017108e-04
3.0071272e-03 -4.5739860e-03 2.1121824e-03
9.5114490e-03 1.9242352e-02 4.5438180e-03
-1.2788905e-02 -1.1262319e-02 -8.9178161e-03
4.1123719e-04 2.4556824e-02 -9.9394579e-03
1.3715627e-02 1.4085728e-02 -1.3680754e-02
2.0201412e-02 2.0753926e-02 -8.4456693e-03
-8.5633760e-04 -2.0880856e-02 1.6427725e-03
-8.0366753e-03 -4.1610867e-02 -1.4988907e-03
1.0290783e-02 3.6715726e-02 -1.6466600e-02
-8.1738938e-03 -8.0583517e-03 1.1647984e-02
1.0191552e-02 3.9156302e-02 -1.6041070e-02
-1.8075720e-02 -1.4498417e-02 9.7434122e-03
1.8415118e-03 1.4840697e-02 4.6833012e-03
1.5832042e-02 6.0233000e-03 3.8785541e-03
-4.3773273e-04 -1.1915928e-02 -1.2990638e-02
-9.2306460e-03 -1.1571147e-02 -1.1641365e-02
-1.9914688e-02 -3.0039526e-02 -6.0151283e-03
1.6849624e-02 6.7327129e-03 1.4583724e-02
-3.7000806e-03 -2.3594426e-02 4.5701659e-03
-1.5236273e-02 -6.3307183e-03 1.3479143e-02
-1.7096830e-02 -3.8086425e-02 -7.0446434e-03
-1.9403633e-02 -2.0881406e-02 8.8101595e-03
1.5951058e-02 1.9729255e-02 6.7415989e-03
1.6814913e-02 1.0514008e-02 1.2475231e-02
-1.3058369e-02 -4.0653015e-02 5.9937668e-03
3.4972138e-03 -1.9255159e-02 -4.3359916e-03
-1.7122068e-04 -1.6378404e-02 4.8654169e-04
2.0435552e-02 5.0075032e-03 1.3103715e-02
-7.2364807e-04 1.6522638e-03 1.4622483e-02
-1.0456135e-02 -2.8631642e-03 1.6418845e-02
6.5457994e-03 -8.5076017e-04 -1.1215743e-02
1.9392310e-02 2.4560922e-02 -3.0609968e-03
2.3297202e-02 8.8623760e-03 7.6223339e-03
1.2087043e-02 2.9715850e-03 2.8474669e-03
2.2169707e-02 8.9865589e-03 5.6442488e-03
-1.7482038e-02 -5.2757251e-03 -2.7525523e-03
8.3116907e-03 4.0262255e-02 -1.9526986e-03
-9.0077947e-03 1.5850866e-02 1.3839238e-03
2.6624686e-03 -2.7681846e-02 -1.3052588e-03
-5.0790638e-03 -1.6556279e-02 3.9554913e-03
2.1360338e-02 1.6057341e-02 -1.1636261e-02
1.5497557e-02 2.8597577e-03 1.1263561e-02
-3.5648143e-04 1.9399580e-02 3.6982029e-03
1.3154029e-02 3.9211628e-02 8.3406947e-03
-1.8977015e-02 -3.8830371e-02 1.2950660e-02
2.4528958e-04 3.6431878e-02 -5.9643074e-03
1.5190429e-02 2.6941868e-02 -1.6397914e-02
-1.2964783e-02 2.1923310e-03 4.0668887e-03
1.9041674e-02 1.6439662e-02 1.0598002e-03
8.6035470e-03 4.1076573e-02 3.4005366e-03
5.9529939e-03 1.5408184e-02 4.4779726e-03
-1.0471465e-02 3.4436407e-03 -7.0419536e-03
1.5823372e-02 1.0822516e-02 -5.0347670e-03
-1.6225770e-02 -4.1528915e-03 -6.7159693e-03
2.0901651e-02 2.9378339e-02 -9.5137454e-03
1.2063670e-02 3.4794450e-03 -3.2639870e-03
2.1222442e-03 -3.3430985e-02 4.5766696e-03
-2.1323346e-03 -3.1537222e-02 8.2169417e-03
1.9515250e-02 3.0923035e-02 -1.1558556e-02
-2.0054764e-02 -2.3728254e-02 4.2176056e-03
-1.3447348e-02 5.6159304e-03 1.0992263e-02
1.9644482e-02 2.9704933e-02 -6.1099186e-03
-1.3929647e-02 7.9662194e-04 9.2238292e-03
8.0118186e-03 3.6017275e-02 -1.5549827e-02
-1.5190404e-03 3.1673831e-02 -3.9579205e-03
-9.9052880e-03 1.3560333e-02 5.7020156e-03
6.1342253e-03 4.0872272e-02 -7.8065156e-04
-6.9760377e-03 -3.0322323e-02 1.1725442e-02
4.7691851e-03 -1.2745610e-02 -6.2063882e-03
3.3591964e-03 3.5405124e-02 -1.1632878e-02
1.0710287e-03 3.8953562e-02 -5.6893581e-05
-1.6697547e-02 -1.9595880e-02 -5.4596747e-03
1.6152740e-03 9.5820914e-03 1.2756090e-02
-4.4099557e-03 -2.8063010e-02 -1.1941671e-02
-1.5301599e-02 -7.9366449e-03 7.4461154e-03
2.5879208e-03 -2.0664938e-02 -7.2314939e-03
7.3674314e-03 -8.5718037e-04 1.6548616e-03
4.5390980e-03 5.4333023e-03 -1.3670939e-02
1.4441105e-03 -2.0816744e-02 2.6018627e-04
8.9927160e-03 1.2928801e-02 -1.5036882e-02
1.7554546e-02 1.9012264e-02 -5.0738338e-03
1.9708714e-02 1.8931615e-02 6.3975743e-03
-1.9770913e-02 -3.6872345e-02 -3.7461137e-03
9.0561434e-03 8.6557103e-03 9.3243390e-03
1.5259314e-02 1.1098197e-02 -2.6316315e-03
1.5704115e-03 -2.5125499e-02 -8.6832118e-03
-2.0836269e-03 4.6198445e-03 1.5660639e-02
1.2866840e-02 3.6888365e-02 -9.1093242e-03
-1.8763357e-02 -3.5868616e-02 1.6577503e-02
1.5501628e-02 3.1851381e-02 7.6598842e-03
-1.5339016e-02 4.9536141e-03 -3.5444548e-03
2.1501146e-02 2.0756349e-02 2.8387872e-03
-1.5335936e-02 -6.6237609e-03 1.1029323e-02
-3.0494436e-03 2.6168219e-02 -5.6311645e-03
1.7458452e-02 1.8191093e-02 -2.9204429e-03
-1.0751368e-02 -2.7516658e-02 -1.0571291e-02
1.5061340e-02 2.2657363e-02 5.3459252e-03
-1.8396961e-02 -3.1104162e-02 1.6605440e-02
-1.2836143e-02 -2.5882544e-02 1.2233513e-02
-9.5871083e-04 1.2967869e-02 -1.2002069e-02
1.0437222e-02 1.4963227e-02 -1.4968856e-02
-8.0888489e-03 1.8707097e-02 1.1567617e-03
-6.0156376e-04 7.0741659e-03 1.4669271e-02
6.7722117e-04 -2.9892557e-02 -9.6354586e-03
-1.5666572e-02 1.7930999e-04 -6.7057610e-03
2.2683120e-02 3.1396233e-02 -2.2720096e-03
-6.8301141e-03 -1.2676694e-02 -1.2699789e-02
2.3376656e-02 3.6748826e-02 -1.3027496e-03
-1.4569229e-02 -1.9733219e-03 4.8674860e-03
9.5589356e-04 -2.5481494e-02 1.8298463e-03
2.2518980e-02 1.3782826e-02 3.9414260e-03
-1.5868992e-02 -1.2443708e-02 -5.8222601e-03
1.3637876e-02 3.7288160e-02 8.8590249e-03
-7.1263590e-03 2.1058228e-02 -1.3688537e-03
1.8960466e-02 1.5871790e-02 -8.0351127e-03
-1.1929199e-02 -4.0560348e-02 3.0848830e-03
-3.4832863e-03 1.1842733e-02 -1.0294164e-02
-1.7674834e-02 -1.6265037e-02 6.9465205e-03
-1.2594615e-03 -3.8253064e-02 1.1892988e-02
4.0616747e-03 3.6810021e-02 4.5666863e-03
-1.7527770e-02 -1.2585794e-02 1.1018553e-03
-2.1179835e-02 -3.1238575e-02 3.5307051e-04
-4.1003252e-03 -3.4177782e-02 -1.1979430e-02
6.1511157e-03 -7.8723647e-03 -4.3004685e-03
-9.0003006e-03 1.1130564e-02 -4.5360779e-03
-1.8346803e-02 -1.7484278e-02 -2.1129929e-03
-1.8569941e-02 -2.5131546e-02 -4.4691549e-03
1.5706823e-02 3.5274869e-02 -4.7082146e-03
-5.9948060e-03 -3.2046274e-02 1.2255896e-02
-4.4082049e-03 -8.8204114e-03 4.3357593e-03
-8.7934127e-03 -8.5358218e-03 -1.1557094e-02
-2.1688916e-02 -3.1976288e-02 5.2646330e-03
3.6801022e-03 2.8473801e-02 -1.1586118e-02
-7.3125982e-03 1.9118282e-02 3.2325707e-03
8.2127687e-03 4.2517301e-03 -1.2190278e-02
-2.0895502e-02 -2.9070521e-02 8.3246139e-03
1.8118056e-02 2.0196666e-02 -1.9473628e-03
4.3306894e-05 -4.1889961e-02 5.4297393e-03
-1.0714174e-02 -3.5460441e-02 -1.1514139e-02
-2.0200612e-02 -2.2666637e-02 3.4118279e-04
-1.0211326e-02 9.5831564e-03 -1.8396764e-03
-1.5090019e-02 -3.8932920e-03 4.3518494e-03
-1.7668871e-02 -3.2754545e-02 -8.9991117e-03
6.0719390e-03 1.0906431e-03 7.2322685e-03
2.4215966e-03 4.1216101e-02 -9.1778846e-03
-8.7206818e-03 1.5255367e-02 1.0631185e-02
-4.4359950e-03 7.3649766e-03 1.5802253e-02
6.8709093e-03 -5.9540925e-03 -5.7656762e-03
2.0360923e-02 2.6763335e-02 -1.3747652e-02
1.2079837e-02 3.8128008e-02 -3.0036494e-03
5.4233076e-03 -7.0231310e-03 -9.0153385e-03
-1.0962393e-03 1.5610096e-02 -1.1249209e-02
-1.0607014e-05 -6.0006653e-05 1.3545109e-02
-6.8185237e-03 -4.1926994e-02 4.0750264e-03
-1.4389589e-03 -1.3254408e-02 1.1867585e-03
1.0722488e-02 1.7628462e-02 -1.5503746e-02
1.8833996e-02 2.1171447e-02 5.6977537e-03
-8.0643031e-03 -3.0733474e-02 -1.2193766e-02
1.6006578e-02 3.9879279e-02 3.3976635e-03
-1.1479678e-02 -3.7617832e-02 1.6156419e-02
7.9707759e-03 2.5897219e-02 -1.4255173e-02
-8.8962245e-03 -4.2029553e-02 7.9217380e-03
1.2338484e-02 3.0630072e-02 -1.6133141e-02
5.5279652e-03 4.0138331e-02 -1.3781923e-02
2.6571194e-03 -1.7485140e-02 -1.4152999e-03
1.4913839e-02 3.1088854e-02 -1.5532592e-02
-1.4440623e-03 2.9543781e-02 -6.5023591e-03
5.8443061e-03 3.6564872e-02 5.6625725e-03
-3.4905348e-03 -2.9763915e-02 8.4280667e-03
-1.1920209e-02 9.7580838e-03 1.4616024e-02
-1.2149795e-03 -2.2095307e-03 1.2868059e-02
-3.0562516e-03 1.8698089e-03 1.5925004e-02
4.2602070e-03 3.2880291e-03 1.0797277e-02
-4.1722181e-03 1.6467202e-02 4.6213668e-03
-9.4314821e-03 1.6275375e-02 8.8133476e-03
5.7073231e-03 -2.9845369e-03 -1.0943621e-02
1.6227314e-02 9.0981273e-03 -6.3607997e-03
7.2745401e-03 -4.1731394e-03 -7.4124544e-03
1.3347435e-02 6.5297149e-03 -2.3443971e-03
3.9669163e-04 -3.8977618e-02 8.6711993e-03
-5.5506342e-03 -3.5663621e-02 -1.1859409e-02
-1.5857259e-02 -1.6708768e-02 1.1216048e-02
-7.6988876e-03 -1.3074568e-02 5.9562937e-03
-7.5734323e-03 1.7476668e-02 5.0751547e-03
-1.0141983e-02 5.3277093e-03 1.6758758e-02
1.7747735e-02 2.3894435e-02 5.0066929e-03
-1.4241328e-02 1.5890941e-04 1.1902117e-02
7.9062870e-04 2.8837644e-02 -9.3511155e-03
1.0726317e-02 3.9746045e-02 -1.3025731e-02
-1.7201528e-02 2.1920746e-04 -4.5104738e-03
-1.3853186e-02 -2.3582908e-02 1.1268285e-02
1.9722294e-02 1.6540661e-02 -1.2849076e-02
-1.5838547e-02 -4.0240989e-02 6.5181507e-03
1.9388002e-03 -3.5358915e-02 -4.1966000e-03
-6.2756463e-03 -2.1427360e-02 -1.3002184e-02
1.9634380e-02 2.4211236e-02 -1.4051840e-02
2.1287495e-02 3.5154167e-02 6.8979736e-03
-9.0554458e-03 1.3948774e-02 -2.4474978e-04
4.5219283e-03 -1.1375385e-02 -8.1527335e-03
1.1567571e-02 2.0323144e-02 -1.6034413e-02
6.9217148e-03 1.3578990e-02 6.0033952e-03
-9.7157696e-03 -2.2068178e-02 8.9499253e-03
4.5557308e-03 1.6075408e-02 -1.4283304e-02
1.0316585e-02 1.5470724e-02 6.3936723e-03
-1.4646093e-02 -3.1125257e-03 1.2535640e-02
-9.8147075e-04 2.9420080e-02 2.7324431e-03
8.4809034e-03 3.2623256e-02 -1.4405091e-02
1.2452947e-02 2.0396574e-02 5.5440958e-03
-2.1380912e-03 -4.3120917e-02 5.3450947e-03
1.4383086e-02 3.5173959e-02 -6.8507258e-03
-7.3347760e-03 -6.6266903e-03 1.2900880e-02
-1.1721064e-02 -2.8470704e-03 -8.6370586e-03
-1.6738973e-02 -2.3682959e-02 -6.5875087e-03
-7.4252806e-04 3.2688777e-02 2.2968182e-03
1.6013906e-02 3.8808723e-03 5.6862548e-03
-1.3807219e-02 3.6711661e-03 -4.7188439e-04
-1.1011933e-02 -4.0783569e-02 -4.7120566e-03
3.1202199e-03 4.3712481e-04 8.4137478e-03
3.4200286e-03 1.8081379e-02 -1.3427553e-02
-4.3478831e-03 -4.1583204e-03 -1.2817880e-02
1.8515528e-02 3.3882228e-02 7.7592755e-03
1.5909309e-02 5.9115677e-03 -8.3377888e-03
-1.1537096e-02 -7.7059601e-03 1.3471154e-02
-2.0194246e-02 -3.7468055e-02 -1.7728456e-03
1.2788656e-03 2.8130235e-02 3.7853247e-03
-7.4877739e-03 8.2492157e-03 1.6032500e-02
1.2868202e-02 3.1794436e-02 7.2928109e-03
-2.0807527e-02 -2.7201683e-02 4.8153366e-04
-1.2750096e-02 -3.1868526e-02 -1.1720662e-02
9.8827511e-03 -1.0737178e-03 -5.1422373e-03
2.2531838e-03 -2.4886991e-02 7.0413419e-05
1.6619186e-03 1.2766644e-02 9.1160575e-03
-7.0734040e-04 2.2052781e-02 -9.8720242e-03
-1.1432292e-03 -3.8223920e-02 -8.6009137e-03
1.0913098e-02 3.0184052e-02 5.9178468e-03
-6.9016472e-03 2.3427209e-03 1.7374115e-02
3.8546890e-03 -4.3936555e-03 -1.1899114e-02
1.9488168e-02 6.6609226e-03 1.4156408e-02
-1.0240778e-02 1.3797849e-03 -8.0135155e-03
-7.5534249e-03 -2.4125470e-03 -1.1228540e-02
6.9946191e-03 3.9567101e-02 -1.5202037e-02
-1.1785779e-02 -2.3335632e-02 -1.1020215e-02
1.2691743e-02 2.8758055e-02 5.6196788e-03
8.1286828e-03 4.0266284e-02 -9.7511696e-03
3.2642920e-04 -3.6421729e-02 8.0502574e-03
-3.7362603e-03 -5.9625073e-03 1.0015424e-02
-1.6893528e-02 -1.1284157e-02 1.0351174e-02
-6.0356250e-03 -4.2954354e-02 -1.8178460e-03
-4.9413431e-03 1.2948832e-02 -8.7258348e-03
-1.1130058e-02 -6.8302357e-04 -8.2858869e-03
-2.0351378e-02 -3.3987921e-02 1.6130734e-02
5.5183088e-03 3.0898173e-03 -1.3291031e-02
-8.5722891e-03 -2.8069662e-02 1.1015248e-02
-1.4698792e-02 4.1563561e-03 -5.9235867e-03
-9.6299553e-03 -1.3864817e-02 7.4249498e-03
-1.0807921e-02 -1.4945604e-02 -1.0990531e-02
-2.8410425e-03 1.1697507e-02 1.2260049e-02
1.1686856e-02 1.0930252e-02 1.0759962e-02
3.6385096e-03 -3.5800315e-02 2.1450013e-03
-1.4742230e-02 -2.1040284e-02 1.0868762e-02
-1.7442033e-02 -1.0535986e-02 1.2456095e-03
1.8015694e-02 3.9297119e-02 8.6774862e-03
3.3373078e-03 -1.5051564e-02 -8.7213659e-03
-1.0279852e-02 -6.9664940e-03 -1.0260754e-02
-1.1403220e-02 -4.1184472e-02 1.0318079e-02
1.0019850e-02 3.6001251e-02 7.9377701e-03
-2.0015085e-02 -2.4666749e-02 8.2936972e-03
1.6936855e-02 9.1828049e-03 -1.0432426e-02
1.7062120e-03 2.3100468e-02 -1.1389971e-02
-9.3216662e-03 1.1300505e-02 1.4685730e-02
2.0489488e-02 2.8426659e-02 -3.4631066e-03
-1.1860612e-02 6.1656502e-03 3.7974977e-04
-1.5009222e-02 -2.0808513e-02 -8.0423665e-03
2.3079711e-02 8.3745432e-03 1.2270992e-02
-2.0689461e-02 -3.8668450e-02 1.1290832e-02
-1.7616954e-02 -1.7056354e-02 2.3759781e-03
1.6421706e-02 1.3370329e-02 -4.8804680e-03
1.6206940e-02 1.9739540e-02 -1.4592705e-02
-3.9718776e-03 -4.2650719e-02 7.6254104e-03
3.3615833e-03 2.0201744e-02 3.8547176e-03
-1.9518592e-03 1.3851455e-02 8.6976426e-03
2.1035838e-02 1.9790780e-02 4.7741611e-03
1.6919164e-02 3.0165417e-02 6.4505227e-03
-2.0046094e-02 -3.8639521e-02 1.0342770e-03
6.3574109e-03 3.1224002e-02 -1.3145316e-02
2.1315055e-03 5.9022204e-03 1.3769719e-02
-8.3906650e-03 -5.5341694e-03 -1.1290397e-02
2.2326032e-03 3.3476869e-02 -1.0307417e-02
-1.1182140e-02 -1.0624450e-02 1.1151592e-02
-8.3044699e-03 -2.0810281e-02 7.2905905e-03
-2.9129629e-03 -5.8322151e-03 -1.3177513e-02
-4.1842329e-04 -2.4494676e-02 -1.1522295e-02
-2.0470371e-04 -4.1094906e-02 7.4792202e-03
1.5709074e-02 1.1552505e-02 -5.0461713e-04
1.3926100e-03 -4.5649821e-04 1.1865033e-02
1.2775615e-02 2.4104952e-03 5.1028348e-03
-8.4640818e-03 -2.7739217e-02 -1.1524119e-02
-4.9296003e-03 1.8683121e-02 -6.8322322e-03
-1.0708561e-04 -3.5865499e-02 -8.7896288e-03
1.0823844e-03 1.6868545e-02 -1.2364360e-02
-1.1597039e-02 6.6626686e-03 1.6069838e-02
2.1754104e-02 2.6621097e-02 -1.0206232e-02
2.6522356e-03 4.0369334e-02 -2.4761317e-04
4.4635591e-03 -1.6863125e-03 -1.2428523e-02
-7.4915517e-03 -3.9541546e-02 -8.8831756e-03
4.5767893e-03 1.6928873e-03 9.2463891e-03
-8.0777296e-03 5.6676696e-03 -8.4438189e-03
9.3788377e-03 1.1432689e-02 8.9149066e-03
1.8608101e-02 1.1856888e-02 1.1367119e-02
2.0902056e-02 4.0233020e-02 5.4989496e-03
6.3143969e-04 -8.6787357e-03 1.5286917e-03
-1.2599491e-02 -4.0595462e-02 1.1945381e-02
-7.5846259e-03 1.2740171e-02 -5.9782537e-03
-5.2253801e-03 -1.2783326e-02 3.8446918e-03
1.8227516e-02 1.0735697e-02 2.9704218e-03
-3.7486854e-03 -2.3860033e-02 -1.2923927e-02
-2.1383096e-02 -3.6721729e-02 6.2192829e-03
1.0431852e-02 1.8425185e-03 9.1332757e-04
-3.0924868e-03 -4.2805770e-02 -4.0600906e-03
-4.0276438e-03 -3.1012532e-02 -1.2236849e-02
2.2117438e-02 2.7002645e-02 3.0749971e-03
2.0845975e-02 1.8364907e-02 2.2712752e-03
1.1154478e-03 -4.1198694e-02 1.1043408e-04
5.5704939e-03 1.1866087e-02 -1.4705930e-02
-4.1933082e-03 1.6518130e-02 -8.4533252e-03
-1.9083711e-02 -3.4516490e-02 -7.0865575e-03
-1.7044380e-03 -1.5637046e-02 -1.3068841e-02
-8.9730027e-03 -1.6526642e-02 6.8756856e-03
5.2619151e-03 -1.0215430e-02 -3.5520251e-03
5.4219462e-03 -1.0173181e-02 -5.8824605e-03
6.2979224e-03 4.0763670e-02 5.0734982e-03
8.9824341e-03 2.1714701e-02 4.1711781e-03
2.5476244e-03 9.7813834e-03 -1.4017071e-02
-1.2811576e-02 -1.1938370e-02 1.1636207e-02
2.4462598e-02 3.5925619e-02 1.0146906e-03
1.4861827e-02 2.9032822e-02 5.4262411e-03
2.7568872e-04 1.0178448e-02 -1.3047378e-02
1.9919476e-02 3.8362372e-02 9.4229700e-04
1.7206417e-02 1.5822409e-02 -1.0134226e-03
8.6268860e-03 1.4595709e-02 5.3878939e-03
-6.2074157e-03 -2.5851306e-02 -1.2548475e-02
1.9856798e-02 1.4224496e-02 -1.1659507e-02
-2.0611187e-02 -2.6497997e-02 5.3579772e-03
-1.1241927e-02 8.7188374e-03 7.1517997e-03
1.6512322e-02 2.5178353e-02 -1.5815136e-02
-9.2927660e-03 1.6496474e-02 6.7359417e-03
-2.1900826e-03 -2.9233539e-02 6.6878978e-03
7.6907266e-03 4.0739869e-02 -1.1939097e-02
8.5851614e-03 2.6922598e-02 4.6567146e-03
2.1917227e-02 2.2809908e-02 1.6974106e-03
7.0650324e-03 -2.3528898e-03 -2.7105271e-04
2.1957550e-02 2.0521142e-02 -1.2057780e-02
8.7822492e-03 5.6923457e-03 9.5358479e-03
1.1828025e-02 1.4540002e-03 -7.2792981e-03
1.7053735e-02 3.5028361e-02 9.0282389e-03
1.8348561e-03 -3.6793875e-02 5.9986593e-03
-1.6288317e-02 -8.8776711e-03 2.9064639e-03
2.1931066e-03 -1.2067356e-02 -3.7695746e-04
1.6661644e-02 3.3795486e-02 -9.8601211e-03
-2.0395128e-02 -2.6736603e-02 8.5206503e-03
-1.6497984e-02 -2.4709126e-02 1.2731231e-02
-7.1206005e-03 -3.9265483e-02 1.4345028e-02
-8.8035758e-04 2.4836974e-02 3.1557159e-03
-5.3070900e-03 2.3562463e-02 -3.8469148e-03
7.4241307e-03 -3.9075535e-03 -2.8422272e-03
-1.8797233e-02 -1.8421656e-02 7.3411137e-03
1.1296581e-02 3.8207304e-02 8.6296398e-03
2.1522290e-02 3.4709168e-02 -4.4644591e-03
1.1656629e-03 -2.1977079e-03 4.9384997e-03
1.7567389e-04 3.8160673e-02 -4.5667700e-03
-1.2367278e-02 6.6179595e-03 8.8811438e-03
1.3390510e-02 3.8225586e-02 -1.0679392e-03
-1.5479481e-03 -4.3734124e-02 2.0735076e-03
-1.2871108e-02 3.2605013e-03 1.8620505e-03
-4.6131054e-03 1.7301071e-03 -1.2081035e-02
-6.2184874e-03 1.0021720e-02 1.4856372e-02
1.3520677e-03 3.5566268e-02 -8.5941334e-03
-1.4869704e-02 -3.1473700e-02 -1.0771605e-02
3.6014624e-03 -2.2961907e-03 3.2482203e-03
1.4747906e-02 9.3959923e-03 -6.5571311e-04
1.7259494e-02 1.2278116e-02 -6.8156076e-03
1.5972961e-02 1.7340963e-02 8.1673230e-03
1.4321597e-02 1.0272793e-02 1.2593150e-02
-8.6468503e-04 1.4671047e-02 6.2669744e-03
1.3023979e-02 3.6873201e-02 -4.3239528e-03
-1.3767760e-02 2.7728749e-03 1.0163656e-02
-8.4605087e-04 1.2488771e-02 1.0503680e-02
-5.7715627e-03 -4.0934588e-02 1.2963220e-02
-2.0932425e-02 -2.7666789e-02 2.7781345e-03
1.2656127e-02 2.1356153e-03 8.8865009e-03
6.3894810e-03 2.8396066e-02 -1.3141775e-02
-3.4441188e-03 -1.8140649e-02 2.7918467e-03
-1.4520352e-02 -3.3454951e-03 1.4888037e-02
-1.0577159e-02 8.6428157e-03 -3.9256927e-03
4.9147789e-03 9.5614611e-03 -1.4468668e-02
-2.0517969e-02 -3.8366774e-02 4.6224537e-03
7.3173248e-03 1.5461229e-03 -1.1666652e-02
-1.6609493e-02 -2.9942098e-02 1.6252475e-02
-1.6268014e-02 -3.0283541e-02 -8.9825508e-03
-4.5008302e-03 -3.7011516e-02 -1.0660662e-02
-2.7893784e-03 2.2227125e-02 2.3957135e-03
-9.9499104e-03 1.0949155e-02 8.8460199e-04
-8.9493116e-03 -1.5507347e-02 -1.2007880e-02
-1.9768326e-02 -2.8076975e-02 -5.0141113e-03
-1.6920361e-02 -1.1250163e-02 3.3095390e-03
1.4402678e-02 3.4287236e-02 -1.5785653e-02
1.6034458e-04 1.9451368e-02 -1.1231103e-02
-1.9736981e-02 -3.0102467e-02 1.3771912e-02
2.4924356e-04 -1.8655930e-02 -1.1844992e-02
-1.6360194e-03 1.9268019e-02 -9.9727557e-03
-3.5166451e-03 -2.6050940e-02 -1.2386506e-02
1.6277773e-03 1.3932335e-02 -1.3146071e-02
2.9179857e-03 -2.2443362e-02 -3.5468254e-03
2.2492521e-02 2.9784336e-02 2.9965131e-03
1.0351829e-02 4.7386858e-03 -1.1065092e-02
-1.7156774e-02 -1.3372010e-02 4.0627205e-03
-1.0699894e-02 -2.3633121e-02 1.0166497e-02
-1.8182474e-02 -2.9744167e-02 -7.3385025e-03
1.1462756e-02 2.8478281e-02 -1.6089556e-02
1.1301095e-02 3.8791684e-02 -1.0582357e-02
-1.3440850e-02 -7.8934400e-03 1.4564512e-02
-1.3215897e-02 -4.0201002e-02 -5.9589108e-03
1.7845976e-02 1.3984319e-02 8.8618344e-04
-1.5899240e-02 1.9012588e-04 -1.9620312e-04
-1.2725824e-02 -3.9723029e-02 -2.6140944e-04
-1.7623238e-02 -2.1289039e-02 1.1238758e-02
1.8083360e-02 2.1943677e-02 -1.4435672e-02
1.9480813e-02 3.1832420e-02 -9.3477153e-03
-2.1359618e-02 -3.2567033e-02 1.2425147e-02
9.0356017e-03 2.4677905e-02 4.6717226e-03
-1.6387792e-03 -4.0543780e-02 1.2030396e-02
-2.8889262e-03 8.6171293e-03 -1.1640640e-02
-1.2259591e-02 -2.9237744e-02 1.4102817e-02
-1.7472608e-02 -2.6822592e-02 1.3605175e-02
1.5020400e-03 1.7748623e-03 1.3332292e-02
2.6801980e-03 -3.9541411e-02 3.3439602e-03
3.1248317e-03 2.9337748e-02 3.8871823e-03
-3.7144786e-03 -2.0829886e-03 1.4868232e-02
6.6468757e-03 5.8183842e-03 9.7084540e-03
-8.8810448e-05 3.7639847e-02 -2.4412710e-03
6.5733304e-03 8.0963605e-03 9.4010308e-03
2.5311356e-03 3.8120602e-02 3.2404081e-03
-1.1055469e-02 1.2335423e-02 1.3480549e-02
-1.0118785e-02 -3.3298664e-02 1.5058869e-02
4.3455368e-03 -9.3477181e-03 -9.5221953e-03
2.6974463e-03 3.4717786e-02 4.3406940e-03
1.1057910e-02 3.9895013e-02 8.1428738e-04
-1.4010306e-02 1.2813453e-03 1.2925460e-03
6.8531326e-03 2.8107965e-02 4.6132233e-03
-1.9307381e-02 -2.6979130e-02 1.2080574e-02
-5.7368834e-03 1.4823027e-02 -7.4342817e-03
-5.5152080e-03 -3.4970358e-03 1.4851128e-02
-1.6688747e-02 -1.6793813e-02 -4.9252725e-03
-1.1937437e-02 -3.9675420e-02 1.4369835e-02
8.5852460e-03 3.9848113e-02 -5.8329203e-03
1.5236483e-02 3.6656781e-02 -2.4102802e-03
1.9488227e-02 1.4898276e-02 9.2574025e-03
1.7502514e-02 3.3641453e-03 7.2096559e-03
1.9417488e-02 1.3040779e-02 2.5521687e-03
1.1949149e-02 3.4803918e-02 -1.6337403e-02
2.1592487e-02 3.8898605e-02 3.5248894e-03
1.0298815e-02 6.9597822e-03 -1.2211923e-02
4.2638419e-03 3.2535089e-02 4.3524347e-03
-1.3273737e-02 -3.9263275e-02 -2.3479838e-03
1.5345539e-02 1.6369902e-02 -1.4007667e-02
1.6095892e-02 2.2111919e-02 -1.5472293e-02
-1.4849319e-02 -4.0333339e-02 1.0741787e-02
-1.7749072e-03 3.0433652e-02 -3.9439893e-04
-6.2998134e-03 -1.8677611e-03 1.6221569e-02
2.8042064e-03 -3.0664069e-02 2.7853076e-04
4.1692573e-03 -1.5006551e-02 -6.5672074e-03
-6.6357829e-03 -4.2247503e-02 -4.3415753e-03
-3.6652001e-03 -4.3498093e-02 -1.5252607e-03
-3.8795899e-03 -2.7587812e-02 7.0628309e-03
2.1603675e-02 1.7756520e-02 5.3719354e-03
2.0460878e-02 2.3341210e-02 -8.6779204e-03
-8.5112060e-03 -4.1240149e-02 -6.5442432e-03
9.4456035e-03 2.3392692e-02 -1.5856562e-02
-1.6103847e-02 -1.2832593e-02 1.2005503e-02
-1.3407598e-02 -3.9296998e-02 -8.4700667e-03
1.6925622e-03 -4.2710823e-03 -1.3095219e-02
-6.0749867e-04 -3.0067733e-03 9.5176105e-03
2.2193964e-02 1.1466449e-02 4.3697163e-03
-6.8247494e-03 -1.0923303e-02 6.0686664e-03
-1.0364267e-02 -3.1008124e-02 -1.1707650e-02
1.9413581e-02 2.5852584e-02 4.8697106e-03
1.8089844e-02 4.6061032e-03 1.4151523e-02
4.5029210e-04 6.1760862e-03 -1.3424486e-02
7.0469417e-03 1.0653167e-02 8.6697544e-03
1.9018107e-02 3.5113231e-03 8.9476522e-03
-1.3258687e-02 -2.6364770e-02 -1.0401268e-02
-1.8497400e-02 -2.1991678e-02 -3.2531159e-03
-1.5345072e-02 -2.4735994e-02 -8.6191261e-03
1.3872981e-02 7.1718922e-03 -1.4071219e-04
-3.5148085e-03 -1.3831196e-02 -1.3240224e-02
-1.4293333e-02 -9.2137710e-03 -7.0254406e-03
-1.9836456e-02 -2.2193564e-02 2.7864629e-03
3.7829811e-03 8.9842822e-03 1.0245862e-02
1.3590003e-02 4.0237445e-03 -5.5608968e-03
-1.7745748e-02 -3.3825596e-03 -4.6718607e-03
-1.5853092e-02 -8.1855512e-03 1.2422843e-02
-1.7746318e-02 -1.7989275e-02 4.3254367e-03
2.4628960e-03 7.5250922e-03 -1.3851709e-02
2.2322313e-02 6.6781725e-03 1.0949286e-02
-1.9309752e-03 2.8401976e-02 1.0051420e-03
1.0998261e-02 3.9265643e-02 -1.2720106e-03
-4.6621025e-03 -3.5911224e-02 1.3844612e-02
1.4014240e-02 4.0314015e-02 3.8609610e-03
-1.3210200e-02 -3.4807937e-02 -1.1073767e-02
1.5579769e-02 1.2738516e-02 -1.2809405e-02
-1.8284308e-02 -3.9879807e-02 1.7317675e-03
-1.8954596e-02 -1.7899083e-02 4.6675622e-04
-1.6433949e-03 -7.3088968e-03 3.1831987e-03
1.0076934e-02 9.4730524e-04 -1.7296522e-03
-1.6733569e-02 -7.2173802e-03 9.4953822e-04
-9.5299754e-04 -3.6229400e-03 -1.3328802e-02
3.7614158e-03 2.3021988e-02 3.7812090e-03
-9.8805656e-03 1.1792185e-02 4.2069011e-03
2.5674971e-03 -2.9890934e-02 -2.9760489e-03
-1.2217666e-02 1.0725892e-02 1.2268931e-02
-1.1427919e-02 -6.2170294e-03 1.4960938e-02
-3.3367598e-03 -1.5127647e-02 2.3230351e-03
6.6535900e-04 1.2867391e-03 -1.3590235e-02
-1.5605779e-03 -2.5177613e-02 3.1412143e-03
2.1064028e-02 2.6338783e-02 -1.6784365e-03
-1.1013021e-02 1.4918587e-02 8.9371892e-03
9.3613875e-03 3.2116632e-02 5.9611916e-03
4.7681316e-03 2.8109121e-02 3.9780078e-03
2.2907017e-02 1.5579939e-02 5.3877035e-03
3.1337254e-03 3.4220940e-03 1.2805593e-02
-6.2490962e-03 -4.1784952e-02 1.5151480e-03
1.1712495e-03 -3.9507411e-02 -2.5045595e-03
-2.1338859e-02 -3.4715493e-02 8.7386636e-04
1.8840969e-03 -3.0401442e-02 -6.4562978e-03
1.5323261e-02 3.5681407e-02 -1.2117938e-02
3.3712342e-03 -1.5202654e-02 -2.2718277e-03
8.9498442e-03 1.4153853e-03 5.9752445e-03
-8.4055822e-04 -3.4045621e-02 -1.0247444e-02
-1.8826393e-02 -3.7007598e-02 -5.7218951e-03
3.8643559e-03 -7.5944921e-03 -1.0782824e-02
-1.7485149e-02 -1.1388162e-02 -2.1333372e-03
-1.3103418e-02 -1.7625416e-02 9.8540639e-03
-2.8358579e-03 -3.3842261e-02 1.0836736e-02
-1.6551540e-02 -3.5783823e-02 1.7116260e-02
-4.0563056e-03 -3.9383694e-02 -8.5466683e-03
1.4405956e-02 6.8146137e-03 1.4388741e-02
-2.0623776e-02 -2.9198918e-02 -1.0247632e-03
1.5527162e-02 3.3373162e-02 -1.3863604e-02
-9.7162569e-03 -2.6024348e-02 1.0687620e-02
-1.7253884e-02 -7.9242053e-03 -2.3246812e-03
-2.0521155e-03 -3.1937750e-02 -1.0809924e-02
-6.9510263e-03 2.0422318e-02 9.9681622e-04
1.1486677e-02 4.0330372e-02 7.7166229e-03
-7.1668733e-03 -1.6614928e-02 -1.2651134e-02
-1.6927096e-02 -1.8969600e-02 1.1188379e-02
-6.4479798e-04 3.6428652e-02 -4.1341438e-04
8.8458087e-03 -1.7338161e-03 -7.2001117e-03
-6.0836085e-03 -7.2339540e-03 1.0948552e-02
-7.1207174e-03 -8.7862841e-03 9.4483203e-03
-1.8958751e-03 -4.9696073e-03 8.3755311e-03
1.8842853e-02 3.5449996e-03 1.2213359e-02
1.1355390e-02 9.4439605e-03 -1.2617835e-02
-2.0886451e-02 -3.0991924e-02 -3.3077488e-03
-1.2720239e-03 -3.8796540e-03 6.3144128e-03
-1.4187421e-03 2.7719913e-02 -7.4733826e-03
-2.8216319e-03 1.9794542e-02 2.9687498e-03
2.1298671e-02 3.2434153e-02 5.5779537e-03
1.7748328e-03 2.5419229e-02 3.5654476e-03
1.4050355e-02 4.0939890e-03 -8.0099356e-03
1.5999662e-03 -3.8320820e-02 -5.2983956e-03
-5.8544292e-03 1.4430082e-02 1.0098798e-02
-2.1501853e-02 -3.4417853e-02 1.4061855e-02
-1.8629255e-02 -1.9666283e-02 5.2173217e-03
-1.6135584e-02 -8.8080633e-03 1.0459202e-02
1.8049245e-02 8.5265228e-03 1.3843588e-02
1.5091688e-03 -9.9997129e-03 -1.2166981e-02
3.8379126e-03 -1.2797771e-02 -2.1043769e-03
2.1722388e-02 2.2508810e-02 -1.2600487e-02
1.1135169e-02 3.3688644e-02 7.9654201e-03
-2.0833428e-03 1.6147315e-02 4.3501649e-03
1.1077378e-02 1.1596993e-03 -4.0915705e-03
4.5783849e-03 3.0449126e-02 -1.2004643e-02
1.2607153e-02 8.7985398e-03 1.2340963e-02
-5.9738200e-03 5.7730738e-03 1.6744116e-02
-9.7773561e-03 -4.1555387e-02 5.8266382e-03
1.7032354e-02 3.0634896e-02 -1.3427038e-02
-1.5445974e-03 -2.6570002e-02 -1.1873265e-02
-5.6512690e-03 -2.2279240e-02 5.6640366e-03
-4.5584649e-03 2.6074757e-02 -2.4741819e-03
-8.6025491e-03 -3.7310134e-02 1.5277665e-02
1.3254747e-02 2.4439696e-02 4.9095734e-03
-1.1144770e-03 -2.1961281e-02 -1.2143647e-02
1.3211345e-02 1.3235897e-02 1.0410257e-02
-5.8248824e-03 -3.8503574e-02 -9.8209688e-03
-1.1315184e-02 -2.0047965e-02 9.2549602e-03
-1.7342109e-02 -3.9830513e-02 1.1364653e-02
-1.4892419e-02 -4.4547522e-03 6.6099331e-03
-4.0965558e-03 2.2567102e-02 -6.2487348e-03
-6.7921852e-03 1.9778098e-02 -3.2775054e-03
1.8873654e-03 -2.8060897e-02 -6.7166370e-03
-1.7286831e-02 -3.9469576e-03 -2.4468817e-05
-1.3411771e-02 1.9676517e-03 7.2505755e-03
-1.3733673e-02 1.0858866e-03 1.5499420e-02
2.1560770e-03 -1.7329345e-02 -9.8723265e-03
5.7371827e-03 1.7911582e-02 -1.4501774e-02
3.4388233e-03 -5.3946884e-04 5.7320462e-03
-4.3987474e-03 9.7976675e-03 -1.0071176e-02
-8.0295575e-03 -3.4920849e-02 1.4750535e-02
-1.3607147e-02 5.5286842e-03 1.3115469e-02
2.3699391e-02 8.6737562e-03 1.0171101e-02
-1.4196511e-02 -2.9546308e-03 1.0287425e-02
-1.1414294e-02 -1.1254643e-04 1.6899116e-02
-9.2598845e-03 -1.4839648e-03 -9.7799223e-03
1.8209426e-02 3.3827861e-02 -7.8555476e-03
-1.1605049e-02 -1.4240749e-02 8.7999480e-03
1.6976207e-03 -3.7294715e-02 -3.2869959e-03
-7.8874645e-03 -3.2275469e-02 1.3556405e-02
-1.6710580e-02 -1.7790984e-03 -6.0559087e-03
-3.8075162e-03 2.4387355e-02 3.7898020e-04
-1.3339320e-02 -1.3708662e-02 -8.6940975e-03
-8.4521464e-03 -3.2789885e-02 -1.2577576e-02
5.0239210e-03 -3.8221393e-03 9.8318929e-04
1.5401641e-02 3.9286820e-02 8.7200061e-03
-3.0557374e-03 -2.0788950e-02 2.8152922e-03
-1.4852310e-03 3.2385557e-02 -1.6767959e-03
-1.4357046e-02 -1.2018748e-02 -7.3996636e-03
-1.6183829e-02 -2.8409001e-02 1.4822055e-02
-1.4734893e-02 -4.0197024e-02 1.1067991e-03
9.6009575e-04 -3.5095194e-02 -6.9434308e-03
-9.7781646e-03 -2.2045817e-02 -1.1836949e-02
-5.4764638e-03 -4.2545561e-02 5.7301627e-03
-3.7269615e-03 -4.1646970e-02 1.1819499e-02
-2.8841084e-04 -3.1641733e-02 6.1872820e-03
4.0263751e-04 -1.8674957e-02 2.1665107e-04
3.3212279e-06 -1.4230602e-02 -1.2505850e-02
-1.1984234e-02 6.0763759e-03 6.8726966e-03
-1.2484468e-04 3.2920105e-02 -6.7266108e-03
-3.4668464e-03 1.5129255e-02 6.8912098e-03
-7.9060833e-03 -3.5148075e-02 -1.2236289e-02
2.6531429e-03 -9.6282780e-03 3.3094342e-05
1.9081974e-02 2.4930012e-02 -5.9250054e-03
-1.5631210e-02 -3.2875596e-02 1.7566460e-02
-1.1905500e-02 5.9586758e-03 -5.2317103e-03
1.8430307e-02 1.7428602e-02 7.8184349e-03
-1.2939416e-02 8.3095715e-03 1.2105440e-02
-1.2389130e-02 -3.2474103e-02 1.5990419e-02
-1.4986429e-02 -1.4808552e-02 -7.0024849e-03
-7.9442293e-03 -3.8656313e-03 1.5602103e-02
1.3712361e-02 4.0773797e-02 5.9354125e-03
8.4014070e-03 2.9451684e-02 4.8580138e-03
2.0518763e-03 4.0943749e-02 -6.9396712e-03
3.6278020e-05 -2.7078849e-02 3.1752901e-03
-8.5184291e-03 -4.1091404e-02 1.2664215e-02
2.0518093e-02 3.7029132e-02 -1.4919168e-03
-1.0539630e-02 8.3163951e-03 1.8359696e-04
1.4953919e-02 3.5311729e-02 -9.8405859e-03
1.6238147e-02 2.8755742e-02 -1.5428990e-02
2.0338237e-02 7.4618335e-03 5.4762225e-03
2.0466038e-02 2.2394104e-02 -3.1829987e-04
5.6676262e-04 -3.4163621e-02 6.2676240e-03
4.7122179e-03 1.8368612e-02 3.6345045e-03
-1.3099188e-02 -1.7815284e-02 -9.5953162e-03
3.7273947e-03 4.1089485e-02 -5.7726101e-03
-1.8104887e-02 -7.3231005e-04 -1.8740564e-03
6.4162451e-03 4.1143345e-02 1.7812759e-03
-5.9145302e-03 -4.0758601e-02 -7.0488208e-03
1.2307636e-02 2.6256886e-02 -1.7055033e-02
2.8282706e-03 -2.4704218e-02 -2.4165775e-03
-4.0965458e-03 -8.7892461e-03 -1.3159883e-02
-2.0634189e-02 -3.7291789e-02 1.3967463e-02
1.9552652e-02 2.7548293e-02 -7.1529603e-03
6.9245092e-03 3.1596646e-02 5.1541382e-03
1.5704871e-02 4.0495169e-02 6.9446455e-03
2.3059800e-02 3.2831607e-02 3.5088242e-03
-1.6754668e-02 2.5797781e-03 -2.5470233e-03
4.4535412e-03 1.3576453e-02 6.6078746e-03
1.3875286e-02 1.5622987e-02 9.0231738e-03
1.4113090e-02 2.2552530e-02 -1.6385865e-02
1.2640374e-02 3.8774372e-02 -1.5169768e-02
-7.8263835e-03 -1.8653383e-02 -1.2550341e-02
-1.7011838e-02 -7.0726770e-03 -4.4606503e-03
2.3150772e-02 3.8093702e-02 5.6529196e-03
-8.4327375e-03 -4.0570805e-02 6.3144213e-04
-1.0169345e-02 1.0033543e-02 2.8158652e-03
6.9408702e-03 1.3994618e-02 -1.5073607e-02
1.7302452e-02 7.8748686e-03 -8.4209613e-03
9.9978359e-03 2.5963244e-02 -1.6227389e-02
-1.0801637e-02 -1.1671041e-02 9.3214808e-03
1.7927360e-02 6.0111829e-03 5.1428857e-03
8.5116966e-03 5.7582161e-05 -9.6262611e-03
1.3971039e-02 1.0718980e-02 -1.2501934e-02
7.4112363e-04 -1.2736916e-03 9.6922975e-03
9.8329265e-04 1.6582943e-02 3.5870706e-03
-1.5872600e-02 -3.4497128e-02 -1.0326566e-02
9.1504320e-04 -1.3882009e-02 -2.5256104e-04
1.4839264e-02 9.2056356e-03 -3.4403151e-03
4.1502722e-03 -1.5882823e-02 -4.5126760e-03
-1.3061166e-02 6.0312105e-03 -2.1300207e-03
-1.5953923e-02 -2.7523512e-02 -8.5530612e-03
1.8411949e-02 2.1880626e-02 -5.8304724e-03
2.3637790e-02 1.3633314e-02 6.3364614e-03
-1.3378060e-02 -2.4557798e-03 1.6359773e-02
-9.7517216e-03 -2.9929277e-02 1.3143768e-02
2.0021582e-02 3.7674864e-02 8.5531381e-03
-4.4057073e-03 -1.9521602e-03 -1.2627681e-02
6.5068271e-03 1.9408548e-02 3.6860654e-03
1.9994163e-02 3.4004904e-02 -5.9942142e-03
4.8321003e-03 2.5895886e-02 -1.2624104e-02
-2.2142936e-02 -3.4338704e-02 4.6809197e-03
-5.1836027e-03 -1.7042382e-02 -1.3068404e-02
7.8942777e-03 2.1778776e-02 -1.4847806e-02
-1.0286419e-03 -8.8570036e-03 -1.3303403e-02
8.3549840e-03 -3.3877903e-03 -5.2149384e-03
1.3289248e-02 1.7839883e-02 7.7148131e-03
2.1296401e-02 3.0424558e-02 4.6508041e-03
2.4453203e-03 -2.2724930e-02 -8.2277416e-04
-1.6212494e-02 -9.8027045e-03 7.8850746e-03
-2.1246694e-02 -2.9947050e-02 3.6732682e-03
9.7836617e-03 1.1230645e-03 3.1800259e-03
-5.3365970e-03 -2.5358308e-02 6.7909249e-03
4.2121087e-03 4.0830576e-02 -1.2187502e-02
2.3922457e-03 -2.8538457e-02 -4.5867236e-03
-1.3807223e-02 -3.5231867e-03 -7.9377275e-03
2.2337846e-02 2.0934424e-02 -9.8525654e-03
2.1744534e-02 1.8467834e-02 -1.2030181e-02
-1.1160158e-02 -3.9994953e-02 -2.4848645e-03
-1.7969531e-02 -3.7739945e-02 1.5236331e-02
6.3986314e-03 4.0711695e-02 -4.0549016e-03
1.9805114e-02 1.2177479e-02 -8.9176051e-03
-3.5150164e-03 1.3323738e-02 1.0428997e-02
4.6255330e-03 3.7449106e-02 -1.3703729e-02
1.1170565e-03 -4.1660487e-02 2.7941689e-03
-1.4376628e-03 -4.3262401e-02 -2.8465384e-03
1.4515341e-02 4.3361249e-03 4.2859462e-03
-1.8214568e-03 -2.9379134e-02 -1.1275576e-02
1.9450018e-02 3.5389696e-02 -4.3705761e-03
-1.3737408e-02 -3.8133235e-02 1.5680258e-02
-2.0120752e-02 -3.9751779e-02 7.9252242e-03
3.3985384e-03 -3.2836539e-02 2.1273275e-03
1.3161946e-03 -6.1347475e-03 2.2399122e-03
1.9169216e-03 -2.2745030e-02 -8.3732167e-03
1.7517664e-02 2.6155353e-03 1.0504851e-02
-2.1924553e-02 -3.2947086e-02 7.2927219e-03
-9.2136171e-03 1.1834694e-02 -1.7649283e-03
1.1670075e-02 1.5902036e-02 7.9683556e-03
2.6312362e-03 -2.2409577e-02 -6.0409135e-03
-1.5287688e-02 -1.6812569e-03 1.6376176e-03
1.7116286e-02 1.6945606e-02 -6.3981278e-03
-1.7454019e-02 -1.3844350e-02 6.7069196e-03
-2.3565064e-03 -1.0199049e-02 2.2729419e-03
1.9929826e-02 9.2826770e-03 1.3105470e-02
-1.3872626e-02 -5.8719906e-03 -7.3589411e-03
1.4882315e-02 3.4979199e-02 9.2834953e-03
-8.5023722e-03 -1.0887803e-02 8.1688239e-03
1.9743977e-03 1.3756721e-02 6.6914590e-03
-6.3866105e-03 8.0567659e-03 -9.1064662e-03
-1.1289008e-02 -1.2603557e-02 -1.0407121e-02
8.3071588e-03 2.4294767e-03 8.1970746e-03
-5.5498562e-03 4.9253313e-03 -1.0717747e-02
1.3789474e-02 2.8590900e-02 -1.6546634e-02
-1.0492136e-02 9.4155707e-03 4.7409776e-03
-4.2797345e-03 -4.2983705e-02 3.9994508e-03
3.9548556e-03 2.2695055e-02 -1.2767532e-02
-1.8238653e-02 -1.4013831e-02 -2.6230030e-04
-1.5368852e-02 -4.0072704e-02 4.3635342e-03
1.4806989e-02 6.8023785e-03 1.9204790e-03
-7.1466174e-03 -7.4475856e-03 -1.2179212e-02
1.0161091e-02 3.0449741e-02 -1.4977399e-02
2.4760995e-03 3.9930435e-02 -1.1271217e-02
1.9899663e-03 4.1869796e-03 -1.3899445e-02
1.4519628e-03 -1.2002582e-02 -1.1709824e-02
2.3431926e-02 3.4000732e-02 -1.7186338e-03
1.9116095e-02 3.0102228e-02 5.5943181e-03
-1.1308830e-02 6.8668519e-03 4.8134858e-03
1.0799199e-02 3.2711063e-02 -1.5589460e-02
5.2902269e-04 -2.3059416e-02 1.2707905e-03
-2.0353526e-02 -3.2038501e-02 -6.0242461e-03
-1.3804724e-02 -3.7035598e-02 -9.7376334e-03
-6.2551399e-03 1.1492946e-02 -7.8952131e-03
-1.0555484e-02 1.2994275e-02 7.7237236e-03
-1.0295137e-02 8.4394309e-03 1.5867613e-02
1.0906769e-02 2.3426911e-02 4.5212909e-03
7.4160644e-04 3.8968618e-02 -7.1338830e-03
-1.9061780e-02 -3.9837408e-02 9.8243020e-03
1.8186961e-02 1.8095932e-02 -5.5816283e-04

'01C_NHMB_QE644_adapis_calc-L_smooth_geoclean

1.1464762e-02 4.0491151e-02 2.6503045e-03
-1.7232902e-02 -4.1240481e-02 -8.9912387e-04
-1.2432897e-02 4.8721967e-03 1.4797937e-02
5.0441388e-03 8.5720499e-03 -1.2604501e-02
2.1453776e-02 8.0035756e-03 1.4236740e-02
-1.5067532e-02 -1.4344037e-02 -3.7665517e-03
2.0303002e-02 2.6745686e-02 -1.4517938e-02
8.2622302e-05 2.1565361e-02 2.4253093e-03
2.9469859e-04 -3.1979340e-02 -1.1044751e-02
2.5839676e-03 -3.2838766e-03 3.7657069e-03
-1.4637611e-02 -2.6035914e-02 1.1771509e-02
-1.1729203e-02 6.1249871e-03 -3.9615736e-03
2.2072186e-03 3.6653098e-02 -1.1202481e-02
1.9617129e-02 2.3860660e-02 2.3795682e-03
2.4434460e-03 -9.7716303e-03 -9.4986260e-03
-1.6183462e-03 -3.6901424e-02 7.9048483e-03
1.9954238e-02 1.1809137e-02 -1.0313783e-02
-1.9903179e-03 -2.2727501e-02 1.8777782e-03
-1.7670626e-02 -2.9478117e-02 -7.2528154e-03
-1.5458481e-02 -1.0796527e-02 6.8086814e-03
5.0260322e-04 1.1060981e-02 1.4680342e-02
-3.1740056e-03 2.1156848e-02 -8.7720248e-03
1.4227721e-02 9.2627985e-03 3.4613272e-03
8.2080999e-05 -4.2212171e-02 -3.9764114e-03
-2.0506923e-02 -3.6768278e-02 1.1707602e-02
1.0196474e-02 2.0489605e-02 -1.5227557e-02
-1.0839204e-02 1.2228339e-02 7.6118090e-03
-3.7573910e-03 -4.6083850e-03 1.2661463e-02
1.2632417e-02 3.9065392e-02 -1.1921828e-02
-6.4642019e-03 -2.1309448e-02 -1.1615865e-02
-6.0237388e-03 1.7610635e-03 -9.7068005e-03
8.9428693e-03 3.2745185e-02 6.0637837e-03
9.8762323e-03 2.2735768e-03 -6.3178868e-03
1.1252027e-02 1.7993091e-02 7.6847385e-03
1.7542223e-02 3.6093746e-02 -3.5884506e-03
-3.4549171e-03 -1.1432349e-02 3.6254710e-03
-1.0474758e-02 -3.6140051e-02 1.5331810e-02
-1.9696764e-02 -2.5576504e-02 1.1362858e-03
-1.4334927e-02 -2.4911563e-03 1.4260016e-03
-1.0226670e-02 -3.8152743e-02 -1.0918597e-02
-6.4617069e-03 1.5824924e-02 -1.1686299e-03
1.0914634e-02 5.4778532e-03 1.1464315e-02
3.3328821e-03 -3.3137586e-02 -1.0600182e-03
3.3018524e-03 3.8633874e-02 3.1549431e-04
-2.3358231e-02 -3.2154900e-02 2.4000206e-03
9.1649870e-03 3.3751714e-02 -1.6681784e-02
1.9982594e-02 3.6977173e-02 6.9296320e-03
2.0620567e-02 1.8377644e-02 8.2341021e-03
2.0691579e-02 2.4609870e-02 -8.2216458e-03
2.8043087e-03 -1.5009239e-02 -4.0033422e-03
-1.1868349e-02 2.6384897e-04 7.6493029e-03
-9.1342042e-03 -1.0282105e-02 -9.7602084e-03
-6.0611657e-03 -2.9849846e-02 8.1447326e-03
-2.1133812e-03 2.7817718e-02 -4.3807987e-03
-8.3798429e-03 -4.2882702e-02 1.0253300e-02
-1.2848213e-02 -4.2558798e-03 1.4053186e-02
-1.9773921e-03 1.0746595e-02 -1.0717319e-02
1.8596013e-03 -2.4509282e-02 -8.1970816e-03
1.6905119e-02 1.6882745e-02 -4.4569564e-03
-1.0893010e-02 -1.8349529e-02 8.7604424e-03
-2.8495024e-03 4.4587172e-03 1.7629404e-02
1.9402629e-02 1.9164475e-02 -1.5360747e-02
5.9287758e-03 -5.8881071e-03 -3.3497532e-03
-3.9945054e-03 1.8271091e-02 6.6619118e-03
1.0565653e-02 9.3778895e-03 1.2432486e-02
-1.0879188e-02 -2.9632489e-02 -1.1940570e-02
4.1738089e-03 7.0846186e-04 -1.1541164e-02
-1.4087784e-02 -1.2200954e-03 -6.7296023e-03
1.7314659e-03 2.0362929e-03 1.1392181e-02
-1.7902041e-02 -3.9030476e-02 -6.0904639e-03
2.2827307e-03 2.6592908e-02 -1.1701406e-02
1.3500711e-02 1.3406681e-02 -1.4184964e-02
-8.1283303e-03 1.4807026e-02 1.4815620e-02
1.8661445e-02 1.5821031e-02 3.1568192e-03
9.0908078e-03 3.9953000e-02 -5.1582135e-03
-1.6781503e-02 -1.4122277e-02 1.3064682e-03
3.9064543e-03 1.5641711e-02 -1.3164419e-02
-1.2791583e-02 -2.2294765e-02 -8.3578108e-03
4.2336459e-03 1.6184656e-02 7.5457416e-03
1.4312874e-02 7.7215464e-03 -4.4187149e-03
-8.6641518e-04 -4.3875228e-02 4.1998289e-03
-6.5117321e-03 1.7700630e-02 -5.3623771e-03
-1.0512903e-02 5.0954758e-03 1.7414770e-03
8.4878318e-03 3.3326801e-03 5.3457245e-03
1.6568470e-02 3.4589781e-02 -9.2086741e-03
-1.9616782e-02 -2.0893374e-02 6.6242086e-03
-1.0286493e-02 -4.0102605e-02 -4.7027021e-03
4.9617308e-03 4.0906983e-02 -1.0597113e-02
1.4986880e-02 2.5770565e-02 5.1247515e-03
2.1944691e-03 2.9718360e-02 1.6520994e-03
7.3153073e-03 2.2564152e-02 3.9523621e-03
1.4355322e-02 2.4263790e-02 -1.7206901e-02
1.9081914e-02 7.8768065e-03 7.9708561e-03
-2.1385298e-02 -2.9123432e-02 8.1867701e-03
-6.3530713e-03 -2.3331380e-02 6.3218085e-03
-1.6046813e-02 -4.0989213e-02 7.4903489e-03
-3.5697127e-04 -1.8206629e-02 -1.0682961e-02
1.7671030e-03 -3.7111265e-02 -7.6684463e-03
1.2451706e-02 8.2430189e-03 -1.1023231e-02
-1.4351247e-02 -1.3956287e-02 1.1088716e-02
1.6647315e-03 -7.3853274e-03 1.7047893e-03
-8.5034416e-03 5.2442469e-03 -6.7357245e-03
-1.8047851e-03 -3.9436960e-03 5.2607823e-03
2.2736388e-02 3.3229413e-02 1.3062888e-03
-1.2338805e-02 8.5123895e-03 1.0327439e-02
1.3155885e-02 3.6200215e-02 8.7736665e-03
1.4147334e-02 3.6960231e-02 -1.6512403e-02
-1.7162733e-02 -3.5379044e-02 1.6761699e-02
1.9440164e-02 3.9298657e-02 1.3723654e-03
-8.5471140e-03 -8.1865998e-03 8.7258406e-03
-4.0104928e-03 -6.0076525e-03 -1.1624157e-02
1.5771487e-02 1.5068883e-02 1.1674415e-02
-2.7472872e-03 2.1525908e-02 -2.7834077e-03
-1.1689163e-02 -1.5816490e-02 -8.1141982e-03
2.0973323e-03 -3.9953755e-02 1.9917550e-04
-5.6614537e-03 -3.8584813e-02 1.1854962e-02
-5.7762615e-03 -2.6004995e-02 -1.2097227e-02
-7.6792291e-03 1.1837698e-02 2.0603921e-03
-1.9905364e-02 -2.8786044e-02 -1.8408592e-03
-6.9385521e-03 7.7687981e-04 1.7862765e-02
2.2818641e-02 1.6305007e-02 -1.1326575e-02
7.6683130e-03 -1.1755891e-04 -1.5125130e-04
-1.3692522e-03 2.4150628e-03 -1.1865379e-02
2.9853545e-03 -2.8944281e-02 -4.3638843e-03
3.4078325e-04 -3.2129779e-02 3.3082873e-03
-9.5024212e-03 -4.2367391e-02 2.6357431e-03
-1.2386612e-02 -4.7088229e-03 9.6664896e-03
1.5092210e-02 6.0534576e-03 1.3926705e-02
4.3666006e-03 7.6671645e-03 1.3042422e-02
7.8075887e-04 3.5013976e-02 -3.3705462e-03
2.2823994e-02 1.1579325e-02 8.3992094e-03
-1.4637053e-02 -8.6646621e-03 -4.2861914e-03
-2.0768992e-02 -2.4650535e-02 6.1522481e-03
-1.3449274e-02 -5.7311860e-03 3.9325139e-03
-1.1732754e-02 -3.1996496e-02 1.3178934e-02
7.4931363e-03 3.8699128e-02 5.4953706e-03
-1.6837882e-02 -2.0851973e-02 -2.7222257e-03
-1.4322897e-03 -1.6481471e-02 1.2436257e-03
-2.1598929e-02 -3.7264005e-02 -9.8538047e-04
-1.4819352e-02 -4.0173609e-02 1.3993900e-02
-1.5758820e-02 -3.6460028e-02 -1.0601018e-02
1.8220356e-02 3.1662940e-02 6.2763578e-03
6.4564678e-03 3.8305211e-02 -1.6050257e-02
1.9077939e-02 2.7131644e-02 -1.7199397e-03
1.1320188e-02 6.5120779e-03 -1.3678634e-03
-4.6198909e-03 -1.2338486e-02 -1.1691818e-02
-1.5075577e-02 1.7721861e-03 -4.2149098e-03
-5.5843866e-03 -3.4315675e-02 -1.2611246e-02
8.0807558e-03 4.0591380e-02 -1.3133178e-03
2.1144107e-02 2.6944324e-02 -1.2542195e-02
-7.1075718e-03 1.8181932e-02 1.0025842e-02
7.0455671e-03 2.8493626e-02 -1.4321624e-02
-3.9059173e-03 1.7521642e-02 2.3779207e-03
1.2375225e-02 3.7762108e-02 -7.8920654e-03
-2.7720218e-03 -3.9842786e-02 -8.5093580e-03
2.0107852e-02 1.8450969e-02 -6.9009585e-03
1.8191548e-03 -2.0473454e-02 -1.9641084e-03
-1.5749357e-02 -7.5590664e-03 -2.7570867e-04
-2.1868182e-03 2.6612026e-02 -8.5804072e-03
7.0788247e-04 5.7778063e-03 1.6130843e-02
8.9896456e-03 1.6464170e-02 -1.3981198e-02
-5.2683486e-03 -3.3729235e-02 9.2892168e-03
-1.0513049e-02 -8.3593309e-03 1.0537076e-02
4.1991783e-03 -9.5201175e-03 -6.2277105e-03
8.5595343e-04 -2.8429238e-02 8.8716099e-04
-2.1898405e-02 -3.5720935e-02 6.7485653e-03
1.9662135e-02 2.2827825e-02 4.6849033e-03
-1.0926428e-02 -2.5292795e-02 -1.0737861e-02
8.9059784e-03 1.4270672e-02 9.4594664e-03
1.8362030e-02 9.9925829e-03 -7.7605321e-03
-1.6525019e-02 -2.1484604e-02 1.0749269e-02
-6.4537774e-04 -4.1328395e-02 7.9642525e-03
2.1898529e-02 1.3830266e-02 1.1649732e-02
2.0613747e-03 -1.7838465e-02 -7.2393236e-03
-2.1581955e-02 -3.5456743e-02 -3.4910882e-03
4.5270203e-03 4.0442620e-02 -4.3675924e-03
1.2123891e-03 1.8288033e-02 4.7498907e-03
-6.9453968e-04 1.4367000e-03 1.6201196e-02
1.2187510e-02 4.9977368e-03 7.3126312e-03
-6.7273037e-03 -1.7347191e-02 5.5463247e-03
1.8584527e-02 4.0249299e-02 6.2329998e-03
1.3268652e-02 1.8240856e-02 -1.5712223e-02
1.6418685e-02 2.0768938e-02 7.9104017e-03
-9.6446625e-03 -4.4220995e-03 -8.9165054e-03
-1.6733676e-02 -2.4652180e-02 -4.0935050e-03
4.5596801e-03 3.8533388e-03 9.6214913e-03
2.1022078e-03 2.0727302e-02 -1.2349766e-02
2.3351699e-02 2.3663633e-02 -1.2594499e-02
-9.8094761e-03 -2.7888831e-02 1.0433228e-02
-8.2253484e-03 1.3983627e-02 -2.9763697e-03
-1.1713591e-02 -1.0111154e-02 -7.5106001e-03
-3.4286622e-03 -2.7462896e-02 4.7404859e-03
-1.7640188e-02 -1.5919582e-02 8.6902362e-03
1.6069806e-02 1.0296926e-02 1.4932147e-02
-6.6989793e-03 1.5780098e-02 4.1285816e-03
-3.3981001e-03 9.7906786e-03 1.6724099e-02
1.8023602e-02 2.1968736e-02 -3.3365808e-03
7.4660639e-03 -3.5858112e-04 -7.7802611e-03
5.0401824e-03 -3.7928384e-03 -8.3957770e-03
-8.0993244e-03 7.5516301e-03 1.7625621e-02
-1.2354601e-02 5.5331473e-04 1.5279297e-02
6.1295535e-03 -3.9172628e-03 -6.3936691e-04
-1.0511412e-02 5.5129176e-03 5.8097437e-03
-6.7479404e-04 3.0417719e-02 -9.1417748e-03
-5.6126524e-03 1.9634194e-02 -5.5738490e-03
1.9662411e-02 1.4824722e-02 -1.4268541e-02
1.9197593e-02 2.9588940e-02 -7.7393615e-03
6.9058432e-03 1.8545775e-02 4.7840775e-03
3.1642725e-03 3.4645829e-02 -1.2524634e-02
1.4764570e-02 1.2975333e-02 -2.2314508e-03
1.8039579e-02 2.1047947e-02 -2.9561150e-04
-2.6638700e-03 1.5673235e-02 -9.8515402e-03
3.2740964e-03 3.3122635e-02 2.8044732e-03
-1.9201347e-02 -3.2580060e-02 1.3272046e-02
1.8614840e-03 1.3638985e-02 -1.2607912e-02
9.9615299e-03 3.8532348e-02 -1.7277098e-02
-1.3196424e-02 4.3856606e-03 1.2432616e-02
1.8656898e-02 1.3266583e-02 -6.4408248e-03
8.1687053e-03 4.4963033e-03 -1.0614633e-02
1.4010648e-02 3.1934287e-02 -1.6690691e-02
1.2994422e-02 3.3109985e-02 6.9984251e-03
-1.1974589e-02 1.0103691e-03 -6.9384060e-03
-8.9584787e-05 2.5937625e-02 8.9857474e-04
1.7371100e-02 2.6197847e-02 5.3615864e-03
-2.5955232e-04 1.5341001e-02 1.1058039e-02
-1.3527789e-02 -4.1832038e-02 6.5224317e-03
2.1743760e-03 3.8807403e-02 -4.4832549e-03
-1.9401198e-02 -3.9946532e-02 2.9030445e-03
-1.7450662e-02 -4.0539422e-02 -4.1211593e-03
-1.2157655e-02 -2.9106096e-04 5.0869145e-03
-8.9950376e-05 -1.2353448e-03 -1.2073326e-02
-2.4232925e-03 5.8118037e-03 -1.1131500e-02
-8.7146260e-03 8.1527602e-03 -5.8116612e-03
-1.3107626e-02 -3.0174720e-02 -1.1315344e-02
-2.0535584e-02 -2.6938898e-02 2.7515423e-03
-1.5254195e-02 -9.7724313e-03 1.1658030e-02
1.5217211e-02 3.8058789e-02 -1.2902198e-03
-1.5072305e-02 -9.7883469e-03 4.6948774e-03
4.5991960e-03 6.7610391e-04 5.6584220e-03
-3.4583865e-03 -4.3164500e-02 6.3681157e-04
-1.4474405e-02 -3.8375723e-02 -8.2368546e-03
1.9969396e-03 1.2100351e-02 1.3539208e-02
-6.8784972e-03 -2.9069496e-02 -1.2581496e-02
-1.0864600e-02 1.3729966e-02 1.1687340e-02
1.8117584e-03 -4.0415858e-02 4.2292314e-03
-9.4854605e-03 -4.1016228e-02 1.4147190e-02
2.2478418e-02 3.7572707e-02 1.3668793e-03
1.9081072e-02 2.4302728e-02 -1.5921641e-02
-1.5601596e-03 -3.7167748e-02 -1.0304897e-02
1.0588153e-02 2.7610576e-02 4.8140880e-03
-1.2037269e-02 -3.4976896e-02 -1.2617450e-02
-1.6971363e-02 -3.0881182e-02 1.3806539e-02
1.9105628e-02 5.3224941e-03 1.1584103e-02
-8.1049463e-03 1.9837276e-03 -8.1648534e-03
-1.8646540e-02 -1.9885116e-02 2.9960683e-03
1.0003301e-02 3.9631566e-02 -8.3280692e-03
-1.1596869e-02 -1.3692563e-02 9.2475634e-03
1.6256449e-02 1.3448324e-02 1.8726239e-03
7.3873562e-03 9.0505170e-03 -1.2440509e-02
1.4126390e-02 5.8618230e-03 -6.6308465e-03
1.0856633e-02 2.4012393e-02 5.1103262e-03
4.4837888e-04 -2.7804538e-02 -1.0280204e-02
3.3732677e-03 -3.6342558e-02 -3.6595943e-03
-1.8715246e-03 -2.1177208e-03 1.1357093e-02
-4.3787632e-04 -5.0197091e-03 4.1293255e-03
-4.9756579e-03 1.3949439e-02 1.4638316e-02
5.9055512e-03 2.3915321e-02 -1.3818805e-02
-1.9199924e-02 -2.5470347e-02 9.6787715e-03
-1.1243752e-02 -2.2741873e-02 9.8118123e-03
1.7678838e-02 3.2486892e-02 -1.2125182e-02
-1.4561337e-03 2.4231153e-02 3.2448241e-04
-5.0640856e-03 -1.8640498e-02 4.0226310e-03
-8.3921554e-03 -2.5172677e-02 -1.1693210e-02
3.4953129e-03 -1.0631890e-02 -1.6446881e-03
-1.6779013e-02 -1.6446239e-02 -1.5344402e-03
-1.3719656e-02 -2.4528939e-02 -7.9364523e-03
6.7702177e-03 2.8718262e-02 3.5193418e-03
-1.2501377e-02 9.5014400e-03 1.4867713e-02
-7.1034789e-03 9.9738134e-03 -6.9141234e-03
4.2704754e-03 5.3483516e-03 1.2222564e-02
1.1509174e-02 7.5297567e-03 1.2770179e-02
8.9040115e-03 -1.7659115e-04 -2.0983099e-03
-4.3188644e-03 -1.0676081e-04 1.7135636e-02
-7.3831214e-03 -1.6242225e-02 -1.1196324e-02
-4.0555879e-03 1.7079276e-02 -8.7062816e-03
-7.2355918e-04 3.2065136e-02 -6.5057240e-04
4.3062142e-03 2.1459851e-02 3.1673865e-03
-3.1641258e-05 -1.1858033e-02 1.0469973e-03
7.9579626e-03 4.0389594e-02 -1.3594153e-02
1.1033920e-02 1.5087729e-02 1.0181249e-02
7.7316104e-03 1.3208908e-02 -1.3282743e-02
-1.0705604e-02 7.5126625e-03 -1.5030830e-03
-1.1153806e-02 -2.1443373e-02 -9.7216398e-03
2.4908369e-03 -2.5930606e-02 -4.6169848e-03
-1.2794170e-02 -1.8189988e-02 -7.1842348e-03
1.0617807e-02 6.0946679e-03 1.3103800e-03
-1.9121246e-02 -3.4742352e-02 -8.1102631e-03
4.8679237e-04 -2.1277677e-02 -1.0011445e-02
1.2809060e-02 3.9702131e-02 9.6993128e-04
-7.4639652e-03 -4.3567125e-02 7.7154844e-03
1.7857283e-03 -3.6528929e-02 3.4472196e-03
1.4859590e-02 3.8731523e-02 -1.4560027e-02
-1.7179762e-02 -1.3785655e-02 4.0905159e-03
9.8265090e-03 4.0001749e-02 6.4224651e-03
-1.6911558e-02 -3.1745873e-03 -2.7861395e-03
2.0936372e-03 -5.4684841e-03 -1.1267926e-02
-9.5512194e-03 7.2900799e-03 3.8396125e-03
4.3420049e-03 2.4797317e-02 1.9305765e-03
-8.2541556e-03 -3.7863634e-03 1.6122894e-02
3.5819399e-03 -3.4082363e-02 -5.6624940e-03
9.9470745e-03 3.8985046e-03 -8.7665795e-03
9.9488255e-03 2.8608537e-02 -1.5925810e-02
5.5285524e-03 3.8418585e-04 3.6668555e-03
-2.0154843e-02 -2.8107123e-02 9.6964290e-03
1.5456278e-02 1.9391043e-02 -1.6395651e-02
-4.5490321e-03 -4.0516244e-02 -5.9282450e-03
-4.8563794e-03 -7.1506006e-03 6.9502990e-03
2.1973326e-02 1.1683403e-02 1.3032070e-02
-1.1992724e-02 -4.1286838e-02 1.1964897e-02
-1.5262948e-03 -4.2970684e-02 -6.8073089e-04
-1.2312155e-02 -4.1386093e-02 -9.2760824e-04
-7.6139007e-03 -1.4187691e-02 6.3010790e-03
3.5846809e-04 1.8752778e-04 7.7287726e-03
-1.3110183e-02 2.0115828e-03 4.3772378e-04
1.8155208e-02 1.0603790e-02 5.7542973e-03
-2.6726802e-04 -2.9745753e-02 2.7293786e-03
-1.8725963e-02 -4.0180785e-02 8.7397998e-03
1.1205015e-03 -1.3046452e-02 -9.9944155e-03
5.9913008e-03 1.9453071e-02 -1.3775922e-02
-1.1467650e-02 -4.5503787e-03 -7.7354519e-03
-2.3749937e-03 -1.1279985e-02 -1.1766546e-02
-2.2779742e-02 -3.0477560e-02 5.3737952e-03
-1.3891105e-02 -3.2032097e-02 1.4460356e-02
-6.9321854e-03 -2.5968883e-02 7.4245954e-03
-4.7678035e-03 -5.0671503e-03 8.4997997e-03
-1.1958109e-02 -2.0628739e-03 8.9817688e-03
2.2423465e-02 3.3928465e-02 4.0079248e-03
1.5937750e-02 3.5959264e-02 8.4074372e-03
1.7528305e-02 3.3918140e-02 -7.0595556e-03
3.4198262e-03 3.8927177e-02 -1.0896863e-02
3.8135722e-03 1.2484778e-02 1.2470657e-02
2.2645226e-02 1.5588947e-02 8.7229501e-03
1.9013051e-02 3.1013877e-02 -2.9725941e-03
2.0358239e-02 3.9094669e-02 6.4693715e-03
-3.3346784e-03 -1.8320829e-02 -1.1776372e-02
2.1159649e-02 3.0471834e-02 7.8715286e-04
2.1006480e-02 7.4904726e-03 9.0412523e-03
1.2875632e-02 5.9461851e-03 1.2734313e-02
-2.8067402e-03 -9.1984124e-03 3.7365179e-03
-1.8575911e-02 -2.1397130e-02 8.1354662e-04
2.2117990e-03 -3.3015400e-02 -8.9303390e-03
5.4578347e-03 3.9321409e-02 2.3235340e-03
-1.4303642e-02 -1.8964487e-02 1.0641421e-02
-1.9927563e-02 -2.2384856e-02 4.9352921e-03
-1.5617602e-02 -1.0073642e-02 -2.6633209e-03
-2.3889968e-03 -3.3507627e-02 6.5641017e-03
-1.6639671e-02 -3.7493435e-02 1.6439734e-02
8.4539157e-03 3.6129766e-02 6.8955742e-03
-2.0886511e-02 -3.4730650e-02 9.0879910e-03
1.8340268e-02 1.2159085e-02 -1.2804817e-02
6.7118227e-03 3.4291149e-02 5.2690070e-03
-9.4379791e-04 8.1078089e-03 -1.1688268e-02
-9.2826316e-03 -3.9188219e-02 -8.9120297e-03
-7.8848050e-03 -3.3730458e-02 1.1514045e-02
-3.2090326e-03 2.5275467e-02 -7.0998429e-03
-1.2822522e-02 -3.5972931e-02 1.6891894e-02
2.3465402e-02 2.1942538e-02 -1.0678624e-02
-1.8832106e-02 -2.6293300e-02 -2.0742078e-03
-1.3785713e-02 -1.1417018e-02 1.1779187e-02
-1.4490212e-02 -5.0927150e-03 1.7036983e-03
5.6779722e-03 3.4518903e-02 -1.4653528e-02
-7.5258430e-03 3.5755642e-03 1.8262615e-02
-6.4747787e-03 -1.0053292e-02 -1.1202919e-02
8.8471309e-04 2.9665425e-02 -1.0638619e-02
1.4114647e-02 9.7404000e-03 -1.1571557e-02
2.1264571e-02 1.9943090e-02 -1.4790193e-02
1.9198693e-02 2.7734072e-02 5.3246466e-03
2.0748149e-02 3.7876231e-02 -4.9609715e-04
1.7547581e-02 1.6134346e-02 1.0907557e-02
-4.2359656e-03 -2.0504167e-02 -1.1832359e-02
3.7369309e-03 3.1302280e-03 -1.2038556e-02
2.4044373e-04 -4.0724093e-02 -6.4211004e-03
2.2094348e-02 1.7901166e-02 -8.3132009e-03
1.3047772e-02 4.9066538e-03 9.8299653e-03
4.2746999e-03 -6.4404375e-03 -7.7265302e-05
1.1602190e-02 2.3658460e-02 -1.6597311e-02
1.5139665e-03 3.5401513e-02 6.3950478e-04
-9.7191555e-03 -2.0225072e-02 8.2478134e-03
-5.5376989e-03 -4.3240039e-02 1.0256778e-02
-2.6376021e-03 2.0004503e-02 -8.9955999e-04
-2.2807799e-02 -3.5805061e-02 2.1027208e-03
-3.5850091e-03 -3.8727196e-02 1.0359594e-02
-6.9106374e-03 1.6849968e-02 -3.3041134e-03
-4.3692641e-03 1.6857761e-02 1.0678867e-02
-1.1129723e-02 2.6160716e-03 1.6595337e-02
-2.2402484e-02 -3.2706039e-02 -2.1734853e-03
-1.2042846e-02 1.1036820e-02 9.5354511e-03
-1.1381117e-02 4.8659777e-03 8.0985558e-03
-4.9767663e-03 6.0690068e-03 -9.3585305e-03
-6.4666228e-03 4.0745126e-03 -8.7010267e-03
1.0201700e-02 4.6255862e-03 -6.9603833e-04
-7.4369565e-03 -3.7845151e-02 -1.0987048e-02
6.3144318e-03 4.0946954e-02 -8.6903053e-03
-8.5125310e-03 1.5578858e-02 6.0466276e-03
1.8867598e-02 2.5076047e-02 -2.5161198e-04
-2.5741952e-03 2.5617832e-02 -3.2137410e-03
-2.4063042e-03 -6.3631636e-04 -1.1732565e-02
9.6506444e-03 3.9343019e-03 8.0803513e-03
2.3396000e-02 1.3820011e-02 9.4952147e-03
1.6975842e-02 3.9454177e-02 1.6836992e-03
-8.1737690e-03 -3.7430619e-02 1.4334394e-02
-6.5023369e-03 -4.3671616e-03 -1.0673149e-02
3.6426218e-03 -3.5360902e-02 -1.7126767e-03
1.3124578e-02 9.4779295e-03 9.0676141e-04
-1.9526705e-02 -4.0075632e-02 -1.4161452e-03
3.1734626e-03 -5.0692304e-03 1.9920299e-03
9.4164338e-03 1.7810567e-02 6.1433510e-03
-1.2422392e-02 -1.3492926e-02 -6.9408894e-03
-3.8519246e-04 2.5858514e-02 -1.0074074e-02
1.4944574e-02 1.5725109e-02 -1.5392828e-02
2.1590250e-02 2.0419491e-02 -8.1774035e-03
-8.4204421e-04 -1.9288342e-02 9.2341637e-04
-8.2473540e-03 -4.0890398e-02 -2.8392813e-03
9.5775727e-03 3.6213908e-02 -1.7504401e-02
-8.6274184e-03 -6.1820906e-03 1.1912565e-02
1.2107996e-02 4.0076794e-02 -1.6217696e-02
-1.6709129e-02 -1.3869246e-02 1.0067293e-02
2.0877051e-03 1.6272928e-02 8.5807209e-03
1.5758801e-02 8.9475058e-03 5.2768012e-03
-1.8477446e-03 -1.3509936e-02 -1.1683515e-02
-9.4843989e-03 -1.3006481e-02 -9.7642868e-03
-2.0674668e-02 -3.0615599e-02 -5.1794966e-03
1.5694686e-02 8.0410314e-03 1.5061830e-02
-4.5374434e-03 -2.3287213e-02 4.1282888e-03
-1.3803016e-02 -5.8190747e-03 1.2599896e-02
-1.6917486e-02 -3.7638624e-02 -8.3802844e-03
-1.9116929e-02 -2.0392873e-02 8.7842430e-03
1.4847739e-02 1.9257055e-02 8.8424593e-03
1.5994737e-02 1.3078107e-02 1.3177996e-02
-1.4977782e-02 -4.0369354e-02 4.9404340e-03
2.3504495e-03 -1.8682013e-02 -3.8358357e-03
7.7114117e-04 -1.7222170e-02 -2.2306088e-04
1.9710301e-02 6.0205689e-03 1.4094324e-02
-8.6192499e-04 4.0241266e-03 1.6810858e-02
-1.0617957e-02 -2.8054425e-03 1.6244413e-02
6.5496759e-03 6.0148154e-04 -9.6123556e-03
1.8428702e-02 2.3361419e-02 -5.1524534e-03
2.2899559e-02 9.3434253e-03 1.0007746e-02
9.0924934e-03 4.2466320e-03 3.0632966e-03
2.0998394e-02 1.1517542e-02 6.6559914e-03
-1.6396884e-02 -5.7027294e-03 -1.9675144e-03
6.5457079e-03 4.0690610e-02 -3.1851496e-03
-6.9026191e-03 1.3793044e-02 2.4282029e-03
3.0063275e-03 -3.1060641e-02 -1.9415554e-03
-5.2529671e-03 -1.5260366e-02 4.3686084e-03
2.1573746e-02 1.5289763e-02 -1.3077634e-02
1.4760373e-02 4.7666561e-03 1.1990716e-02
-2.2080031e-03 1.8963180e-02 3.5227383e-03
1.4014415e-02 4.0292046e-02 7.5023221e-03
-1.8560446e-02 -3.9870325e-02 1.2306022e-02
4.8255898e-04 3.4465230e-02 -5.4609938e-03
1.6898870e-02 2.4871402e-02 -1.6744642e-02
-1.1459807e-02 2.1152122e-03 4.8535331e-03
1.7015317e-02 1.6264949e-02 9.9544082e-04
9.4204455e-03 4.1059578e-02 3.9192162e-03
5.3703678e-03 1.7329468e-02 5.7293670e-03
-1.0531990e-02 4.5374370e-03 -5.6904604e-03
1.7286797e-02 1.1414305e-02 -5.8125396e-03
-1.3868675e-02 -3.9456224e-03 -6.0613154e-03
1.9699223e-02 2.8847948e-02 -1.0741987e-02
1.1533396e-02 3.7329644e-03 -3.2137374e-03
1.3515789e-03 -3.4406712e-02 2.7231890e-03
-2.8417354e-03 -3.1092569e-02 5.9271684e-03
1.9544591e-02 2.8906201e-02 -1.3137737e-02
-2.0274175e-02 -2.4647183e-02 3.6398956e-03
-1.2927208e-02 6.9358809e-03 1.2383980e-02
1.9845378e-02 2.7625333e-02 -6.9105633e-03
-1.2204566e-02 9.5097533e-04 1.0190910e-02
7.3927799e-03 3.6276654e-02 -1.6743380e-02
-1.0826268e-03 3.1209557e-02 -4.7242556e-03
-9.2862555e-03 1.3018664e-02 6.1647456e-03
5.1416127e-03 4.0599401e-02 -5.6861799e-04
-8.5534728e-03 -2.9877418e-02 1.0157627e-02
3.2341637e-03 -1.3284326e-02 -5.2569796e-03
3.5026239e-03 3.6719241e-02 -1.3028060e-02
1.8758164e-03 3.7051622e-02 -9.8482359e-04
-1.5439144e-02 -2.1462771e-02 -4.5300322e-03
3.0140725e-03 9.1515347e-03 1.4631026e-02
-3.3441523e-03 -3.0164244e-02 -1.2393271e-02
-1.3459181e-02 -7.0709348e-03 5.5869804e-03
2.1388472e-03 -1.9834067e-02 -6.2961276e-03
6.3114805e-03 -3.8480931e-04 1.7321560e-03
3.0198945e-03 5.6542740e-03 -1.2460220e-02
3.3138753e-04 -2.1428756e-02 2.2209552e-04
9.8571531e-03 1.2652315e-02 -1.3496014e-02
1.8390306e-02 2.1005749e-02 -5.3972223e-03
1.9972932e-02 2.0957888e-02 6.5212143e-03
-2.0389530e-02 -3.8053076e-02 -4.5905154e-03
8.7570679e-03 7.2272893e-03 1.1474210e-02
1.4614893e-02 1.1129710e-02 -3.4761791e-03
2.0318104e-03 -2.6745599e-02 -8.6572407e-03
-1.2235297e-03 6.8748304e-03 1.6851454e-02
1.3617979e-02 3.7750039e-02 -1.0496217e-02
-1.8938205e-02 -3.7048529e-02 1.5428261e-02
1.5093775e-02 3.1494110e-02 6.1168389e-03
-1.4295498e-02 3.3800907e-03 -2.8428159e-03
1.9259605e-02 2.0704828e-02 2.4813730e-03
-1.3520754e-02 -7.2681476e-03 9.7868872e-03
-2.7346791e-03 2.7392545e-02 -6.5681460e-03
1.7620683e-02 1.9016107e-02 -4.3533822e-03
-1.2196864e-02 -2.8041519e-02 -1.0840109e-02
1.4245021e-02 2.1053242e-02 7.7222537e-03
-1.7815545e-02 -3.3688038e-02 1.5515727e-02
-1.2218730e-02 -2.6607834e-02 1.1077608e-02
-7.9186478e-04 1.3698120e-02 -1.1162397e-02
1.1143619e-02 1.5526893e-02 -1.4487608e-02
-5.4229120e-03 1.5655086e-02 9.7249842e-04
-1.3594754e-03 9.3255407e-03 1.6263438e-02
1.7590503e-03 -3.0296559e-02 -9.2633417e-03
-1.4154634e-02 1.1843358e-03 -6.3530394e-03
1.9543138e-02 2.9592113e-02 -1.5602370e-03
-7.5828368e-03 -1.2271057e-02 -1.0812573e-02
2.1890419e-02 3.5433816e-02 -1.7066784e-04
-1.2201901e-02 -2.8758119e-03 6.3707720e-03
-6.1026507e-04 -2.6184490e-02 1.6237532e-03
2.0602156e-02 1.4843329e-02 5.0416009e-03
-1.4030774e-02 -1.2720456e-02 -4.9524651e-03
1.5276274e-02 3.8129729e-02 9.0871441e-03
-4.0096642e-03 1.9840583e-02 -3.2944909e-03
2.1498691e-02 1.5498917e-02 -7.9384525e-03
-1.1961821e-02 -4.0545149e-02 1.4265388e-03
-2.9243253e-03 1.3173052e-02 -9.8405713e-03
-1.8169242e-02 -1.6522275e-02 6.3387187e-03
-1.1585811e-03 -3.8886465e-02 8.6085683e-03
4.4054154e-03 3.6907394e-02 3.6663451e-03
-1.6079938e-02 -1.2424641e-02 4.2822402e-05
-2.2976531e-02 -3.3655683e-02 2.2916901e-04
-3.6496909e-03 -3.5136716e-02 -1.1893587e-02
5.1852556e-03 -7.7360449e-03 -4.8456679e-03
-9.1808071e-03 1.0330927e-02 -4.2377351e-03
-1.5710062e-02 -1.8247895e-02 -3.4679007e-03
-1.8084528e-02 -2.7798753e-02 -4.4723001e-03
1.5450290e-02 3.5672034e-02 -6.4125841e-03
-7.1296223e-03 -3.1463866e-02 9.7879995e-03
-3.2022212e-03 -7.1530152e-03 4.6307712e-03
-7.6150097e-03 -8.0355461e-03 -1.0569711e-02
-2.3210512e-02 -3.2560335e-02 6.1088524e-03
4.1434376e-03 2.8891387e-02 -1.2722467e-02
-6.1400513e-03 1.8166328e-02 5.2249904e-03
7.9078781e-03 6.8349890e-03 -1.1642155e-02
-2.1874076e-02 -2.8497616e-02 6.1454292e-03
1.7671214e-02 2.0020160e-02 -2.1387785e-03
9.9143019e-04 -4.2500474e-02 4.3784022e-03
-1.2123767e-02 -3.7012823e-02 -1.1688337e-02
-1.9197519e-02 -2.3395007e-02 5.3331731e-04
-9.3658348e-03 9.7030196e-03 -1.5398962e-03
-1.3018588e-02 -3.7096635e-03 3.5227623e-03
-1.8365335e-02 -3.2706626e-02 -9.0078358e-03
5.7552531e-03 1.9860410e-03 7.1114461e-03
4.1659070e-03 4.0404602e-02 -8.1529322e-03
-8.9269650e-03 1.6704709e-02 1.2090261e-02
-3.3158245e-03 7.7410554e-03 1.7469902e-02
5.0072220e-03 -5.5616448e-03 -6.4975651e-03
2.2484575e-02 2.5513787e-02 -1.3231933e-02
1.1226149e-02 3.8513741e-02 -5.5201845e-03
4.4859581e-03 -7.4639428e-03 -7.2318679e-03
-1.4271385e-03 1.7979399e-02 -1.0383697e-02
9.9711387e-04 3.3302377e-03 1.5834428e-02
-6.3962933e-03 -4.2921479e-02 1.8153894e-03
-2.2883972e-03 -1.3638539e-02 2.2693958e-03
1.0720764e-02 1.8061088e-02 -1.4857672e-02
1.8088408e-02 2.1926372e-02 6.9726687e-03
-9.4805822e-03 -3.1689255e-02 -1.2767595e-02
1.4831690e-02 3.9087017e-02 6.7055017e-04
-1.2097934e-02 -3.9266745e-02 1.5954339e-02
8.1049419e-03 2.5136088e-02 -1.4767411e-02
-9.7142481e-03 -4.2868968e-02 6.0037643e-03
1.1726955e-02 3.2044595e-02 -1.7310518e-02
5.6767010e-03 4.0123468e-02 -1.5000640e-02
2.5493445e-03 -1.6373610e-02 -2.3180164e-03
1.5796065e-02 3.1290341e-02 -1.5673509e-02
-1.5712954e-03 3.0625824e-02 -6.8450126e-03
6.4836025e-03 3.6667080e-02 5.2756995e-03
-4.6139622e-03 -3.1383206e-02 7.6671436e-03
-1.0712111e-02 1.2631925e-02 1.5079561e-02
-1.6445598e-03 -2.5964767e-03 1.3746296e-02
-2.7669685e-03 1.8128369e-03 1.7312568e-02
3.3461668e-03 3.3128123e-03 1.2094310e-02
-4.0233986e-03 1.8037172e-02 4.4183272e-03
-9.6420331e-03 1.6909651e-02 9.1713490e-03
5.7999878e-03 -1.3986374e-03 -9.1873869e-03
1.6674586e-02 8.1753624e-03 -6.7259972e-03
6.3099149e-03 -3.9346969e-03 -4.8832925e-03
1.2844558e-02 7.3519044e-03 -2.7968391e-03
7.9114750e-04 -3.9543724e-02 6.6769573e-03
-7.6886430e-03 -3.5300289e-02 -1.2486039e-02
-1.5714352e-02 -1.6437277e-02 1.0976347e-02
-6.7321387e-03 -1.1964977e-02 6.0607210e-03
-6.0825163e-03 1.8876079e-02 7.9179445e-03
-9.8350821e-03 4.6154405e-03 1.7647587e-02
1.7688945e-02 2.3896417e-02 5.9157722e-03
-1.3183702e-02 1.9968273e-03 1.3078983e-02
-6.5937745e-04 2.8054992e-02 -9.6656677e-03
1.0287076e-02 3.9922751e-02 -1.4288989e-02
-1.6097776e-02 -1.9102262e-04 -2.8178038e-03
-1.4222282e-02 -2.3938957e-02 1.1125789e-02
2.1186574e-02 1.7352453e-02 -1.4445110e-02
-1.8704014e-02 -4.0134925e-02 5.0067085e-03
3.0857964e-03 -3.6193399e-02 -5.7548559e-03
-7.6789036e-03 -2.3061569e-02 -1.1575960e-02
2.1189978e-02 2.4674482e-02 -1.4758060e-02
2.0783125e-02 3.4901193e-02 5.8307712e-03
-6.8759125e-03 1.3460429e-02 -1.1334108e-04
2.9270072e-03 -1.2166153e-02 -7.8146879e-03
1.2642819e-02 2.0616814e-02 -1.6389128e-02
6.6409427e-03 1.3499011e-02 1.0043257e-02
-8.5673402e-03 -2.3068335e-02 8.1351594e-03
5.7578039e-03 1.7409782e-02 -1.3499177e-02
1.0060460e-02 1.5950469e-02 8.0355467e-03
-1.3072530e-02 -5.9301433e-04 1.2604187e-02
2.1194812e-05 2.8466069e-02 9.9868340e-04
7.4763742e-03 3.1725931e-02 -1.4965262e-02
9.9902317e-03 2.0351369e-02 5.8746183e-03
-2.3663870e-03 -4.4112898e-02 6.5008253e-03
1.4759103e-02 3.6238489e-02 -9.1527510e-03
-6.5922023e-03 -5.1344990e-03 1.4215232e-02
-1.0504639e-02 -2.5691856e-03 -8.2641638e-03
-1.4701023e-02 -2.3244260e-02 -6.1069539e-03
7.3792484e-04 3.1865946e-02 8.6693231e-04
1.3532548e-02 6.8721854e-03 5.3715932e-03
-1.2026732e-02 3.8457680e-03 3.4164620e-04
-1.2417748e-02 -3.9253221e-02 -5.9361196e-03
8.5860388e-04 1.3766426e-03 9.5005348e-03
3.9411836e-03 1.8617798e-02 -1.3224324e-02
-3.2790422e-03 -2.9185383e-03 -1.1690440e-02
1.8434341e-02 3.4054031e-02 6.9397633e-03
1.4511527e-02 7.5032926e-03 -9.0510066e-03
-1.1055909e-02 -6.8623569e-03 1.2822222e-02
-2.0751074e-02 -3.8736018e-02 -2.5672095e-03
2.4663164e-03 2.7158268e-02 1.7919086e-03
-5.8490759e-03 9.2307392e-03 1.7444428e-02
1.1381958e-02 3.1450703e-02 6.0274424e-03
-2.0038796e-02 -2.7757135e-02 2.4617247e-04
-1.3440818e-02 -3.2732376e-02 -1.2258806e-02
8.9199489e-03 1.1322297e-04 -5.6802035e-03
2.3471076e-03 -2.8562866e-02 -1.3102934e-03
2.1257366e-03 1.3730102e-02 1.2109916e-02
-2.0452235e-03 2.2863963e-02 -9.2237254e-03
6.8325809e-04 -3.8871246e-02 -7.7933763e-03
1.0288000e-02 2.9671738e-02 5.2328131e-03
-4.8562206e-03 2.7448004e-03 1.8040035e-02
3.3877304e-03 -3.9366441e-03 -1.0618988e-02
1.9014315e-02 8.1489697e-03 1.5031149e-02
-1.0136016e-02 2.4322885e-03 -6.7298979e-03
-8.0907678e-03 -2.6366852e-03 -9.6329324e-03
8.0563251e-03 4.0007161e-02 -1.5782416e-02
-1.1797606e-02 -2.3697640e-02 -9.5778990e-03
1.2459668e-02 2.5834280e-02 5.0329164e-03
8.3592952e-03 4.0669583e-02 -9.8077510e-03
-3.7390229e-04 -3.6460892e-02 6.1227123e-03
-3.5586674e-03 -3.3747561e-03 9.7937295e-03
-1.5806601e-02 -1.1640782e-02 8.7646724e-03
-4.8766081e-03 -4.0824458e-02 -3.4708596e-03
-4.8169768e-03 1.5203450e-02 -8.2443223e-03
-1.0324615e-02 -5.1203280e-04 -7.6839879e-03
-2.0024319e-02 -3.5300275e-02 1.4143699e-02
5.6363131e-03 5.2521159e-03 -1.1994950e-02
-7.6485147e-03 -2.8273328e-02 9.0089677e-03
-1.2736282e-02 3.6893310e-03 -5.5128263e-03
-9.6150744e-03 -1.4949704e-02 7.6318140e-03
-1.0266291e-02 -1.7013221e-02 -9.5544075e-03
-2.3424811e-03 1.2163821e-02 1.4933946e-02
1.0295497e-02 1.2821063e-02 1.0932580e-02
3.1170856e-03 -3.6938448e-02 6.8051879e-04
-1.4012294e-02 -2.1470764e-02 1.0733971e-02
-1.5491199e-02 -1.0621342e-02 1.2584017e-03
1.7915867e-02 3.9247314e-02 8.1595712e-03
1.4450987e-03 -1.6307456e-02 -8.8820555e-03
-1.0726315e-02 -8.1014120e-03 -8.3666484e-03
-1.0853515e-02 -4.2459051e-02 8.6772380e-03
1.0421572e-02 3.6509355e-02 8.0018461e-03
-2.0226292e-02 -2.3183083e-02 7.9148389e-03
1.8235514e-02 1.0082882e-02 -1.0267340e-02
8.9492855e-04 2.3209131e-02 -1.1281989e-02
-7.4631743e-03 1.2026734e-02 1.6353615e-02
1.9205775e-02 2.7349025e-02 -4.8255209e-03
-1.0073863e-02 6.9244419e-03 4.1818282e-04
-1.3173907e-02 -2.0477630e-02 -7.2871477e-03
2.2851523e-02 9.2641640e-03 1.2540134e-02
-2.0707616e-02 -3.7035686e-02 8.5942469e-03
-1.7844029e-02 -1.7893554e-02 1.3484895e-03
1.6667487e-02 1.3863673e-02 -5.2417937e-03
1.7040648e-02 1.7830038e-02 -1.5637740e-02
-4.6771601e-03 -4.4066127e-02 7.5241320e-03
1.4193360e-03 1.9872163e-02 3.2645007e-03
-2.2212418e-03 1.6201238e-02 1.0858946e-02
2.0029310e-02 1.8109808e-02 3.8775516e-03
1.6715737e-02 2.9067688e-02 5.5250208e-03
-2.0936513e-02 -3.8816332e-02 1.8984232e-03
4.8683282e-03 3.1923842e-02 -1.3233472e-02
9.0466111e-04 8.2762896e-03 1.5686526e-02
-9.2082728e-03 -6.5890129e-03 -9.5548706e-03
1.2845103e-03 3.3059226e-02 -1.0696704e-02
-1.0034356e-02 -1.0070366e-02 8.9507355e-03
-7.3132310e-03 -2.0374235e-02 6.3651899e-03
-6.5131587e-04 -5.8607104e-03 -1.1927582e-02
-2.9623347e-04 -2.4009768e-02 -1.0546524e-02
-1.7870025e-04 -4.2983813e-02 6.4161468e-03
1.4273542e-02 1.1613489e-02 1.5209952e-04
9.6106298e-04 -2.6849224e-04 1.3311538e-02
1.0301362e-02 4.2281903e-03 6.0640055e-03
-9.7430220e-03 -2.7525816e-02 -1.1708056e-02
-4.6451101e-03 1.9640094e-02 -7.4839635e-03
1.2598827e-03 -3.5858494e-02 -9.5446480e-03
3.8768211e-04 1.7045547e-02 -1.1758114e-02
-1.0780550e-02 6.8765286e-03 1.6842901e-02
2.2398317e-02 2.5636702e-02 -1.0699014e-02
3.0888997e-03 3.9989070e-02 -2.8221157e-03
2.6077158e-03 -1.5479789e-03 -1.1682845e-02
-6.9269416e-03 -3.9631022e-02 -8.7237124e-03
2.4120760e-03 2.2388089e-03 8.3339252e-03
-6.8711056e-03 6.2923531e-03 -8.0353418e-03
7.9368520e-03 1.1141122e-02 1.1314745e-02
1.8863240e-02 1.4020945e-02 1.2199250e-02
1.8808410e-02 4.0217079e-02 3.8872980e-03
3.5542271e-04 -9.5280901e-03 1.5475047e-03
-1.4232853e-02 -4.0948659e-02 1.1370466e-02
-7.7255097e-03 1.2300832e-02 -5.7242138e-03
-5.0302512e-03 -1.2660440e-02 4.5958057e-03
1.5552463e-02 1.1191366e-02 3.0195241e-03
-5.6213800e-03 -2.3557094e-02 -1.1972978e-02
-2.2782973e-02 -3.6298528e-02 4.3467370e-03
8.9793169e-03 3.6725152e-03 9.3068928e-04
-1.5994063e-03 -4.1780610e-02 -5.6369533e-03
-6.0590504e-03 -3.2267448e-02 -1.3165357e-02
2.0350795e-02 2.6135960e-02 3.5100581e-03
1.8057414e-02 1.8712281e-02 1.1373070e-03
1.8405746e-03 -4.0284349e-02 -2.0888819e-03
5.3005202e-03 1.3554221e-02 -1.3172714e-02
-5.4834983e-03 1.7409290e-02 -7.1896646e-03
-2.0589325e-02 -3.4433443e-02 -6.3000429e-03
-2.7203455e-03 -1.5856951e-02 -1.1746604e-02
-9.0844978e-03 -1.7555237e-02 7.3735499e-03
4.5035064e-03 -8.8927145e-03 -2.3866733e-03
4.0231470e-03 -1.1045908e-02 -4.0336406e-03
7.2088924e-03 4.0250127e-02 3.4372424e-03
8.0521802e-03 2.0581084e-02 4.8583665e-03
3.9962756e-03 1.1437629e-02 -1.2907663e-02
-1.2056716e-02 -1.1553659e-02 1.0362779e-02
2.3507887e-02 3.5796180e-02 2.6896658e-03
1.3738397e-02 2.8736949e-02 5.1186866e-03
6.4820188e-04 1.0915980e-02 -1.2210288e-02
1.7936667e-02 3.7665371e-02 -1.2018976e-03
1.5837779e-02 1.5097749e-02 -3.2409684e-03
7.2176404e-03 1.6374061e-02 7.1608800e-03
-7.6706486e-03 -2.7170229e-02 -1.2129537e-02
2.0810367e-02 1.3369030e-02 -1.1967671e-02
-2.1089247e-02 -2.6746930e-02 5.1562019e-03
-1.1384090e-02 9.4553146e-03 8.0882491e-03
1.7589224e-02 2.2931733e-02 -1.6356728e-02
-8.2313141e-03 1.8245833e-02 6.9585543e-03
-2.1008773e-03 -2.9359675e-02 4.3880381e-03
9.1752967e-03 3.9979519e-02 -1.1832603e-02
8.9386531e-03 2.4662941e-02 4.1357164e-03
1.8670770e-02 2.2453105e-02 1.1656494e-03
6.5474847e-03 -2.0050123e-03 2.7737048e-04
2.3079331e-02 2.0212645e-02 -1.3561690e-02
7.3878648e-03 4.7546150e-03 9.8329683e-03
1.1868695e-02 4.2688410e-03 -6.4679971e-03
1.6604532e-02 3.2840686e-02 6.8311781e-03
1.1758894e-03 -3.8027131e-02 5.0551303e-03
-1.4337915e-02 -7.4929153e-03 3.2430794e-03
1.9026528e-03 -1.0968605e-02 -1.0087432e-04
1.6792077e-02 3.4460597e-02 -1.1548664e-02
-2.1137409e-02 -2.6311621e-02 7.9708556e-03
-1.6802240e-02 -2.5562335e-02 1.1362516e-02
-6.7433938e-03 -3.9931325e-02 1.3693647e-02
6.7599957e-04 2.3672111e-02 1.7913232e-03
-4.4700719e-03 2.1567963e-02 -4.7223115e-03
6.8711895e-03 -3.9798704e-03 -2.7263370e-03
-1.8569650e-02 -1.8035069e-02 7.8826308e-03
1.1404198e-02 3.8416460e-02 7.9235187e-03
1.8788851e-02 3.3038064e-02 -3.4474054e-03
1.1562680e-03 -2.2666905e-03 5.3543477e-03
1.5814749e-03 3.7458588e-02 -6.1229904e-03
-1.2581526e-02 6.3379018e-03 9.7765783e-03
1.2962810e-02 3.8168340e-02 -2.6410305e-03
-3.5748474e-04 -4.3514992e-02 1.7552675e-03
-1.0588496e-02 3.8930053e-03 3.6044070e-03
-3.8858569e-03 1.1411804e-03 -1.1029641e-02
-4.7551005e-03 1.1534533e-02 1.6119149e-02
7.9483539e-04 3.4324453e-02 -8.6326496e-03
-1.5837139e-02 -3.3563447e-02 -1.1533319e-02
3.9392096e-03 -1.3267274e-03 4.0738420e-03
1.2807660e-02 9.3688518e-03 -1.6658417e-03
2.0084048e-02 1.2167724e-02 -7.9242831e-03
1.5255047e-02 1.7453704e-02 1.0034691e-02
1.3111072e-02 1.1595638e-02 1.3486938e-02
-1.2231426e-04 1.6674883e-02 8.5467147e-03
1.3453002e-02 3.7003755e-02 -4.9732310e-03
-1.2337417e-02 4.1172638e-03 1.0162495e-02
1.5680750e-04 1.3484082e-02 1.3112741e-02
-7.4149659e-03 -4.2068766e-02 1.2429219e-02
-2.1212141e-02 -2.8984687e-02 1.8706443e-03
1.0978424e-02 4.7279036e-03 9.4860479e-03
5.2759968e-03 2.6304544e-02 -1.3445711e-02
-2.8413642e-03 -1.8652738e-02 2.1055732e-03
-1.2668881e-02 -2.0695626e-03 1.4701861e-02
-1.0530980e-02 8.3087644e-03 -3.4885890e-03
7.0523188e-03 1.1201410e-02 -1.2920109e-02
-2.1380279e-02 -3.7749019e-02 4.9584003e-03
6.4750193e-03 2.5782757e-03 -1.0718763e-02
-1.5870690e-02 -3.2661628e-02 1.5078393e-02
-1.6247261e-02 -3.0521149e-02 -1.0144072e-02
-5.7041365e-03 -3.6271633e-02 -1.1649065e-02
-1.5538421e-03 2.0108086e-02 1.4643374e-03
-7.9259936e-03 1.1184538e-02 -8.0641076e-05
-9.0687823e-03 -1.5074842e-02 -1.0084151e-02
-1.9513531e-02 -2.9205029e-02 -3.8582218e-03
-1.6018221e-02 -1.2308530e-02 2.8304671e-03
1.3923532e-02 3.4086946e-02 -1.6710420e-02
-5.2874330e-04 2.0449557e-02 -1.0820450e-02
-1.9316619e-02 -3.0225391e-02 1.1405868e-02
-1.6389203e-03 -2.0422711e-02 -1.1335792e-02
-3.2309481e-03 1.9105556e-02 -9.1264918e-03
-4.1498662e-03 -2.7853814e-02 -1.2235330e-02
2.2856787e-03 1.7024956e-02 -1.2687382e-02
2.1842447e-03 -2.2596434e-02 -4.4992359e-03
2.0187533e-02 2.7770912e-02 1.2831663e-03
1.0317257e-02 6.1561050e-03 -1.0503798e-02
-1.6109556e-02 -1.2183500e-02 5.3018474e-03
-1.1258053e-02 -2.4902791e-02 1.0228310e-02
-1.9842040e-02 -3.1974659e-02 -7.1417320e-03
1.3531241e-02 2.9737120e-02 -1.6887207e-02
1.1686916e-02 3.8877624e-02 -9.7407397e-03
-1.2612324e-02 -8.7134154e-03 1.2490961e-02
-1.5443288e-02 -3.9174099e-02 -6.1766969e-03
1.5556974e-02 1.4250674e-02 -5.2941264e-04
-1.3804208e-02 -8.4840168e-05 9.3771389e-04
-1.4677552e-02 -4.1305432e-02 -1.3672440e-03
-1.8464334e-02 -2.2844863e-02 9.8299570e-03
1.9719777e-02 2.1969193e-02 -1.5536985e-02
1.8189959e-02 3.1499029e-02 -1.0291453e-02
-2.0561249e-02 -3.2236356e-02 9.9081220e-03
9.4102601e-03 2.2313414e-02 5.1232085e-03
-2.1638773e-03 -4.2254288e-02 9.4382363e-03
-3.4644891e-03 8.1566125e-03 -1.0210739e-02
-1.3552711e-02 -2.9980358e-02 1.2904627e-02
-1.7574577e-02 -2.9091495e-02 1.2542030e-02
2.6213492e-03 2.4998025e-03 1.4261212e-02
2.5434535e-03 -3.8770382e-02 2.3693128e-03
4.4899835e-03 2.9079186e-02 2.5775048e-03
-2.0682665e-03 -8.5751697e-04 1.5851367e-02
6.3577218e-03 6.4308247e-03 1.1321728e-02
1.5003276e-03 3.7137600e-02 -3.3388763e-03
6.2887057e-03 8.7229704e-03 1.1774613e-02
2.9504650e-03 3.6802230e-02 1.8092756e-03
-9.9248264e-03 1.4387605e-02 1.3599541e-02
-1.0140333e-02 -3.4276976e-02 1.3206411e-02
3.6473462e-03 -6.8124997e-03 -9.0852484e-03
4.6691110e-03 3.4648259e-02 3.9835597e-03
1.0168034e-02 4.0342186e-02 1.8301818e-04
-1.1994231e-02 1.4795362e-03 2.8491763e-03
6.3845500e-03 2.4459753e-02 2.7791061e-03
-1.8491724e-02 -2.7606820e-02 1.1063021e-02
-6.8785905e-03 1.5150897e-02 -5.8997471e-03
-4.4591459e-03 -3.0811220e-03 1.5491042e-02
-1.4244171e-02 -1.9636695e-02 -5.6005154e-03
-1.2384742e-02 -4.0484227e-02 1.4064483e-02
7.9941670e-03 4.0425114e-02 -7.1741386e-03
1.5261646e-02 3.6829242e-02 -3.2933688e-03
2.0937974e-02 1.5859442e-02 1.0243205e-02
1.5691370e-02 6.0854741e-03 8.3476791e-03
1.8039035e-02 1.3063056e-02 3.9414271e-03
1.1828869e-02 3.6170790e-02 -1.7508126e-02
2.1519641e-02 3.9332479e-02 2.9101178e-03
9.6078782e-03 9.0091282e-03 -1.2240669e-02
3.8129038e-03 3.1116334e-02 2.5136178e-03
-1.3829124e-02 -4.0527347e-02 -3.9277080e-03
1.7757413e-02 1.5615694e-02 -1.5057629e-02
1.7390116e-02 2.0829006e-02 -1.6055422e-02
-1.3711928e-02 -4.1448225e-02 9.0614728e-03
-2.2345537e-03 2.8063670e-02 -2.1057164e-03
-6.3269464e-03 -1.6983609e-03 1.6993779e-02
1.8412810e-03 -3.1106156e-02 5.7215467e-04
2.5163931e-03 -1.4550891e-02 -7.4320096e-03
-7.0148879e-03 -3.9810904e-02 -4.5011333e-03
-2.9606689e-03 -4.1969246e-02 -2.3517666e-03
-5.0604287e-03 -2.8307877e-02 6.8182957e-03
2.0868727e-02 1.8695589e-02 6.1245748e-03
2.2425959e-02 2.3521708e-02 -9.0076133e-03
-9.2532577e-03 -3.8925972e-02 -6.5754299e-03
8.7626631e-03 2.2648426e-02 -1.5077144e-02
-1.5876136e-02 -1.2010841e-02 1.1293750e-02
-1.2036999e-02 -3.8704133e-02 -8.7180420e-03
9.4422253e-04 -3.6895289e-03 -1.1882592e-02
-2.0586054e-03 -1.5874788e-03 8.5462755e-03
1.9724160e-02 1.2698070e-02 5.3497376e-03
-4.4117568e-03 -9.7716066e-03 5.0845688e-03
-1.1532071e-02 -3.1612527e-02 -1.2294068e-02
1.9266325e-02 2.4942814e-02 4.9024673e-03
1.7291742e-02 6.5014492e-03 1.4901934e-02
2.4057254e-05 5.8925433e-03 -1.2107368e-02
5.6666814e-03 1.1963584e-02 1.1300379e-02
1.8608122e-02 6.1213063e-03 9.4389171e-03
-1.3267997e-02 -2.6321810e-02 -9.5874085e-03
-1.8112168e-02 -2.3855854e-02 -1.2680216e-03
-1.5419556e-02 -2.6653835e-02 -6.8541214e-03
1.1787701e-02 7.7745191e-03 6.4010285e-04
-5.3290596e-03 -1.5161893e-02 -1.1563176e-02
-1.3290156e-02 -9.1959166e-03 -5.9849296e-03
-1.9303192e-02 -2.2766858e-02 2.6481751e-03
4.4351790e-03 1.0095196e-02 1.2603787e-02
1.3125619e-02 5.5245399e-03 -4.2168174e-03
-1.5792990e-02 -2.8249256e-03 -5.3917502e-03
-1.4644242e-02 -7.6310180e-03 1.1667043e-02
-1.8022523e-02 -1.5851146e-02 4.1899123e-03
1.7125534e-03 8.2388437e-03 -1.2616451e-02
2.1566087e-02 6.9531473e-03 1.1202079e-02
-2.0467012e-03 2.6135953e-02 -8.5565771e-04
1.0678104e-02 3.9493341e-02 -2.4289889e-03
-6.1632016e-03 -3.6104031e-02 1.1140194e-02
1.4853230e-02 4.0322137e-02 3.4870593e-03
-1.4231236e-02 -3.5491925e-02 -1.1810142e-02
1.6783894e-02 1.3661939e-02 -1.4495770e-02
-1.7890563e-02 -4.0758662e-02 1.5843297e-03
-1.7421114e-02 -1.9042496e-02 -9.5749049e-04
-8.4084941e-04 -7.7644639e-03 3.1481717e-03
9.3990961e-03 2.5898976e-03 -1.5196030e-03
-1.5092202e-02 -8.5750416e-03 1.4124458e-03
-1.2493330e-03 -3.5452444e-03 -1.2023534e-02
2.9897444e-03 2.2993806e-02 2.2270988e-03
-8.3027642e-03 1.2427472e-02 4.1494199e-03
3.8285048e-03 -3.3316045e-02 -3.6958756e-03
-1.2185880e-02 1.1176766e-02 1.2436698e-02
-1.0399484e-02 -5.1320239e-03 1.4529382e-02
-3.4931869e-03 -1.6421948e-02 2.8013162e-03
1.5828506e-03 1.0270363e-03 -1.2194133e-02
-2.5970656e-03 -2.5639292e-02 3.3688126e-03
1.8600331e-02 2.5102632e-02 -3.2459255e-03
-1.0479780e-02 1.4779534e-02 9.6832797e-03
8.2676086e-03 3.0157504e-02 4.6679065e-03
5.3539555e-03 2.6807376e-02 2.5976025e-03
2.1884055e-02 1.6930612e-02 7.3286509e-03
3.1482744e-03 5.5279619e-03 1.4804536e-02
-6.4802113e-03 -4.1780571e-02 -1.6129635e-03
1.4917356e-03 -4.0172548e-02 -4.3892731e-03
-2.2162904e-02 -3.5039327e-02 -1.3072493e-03
3.2876837e-03 -3.2035601e-02 -6.2250340e-03
1.5739399e-02 3.5491701e-02 -1.4786193e-02
1.8124343e-03 -1.4601296e-02 -1.0495044e-03
6.7417680e-03 2.0166559e-03 5.0144834e-03
-7.5130849e-04 -3.4520372e-02 -1.1546607e-02
-1.9207076e-02 -3.7017610e-02 -6.9433742e-03
1.6107588e-03 -7.5095791e-03 -1.1100404e-02
-1.6130219e-02 -1.3241278e-02 -2.1538664e-03
-1.3418021e-02 -1.6705947e-02 1.0293777e-02
-3.5138262e-03 -3.6192958e-02 8.7957351e-03
-1.4966907e-02 -3.6193383e-02 1.7237233e-02
-4.8634953e-03 -4.0214814e-02 -8.2097750e-03
1.3615861e-02 7.7381940e-03 1.4057859e-02
-2.2191037e-02 -3.0270111e-02 -5.9022874e-04
1.6525461e-02 3.3187544e-02 -1.3818739e-02
-9.3183561e-03 -2.5452194e-02 9.3175156e-03
-1.5876822e-02 -7.8955397e-03 -2.3868667e-03
-2.5759065e-03 -3.2726414e-02 -1.2652018e-02
-4.9790069e-03 1.7824678e-02 -7.2474636e-04
1.1927833e-02 4.0248954e-02 6.9106445e-03
-8.2813366e-03 -1.8252226e-02 -1.0921509e-02
-1.7321545e-02 -1.8536514e-02 1.0222135e-02
-7.4607153e-05 3.3409543e-02 -2.0902966e-03
7.4986620e-03 -1.9248021e-03 -5.8707383e-03
-6.1556659e-03 -4.6645023e-03 1.1186465e-02
-6.8227398e-03 -6.1157761e-03 8.7817057e-03
-3.1764641e-03 -4.6710353e-03 6.7548157e-03
1.7119589e-02 4.8718558e-03 1.3081755e-02
1.2560698e-02 1.0656937e-02 -1.2735418e-02
-2.1580771e-02 -3.0618737e-02 -2.9927210e-03
-1.0991539e-03 -2.1067263e-03 6.3367351e-03
-2.0655345e-03 2.8873590e-02 -8.1497634e-03
-2.9694001e-03 1.8619929e-02 7.8805184e-04
2.0720260e-02 3.2332270e-02 5.2700915e-03
2.2932624e-03 2.4961097e-02 1.5273292e-03
1.2448277e-02 5.8263346e-03 -8.7208477e-03
2.0341656e-03 -3.8241715e-02 -5.9069814e-03
-6.1305507e-03 1.6044924e-02 1.3016417e-02
-2.0297599e-02 -3.4502040e-02 1.1312858e-02
-1.9035951e-02 -1.8962068e-02 5.5081432e-03
-1.4546308e-02 -9.3770630e-03 9.3323728e-03
1.8113815e-02 1.2202071e-02 1.3654431e-02
-5.2764900e-04 -9.8599252e-03 -1.1551980e-02
2.9651781e-03 -1.3001487e-02 -2.1266581e-03
2.2028309e-02 2.2262801e-02 -1.4411017e-02
1.0797470e-02 3.4431840e-02 7.8597687e-03
-8.6310488e-04 1.8180641e-02 5.2848109e-03
9.9766291e-03 9.7030776e-04 -3.6348421e-03
2.7129345e-03 3.1000003e-02 -1.1805028e-02
1.2406857e-02 9.5094471e-03 1.3643782e-02
-5.5864461e-03 6.1889094e-03 1.8229770e-02
-1.2322052e-02 -4.1921445e-02 4.2873860e-03
1.8146339e-02 3.0818930e-02 -1.3465309e-02
-2.2037595e-03 -2.5930810e-02 -1.1621756e-02
-5.5482558e-03 -2.1317267e-02 4.9234300e-03
-3.1646547e-03 2.3234067e-02 -4.1676508e-03
-9.6688547e-03 -3.8930848e-02 1.5760193e-02
1.4060280e-02 2.2897707e-02 6.6480025e-03
-3.1781618e-03 -2.2539222e-02 -1.1667081e-02
1.2118833e-02 1.3021820e-02 1.2060080e-02
-4.6632999e-03 -3.7870223e-02 -1.0434285e-02
-1.2000120e-02 -2.0098079e-02 9.6369938e-03
-1.6527269e-02 -4.0667056e-02 1.1171764e-02
-1.2707387e-02 -5.3568014e-03 7.1413491e-03
-4.4303614e-03 2.1708138e-02 -7.0551294e-03
-5.7091743e-03 1.8568562e-02 -3.5631251e-03
2.6332082e-03 -2.8569834e-02 -7.4234693e-03
-1.6199882e-02 -4.0451875e-03 -1.4734503e-04
-1.1421393e-02 3.0299054e-03 6.7958200e-03
-1.2284083e-02 2.7687028e-03 1.4806520e-02
1.2825542e-03 -1.9156017e-02 -8.7226521e-03
7.8936961e-03 1.8519331e-02 -1.3999701e-02
2.4919582e-03 -5.4176023e-04 6.1228531e-03
-4.0482668e-03 1.0359392e-02 -9.3952305e-03
-8.1345439e-03 -3.5604680e-02 1.2808446e-02
-1.2546812e-02 7.2136675e-03 1.5301225e-02
2.3554062e-02 1.1726145e-02 1.1040549e-02
-1.2764570e-02 -3.0916077e-03 1.1770075e-02
-9.3361086e-03 1.3445539e-03 1.7724786e-02
-7.7060864e-03 -2.7316760e-04 -9.1474354e-03
1.7627186e-02 3.1340721e-02 -6.6172731e-03
-1.1274349e-02 -1.6284562e-02 8.9237300e-03
2.8021534e-03 -3.8090313e-02 -2.5958222e-03
-9.2545967e-03 -3.1579338e-02 1.1362693e-02
-1.5577315e-02 -3.9581771e-04 -5.1489237e-03
-1.8197006e-03 2.2516080e-02 -9.9345069e-04
-1.3089088e-02 -1.5489257e-02 -6.3006534e-03
-9.7122868e-03 -3.4029632e-02 -1.3058241e-02
5.1665087e-03 -2.3722724e-03 1.8844396e-03
1.6106960e-02 4.0320417e-02 7.8754804e-03
-3.9798122e-03 -2.0765917e-02 3.1333732e-03
-1.5934188e-03 3.0187762e-02 -1.5053574e-03
-1.2874328e-02 -1.1419534e-02 -6.3205059e-03
-1.5408693e-02 -2.8129592e-02 1.2442956e-02
-1.4898760e-02 -4.0945701e-02 1.9160656e-03
2.7126008e-03 -3.5147273e-02 -7.8012090e-03
-9.6673882e-03 -2.2976747e-02 -1.0856896e-02
-6.8100156e-03 -4.3619234e-02 4.9209458e-03
-4.6890078e-03 -4.1104702e-02 1.1865970e-02
-1.1726874e-03 -3.2288126e-02 5.0877918e-03
8.6806562e-04 -1.9391049e-02 -3.8179540e-04
-3.3329857e-04 -1.5471545e-02 -1.0724933e-02
-1.1159234e-02 7.2148451e-03 7.9059250e-03
-2.7812005e-04 3.2316996e-02 -8.0658688e-03
-2.6896739e-03 1.7257620e-02 8.7592718e-03
-9.8291248e-03 -3.6172448e-02 -1.2255786e-02
3.0027949e-03 -8.6650545e-03 9.4619378e-06
1.9201852e-02 2.5064744e-02 -6.5665269e-03
-1.5030946e-02 -3.4130638e-02 1.6421607e-02
-1.0088320e-02 6.7041160e-03 -5.1740698e-03
1.8585545e-02 1.8349303e-02 9.1631328e-03
-1.2664297e-02 9.1225011e-03 1.2635264e-02
-1.2288396e-02 -3.4118652e-02 1.4958741e-02
-1.4493913e-02 -1.6255080e-02 -4.7669878e-03
-8.9865709e-03 -1.0544242e-03 1.7308550e-02
1.2547396e-02 4.0805598e-02 4.9106497e-03
7.7218963e-03 2.6434119e-02 3.5416477e-03
2.5719866e-03 3.8819600e-02 -8.4242962e-03
-1.5199649e-03 -2.7692533e-02 2.9855454e-03
-9.7328603e-03 -4.1890799e-02 1.2050590e-02
1.9888307e-02 3.5526455e-02 -2.0247812e-03
-8.5881664e-03 9.8218201e-03 1.8407710e-03
1.5304554e-02 3.7054081e-02 -1.2178680e-02
1.8541044e-02 2.7950162e-02 -1.5199711e-02
2.1446917e-02 9.2939584e-03 7.8498492e-03
1.8171614e-02 2.3135362e-02 -1.1661160e-03
7.4150885e-05 -3.4617242e-02 4.3391133e-03
3.5237800e-03 1.7942668e-02 4.8319866e-03
-1.1176742e-02 -1.9148150e-02 -9.1761741e-03
3.3607968e-03 3.9765863e-02 -6.1071137e-03
-1.6136146e-02 -1.4082974e-03 -4.7844525e-04
7.5562550e-03 4.0965676e-02 1.1491179e-03
-6.6682997e-03 -3.9645960e-02 -6.6213866e-03
1.3437402e-02 2.6893331e-02 -1.6964089e-02
1.9870514e-03 -2.6041325e-02 -1.4231526e-03
-4.0357583e-03 -9.3154483e-03 -1.1722751e-02
-1.9801839e-02 -3.8274219e-02 1.3421143e-02
2.0884425e-02 2.6912212e-02 -8.7925882e-03
5.6843720e-03 3.1630754e-02 3.7883109e-03
1.6561810e-02 4.0712352e-02 5.7335806e-03
2.2293825e-02 3.1304431e-02 3.4570312e-03
-1.4635815e-02 1.3911915e-03 -1.1741626e-03
4.6640975e-03 1.4728989e-02 9.4993652e-03
1.3601378e-02 1.4733777e-02 1.1487949e-02
1.4951926e-02 2.1626072e-02 -1.6831227e-02
1.2894320e-02 3.9698904e-02 -1.4074173e-02
-9.2618840e-03 -2.0586009e-02 -1.0729319e-02
-1.5224250e-02 -6.3963441e-03 -4.0861030e-03
2.2411875e-02 3.7442365e-02 5.0985544e-03
-8.9748286e-03 -4.1579969e-02 -8.1651468e-05
-9.0165692e-03 9.5795232e-03 4.1818766e-03
6.8725535e-03 1.5566438e-02 -1.3468723e-02
1.5993373e-02 9.0837485e-03 -1.0613847e-02
1.0287606e-02 2.5890676e-02 -1.6103989e-02
-9.8153855e-03 -1.2246456e-02 7.8535387e-03
1.6800924e-02 7.7802189e-03 7.1680370e-03
8.3653858e-03 1.5496470e-03 -8.5339843e-03
1.5916763e-02 1.0861252e-02 -1.2463985e-02
-7.4304255e-04 -3.5647385e-05 1.0265600e-02
1.5401803e-03 1.7109698e-02 6.4434024e-03
-1.7171795e-02 -3.5093548e-02 -9.6502990e-03
5.8950136e-05 -1.4500463e-02 5.7933191e-04
1.5676448e-02 9.6610708e-03 -5.0659260e-03
2.3795182e-03 -1.6594239e-02 -5.5791354e-03
-1.1870540e-02 5.6826555e-03 -1.4172045e-03
-1.4889567e-02 -2.8402818e-02 -9.1725878e-03
1.9707723e-02 2.1867142e-02 -7.0788806e-03
2.2195488e-02 1.3907786e-02 7.0428449e-03
-1.1024473e-02 -5.4199575e-04 1.6661592e-02
-1.1215811e-02 -2.9761686e-02 1.1855639e-02
1.8050913e-02 3.6232815e-02 7.8897879e-03
-5.4932080e-03 -1.3021357e-03 -1.0636648e-02
5.0377464e-03 1.9503700e-02 3.9020363e-03
1.8255175e-02 2.9968533e-02 -4.6085236e-03
3.6699320e-03 2.3757998e-02 -1.2756599e-02
-2.3315023e-02 -3.4369368e-02 5.0235461e-03
-5.8378988e-03 -1.8792709e-02 -1.1605350e-02
6.6100012e-03 2.1529037e-02 -1.4053110e-02
-1.9865486e-03 -8.0065748e-03 -1.1887699e-02
8.0405401e-03 -2.0837002e-03 -2.7315485e-03
1.2843517e-02 1.9671725e-02 8.4792309e-03
2.1329505e-02 2.8681757e-02 3.8080634e-03
1.7907015e-03 -2.3228587e-02 -1.9657925e-03
-1.4411608e-02 -8.7641340e-03 7.0803339e-03
-2.1788068e-02 -2.8763787e-02 4.0730297e-03
7.3764678e-03 2.3625368e-03 2.8627813e-03
-4.7315774e-03 -2.5658852e-02 5.6026086e-03
5.9832997e-03 4.1161734e-02 -1.2651666e-02
3.4079962e-03 -3.1115907e-02 -4.2432591e-03
-1.2428371e-02 -2.6737700e-03 -7.3105624e-03
2.3283490e-02 1.9520308e-02 -9.9991737e-03
2.2866922e-02 1.8013727e-02 -1.2943349e-02
-1.0522929e-02 -4.1066323e-02 -2.4568410e-03
-1.7446281e-02 -3.9272786e-02 1.4348943e-02
6.1386417e-03 4.0735470e-02 -5.9271807e-03
2.1694942e-02 1.3739996e-02 -9.6975836e-03
-2.6836090e-03 1.4971879e-02 1.2688432e-02
4.6353269e-03 3.7973272e-02 -1.4451152e-02
1.8097880e-03 -4.2069850e-02 1.9817712e-03
5.5452123e-04 -4.2667443e-02 -1.6555896e-03
1.0623619e-02 5.4239832e-03 4.2187265e-03
-1.0292236e-03 -2.9743867e-02 -1.1337967e-02
1.7811933e-02 3.4407917e-02 -4.9774789e-03
-1.4524688e-02 -3.8825259e-02 1.6096876e-02
-1.9864774e-02 -3.8717910e-02 6.8401520e-03
2.5390761e-03 -3.3729676e-02 1.1513071e-03
1.3639880e-03 -5.2801650e-03 3.0099335e-03
1.7467369e-03 -2.1927215e-02 -7.7748072e-03
1.6787741e-02 5.2213970e-03 1.0473378e-02
-2.1671218e-02 -3.2960289e-02 7.4483665e-03
-8.7812165e-03 1.1782018e-02 -2.2733195e-03
1.2314688e-02 1.7056506e-02 9.6918036e-03
2.3614503e-03 -2.4041794e-02 -6.1316539e-03
-1.2922381e-02 -1.2044181e-03 2.9370584e-03
1.8274675e-02 1.5617852e-02 -5.9864373e-03
-1.7390766e-02 -1.4497541e-02 6.4025159e-03
-1.5561114e-03 -1.0695259e-02 2.4819254e-03
1.9384687e-02 1.0524413e-02 1.4581941e-02
-1.2789862e-02 -5.8751925e-03 -6.6842638e-03
1.5137617e-02 3.4131659e-02 7.6236819e-03
-6.9234543e-03 -9.6510174e-03 6.7955784e-03
2.3903888e-03 1.5061542e-02 1.0389193e-02
-5.6637098e-03 8.4503135e-03 -8.5292491e-03
-1.0783591e-02 -1.1994828e-02 -8.4640594e-03
7.4822178e-03 3.2409806e-03 8.1190601e-03
-4.2396829e-03 3.7710802e-03 -1.0306918e-02
1.5997089e-02 2.8592937e-02 -1.6130040e-02
-9.9911662e-03 1.0245234e-02 6.4481866e-03
-3.3133503e-03 -4.4073426e-02 3.9453217e-03
4.3471808e-03 2.1340065e-02 -1.3265046e-02
-1.7240829e-02 -1.6115024e-02 4.7348757e-04
-1.6927174e-02 -4.0319885e-02 3.5906290e-03
1.2368535e-02 7.7361410e-03 2.7411363e-03
-5.5680628e-03 -7.6612677e-03 -1.1330477e-02
9.7752514e-03 3.1038098e-02 -1.6081961e-02
4.5930952e-03 3.9375198e-02 -1.2779662e-02
1.2013843e-03 3.7071488e-03 -1.2304267e-02
9.7105150e-04 -1.1060595e-02 -1.0744261e-02
2.0657160e-02 3.2796596e-02 -8.1498630e-04
1.9830658e-02 3.0062365e-02 5.4207316e-03
-1.0078331e-02 7.9639095e-03 5.8616883e-03
1.1060843e-02 3.4012718e-02 -1.7645496e-02
3.9607609e-04 -2.3927240e-02 4.2992171e-04
-2.1525726e-02 -3.2953804e-02 -4.4869587e-03
-1.3987898e-02 -3.7684624e-02 -1.0736049e-02
-4.8448604e-03 1.2682679e-02 -8.4458112e-03
-1.0339207e-02 1.4534243e-02 7.4342954e-03
-9.8393890e-03 9.9802113e-03 1.6549843e-02
1.1792451e-02 2.1983848e-02 6.3265605e-03
1.5992692e-03 3.6520786e-02 -8.6478860e-03
-1.9921603e-02 -3.8751796e-02 1.0641159e-02
1.6971579e-02 1.7923347e-02 -1.5128500e-03

'02A_Alouatta_sen_42316_Gcalc_Geocleaned

1.0191446e-02 3.8165676e-02 1.2843967e-03
-1.5870593e-02 -3.8897728e-02 1.6735823e-03
-1.1929472e-02 1.3739036e-03 1.7040533e-02
5.3774378e-03 8.5895629e-03 -1.3962412e-02
1.9200793e-02 5.5013964e-03 1.0721004e-02
-1.9972136e-02 -9.8116903e-03 -3.9392696e-03
2.0440009e-02 2.7054888e-02 -1.3213389e-02
3.2881335e-03 1.9451795e-02 6.1993394e-04
5.5377805e-04 -3.3835760e-02 -1.0960666e-02
3.6463117e-03 5.8655969e-03 8.9654119e-03
-7.3687868e-03 -2.4964486e-02 1.0088824e-02
-1.7752138e-02 5.5585359e-03 -7.4311447e-03
6.1451360e-03 4.1246103e-02 -1.4314124e-02
1.7108388e-02 2.5660077e-02 5.7778209e-03
3.5625010e-03 -9.2596661e-03 -1.1009904e-02
-4.2578867e-04 -3.6478469e-02 1.2094767e-02
1.7481743e-02 1.2493514e-02 -8.4141663e-03
-3.6924304e-03 -1.8297041e-02 5.6458182e-03
-1.7671634e-02 -2.1772012e-02 -6.7207901e-03
-1.9774687e-02 -2.0842249e-02 1.1546386e-02
6.1208357e-04 6.8516529e-03 1.0805768e-02
-5.0724640e-03 2.4229468e-02 -8.4135377e-03
2.1532829e-02 8.0757205e-03 1.8615998e-03
3.7289789e-03 -3.8653085e-02 -2.5641660e-03
-2.4603343e-02 -2.9647012e-02 9.6776626e-03
1.5887296e-02 1.9787914e-02 -1.3454876e-02
-9.7449376e-03 1.2449518e-02 3.0071720e-03
-5.6728709e-03 -2.5280559e-03 1.5810276e-02
1.6555378e-02 3.7239886e-02 -1.3181425e-02
-2.2188481e-03 -2.2480086e-02 -1.1576846e-02
-4.2674240e-03 2.6135875e-03 -1.2834127e-02
9.9474905e-03 3.3681772e-02 8.2289366e-03
1.3920424e-02 4.6027024e-03 -6.1742963e-03
9.8021231e-03 1.4533022e-02 3.0663986e-03
1.4488884e-02 3.7296116e-02 3.6868528e-03
-6.3233722e-04 -1.6283584e-02 3.8658788e-03
-1.2456669e-02 -3.1191446e-02 1.7393112e-02
-1.9769823e-02 -1.5173514e-02 -2.6192024e-03
-2.1849461e-02 -1.9600372e-03 -3.1713086e-03
-1.0083191e-02 -3.3441435e-02 -9.5673737e-03
-1.3464301e-02 1.2082470e-02 -8.1370667e-03
1.2847217e-02 3.1977055e-03 1.1018210e-02
8.0512077e-03 -3.3016566e-02 -7.4943989e-03
5.0936250e-03 3.9847485e-02 -1.7356741e-04
-2.4017918e-02 -3.2303085e-02 1.5432475e-03
9.4116314e-03 3.2877923e-02 -1.5409083e-02
2.2241461e-02 3.8131506e-02 8.4664671e-03
1.5974712e-02 1.7844165e-02 6.6274438e-03
2.0850356e-02 2.6806888e-02 -6.6391618e-03
5.0907473e-03 -1.5016719e-02 -9.4184931e-04
-1.8740797e-02 -1.6774338e-03 2.3550533e-03
-1.0113049e-02 -8.7847577e-03 -1.0569888e-02
1.9850119e-04 -2.9173886e-02 5.8195893e-03
-1.8295561e-03 3.0462961e-02 -4.4144746e-03
-1.3723548e-02 -3.6796163e-02 1.2214549e-02
-1.4174892e-02 -6.2514945e-03 1.8026228e-02
-5.5902520e-03 1.4597863e-02 -1.1807049e-02
4.3749932e-03 -1.9228018e-02 -1.0216991e-02
1.7229328e-02 1.6865638e-02 -3.9953073e-03
-1.0105310e-02 -2.2776930e-02 1.3351815e-02
-8.9325551e-03 7.1921720e-03 1.3899727e-02
1.1690022e-02 1.9623598e-02 -1.4394859e-02
5.2508699e-03 -6.4057463e-03 2.8814376e-03
-2.3348638e-03 1.3761729e-02 2.5192198e-03
1.3327772e-02 7.2797126e-03 1.0531245e-02
-1.0066697e-02 -3.0548040e-02 -1.0118128e-02
-3.1115721e-05 6.0021444e-04 -1.2916648e-02
-2.2048085e-02 7.2172928e-04 -3.6029367e-03
1.3169427e-02 1.1469068e-03 1.0512311e-02
-2.0309391e-02 -3.6883843e-02 -3.2749752e-03
-2.7110692e-03 2.4163945e-02 -1.0907994e-02
1.2559316e-02 9.0276668e-03 -1.1891944e-02
-5.5849543e-03 1.1529393e-02 8.5547453e-03
2.5105549e-02 1.4136180e-02 2.0074617e-03
1.0296100e-02 3.7443245e-02 -3.5974183e-03
-2.0810594e-02 -5.0513257e-03 2.3401106e-03
4.6853612e-03 1.7985564e-02 -1.4161007e-02
-1.1129697e-02 -2.2878772e-02 -1.0267368e-02
4.8610035e-03 1.5854548e-02 4.6751227e-04
1.1724881e-02 3.5537400e-03 -9.3178001e-03
2.7175505e-03 -3.9965997e-02 -6.2541015e-04
-7.8484068e-03 2.0689224e-02 -7.5798480e-03
-1.5404399e-02 2.0875265e-03 1.4535885e-03
1.2743236e-02 -1.0927628e-03 4.4485894e-03
1.9023019e-02 3.3004581e-02 -1.3035172e-02
-1.8828741e-02 -2.2468026e-02 1.3986759e-02
-8.3589060e-03 -3.9814207e-02 -8.0468481e-04
1.2027118e-02 3.6778658e-02 -5.5698238e-03
1.4228434e-02 2.6506530e-02 5.3811459e-03
2.5998198e-04 2.8251629e-02 2.9921257e-03
3.1094106e-03 2.2150491e-02 1.2418401e-03
1.2997052e-02 2.1896525e-02 -1.4824868e-02
1.9050913e-02 4.3847310e-04 4.4005508e-03
-2.4300825e-02 -3.2558091e-02 1.1959923e-02
-3.7211442e-03 -2.5178382e-02 7.3231404e-03
-1.7045196e-02 -3.8382156e-02 5.7542735e-03
2.4273615e-03 -1.3451384e-02 -1.1062838e-02
8.1755507e-03 -3.1496218e-02 -5.5815114e-03
4.8995509e-03 -1.9038380e-03 -1.1860493e-02
-1.1499869e-02 -1.7118347e-02 1.5420980e-02
2.6712397e-03 -9.4788735e-03 3.4844965e-03
-7.0696888e-03 7.0346679e-03 -1.1887251e-02
-1.3331437e-03 -8.6114196e-03 1.2019725e-02
2.5452873e-02 3.1298852e-02 4.3233201e-03
-1.2244782e-02 7.9184043e-03 3.9585720e-03
1.6095813e-02 3.8122208e-02 1.0668342e-02
1.2629058e-02 3.7553922e-02 -1.6835680e-02
-2.2789785e-02 -3.3007685e-02 1.7256084e-02
2.4603132e-02 3.3145642e-02 3.0461047e-03
-9.7901105e-03 -1.0486108e-02 1.6423343e-02
-7.6414648e-03 -5.8687013e-03 -1.1037504e-02
1.7068742e-02 1.2647031e-02 7.8799683e-03
-6.8710734e-03 1.8695306e-02 -2.8406669e-03
-7.7279255e-03 -1.9909676e-02 -1.0866903e-02
8.9865113e-03 -3.1811894e-02 -9.3233558e-03
-1.3636171e-02 -3.3707968e-02 1.6972064e-02
-4.8886901e-03 -2.4363508e-02 -1.1462245e-02
-1.3652845e-02 1.3523024e-02 -4.8718852e-03
-2.1587476e-02 -2.6137257e-02 -1.6762261e-03
-1.1000239e-02 -6.2192571e-04 1.7420486e-02
1.3051050e-02 1.5004154e-02 -1.3449627e-02
1.5336188e-02 -1.9607876e-03 7.8093847e-03
-6.3820923e-03 3.2198738e-03 -1.2221994e-02
5.8012846e-03 -2.4970078e-02 -4.4710837e-03
3.7648040e-03 -3.2400143e-02 1.2818528e-03
-1.1600194e-02 -3.8856633e-02 -6.1467976e-03
-1.5700924e-02 -4.8224919e-03 1.2372620e-02
1.5962631e-02 1.4571500e-03 1.1394497e-02
-8.4759361e-04 5.5444928e-03 1.2339279e-02
2.1373001e-04 3.6292350e-02 -6.2539745e-04
2.3901642e-02 6.9340488e-03 3.5970678e-03
-2.0050747e-02 -4.7840837e-03 -5.9738532e-03
-2.1145520e-02 -2.1603554e-02 8.9616425e-03
-1.6849962e-02 -9.2771834e-03 9.1129576e-03
-6.9954708e-03 -3.1751816e-02 1.5477856e-02
6.4819345e-03 3.5909655e-02 7.8043723e-03
-2.0866749e-02 -2.2786531e-02 -1.9858186e-03
-1.4618571e-03 -1.3158101e-02 4.7535322e-03
-2.1998619e-02 -3.6314471e-02 -1.4096635e-03
-1.0702367e-02 -3.7167685e-02 1.1726041e-02
-1.8206830e-02 -3.0289033e-02 -7.0808918e-03
1.9399898e-02 3.3461036e-02 9.4067030e-03
4.5945622e-03 3.7117284e-02 -1.4258162e-02
2.2656857e-02 2.9876577e-02 8.5087681e-04
1.4187080e-02 4.3428037e-03 -4.9185143e-04
-8.9891392e-03 -1.2194809e-02 -1.0727378e-02
-1.8449657e-02 6.2416556e-03 -1.8656652e-03
-7.4942309e-03 -2.9388557e-02 -1.1160964e-02
1.0266197e-02 3.8718322e-02 4.4375888e-03
1.8053383e-02 2.7015729e-02 -1.4619880e-02
-1.0862679e-02 1.1432859e-02 9.8637241e-04
6.9081387e-03 3.2622046e-02 -1.4607061e-02
-5.6414908e-03 1.5504131e-02 -2.2412916e-03
1.2706871e-02 3.6542432e-02 -1.3836366e-03
2.8844969e-03 -3.8878264e-02 -5.1239717e-03
1.9757117e-02 2.1744196e-02 -7.3247842e-03
8.5939191e-03 -2.9532768e-02 -7.3485157e-03
-2.1221504e-02 -7.9785593e-03 -8.1202084e-04
-2.7225504e-03 2.8393951e-02 -5.4684960e-03
2.8063567e-03 -2.5254623e-03 9.7175211e-03
4.2942195e-03 1.4406004e-02 -1.4280243e-02
-2.0663279e-03 -3.3849143e-02 1.3054579e-02
-6.5382539e-03 -1.2220246e-02 1.4066896e-02
6.9757591e-03 -5.8977154e-03 -8.6388911e-03
4.3330564e-03 -2.8402937e-02 -1.2044131e-03
-2.1164710e-02 -3.8528821e-02 9.2429899e-03
2.4395297e-02 2.0728487e-02 5.8493274e-03
-4.2351312e-03 -2.1696505e-02 -1.1208214e-02
1.3609074e-02 1.6104530e-02 6.9464246e-03
1.8617800e-02 1.4666648e-02 -5.8053993e-04
-1.7162006e-02 -1.7445525e-02 1.4974160e-02
5.1067891e-04 -3.6395880e-02 9.6101196e-03
2.6025207e-02 9.6743402e-03 7.9180331e-03
4.6259986e-03 -2.3149605e-02 -2.1764758e-03
-1.8863738e-02 -3.8985590e-02 1.0375861e-03
7.8584980e-03 3.9158939e-02 3.9151951e-03
3.3108661e-03 1.3623365e-02 1.1205550e-03
-8.3446868e-04 -1.5669102e-03 1.3556979e-02
1.9700955e-02 -7.5705212e-04 8.4653384e-03
-4.7401247e-03 -2.0766542e-02 6.5441804e-03
1.3673886e-02 3.8656608e-02 7.6874165e-03
1.6052973e-02 1.3481044e-02 -1.1210971e-02
2.0162598e-02 2.2528184e-02 6.0319416e-03
-1.1700852e-02 -6.1788474e-03 -1.0156931e-02
-1.9135481e-02 -1.6619095e-02 -5.2642082e-03
8.3695689e-03 5.9105079e-03 7.1300038e-03
5.0024583e-03 2.7588236e-02 -1.3259577e-02
1.6959155e-02 2.3509425e-02 -1.4357170e-02
-6.2441083e-03 -2.9980610e-02 1.3591153e-02
-1.4289402e-02 9.3696716e-03 -8.9498216e-03
-1.4614631e-02 -1.0476939e-02 -8.9709466e-03
6.0971638e-04 -2.6238040e-02 3.1894741e-03
-1.8693058e-02 -1.2530857e-02 3.6904615e-03
1.5156441e-02 1.0150977e-02 8.9847639e-03
-1.0044886e-02 1.7202098e-02 -3.5937219e-03
-7.2534694e-03 8.7112723e-03 1.2239319e-02
1.9270318e-02 2.2467511e-02 -1.8960688e-03
6.8444093e-03 -2.1517658e-03 -1.0327090e-02
1.1483697e-02 -5.0707826e-04 -4.1998825e-03
-9.1730935e-03 9.2672817e-04 1.6989998e-02
-1.5031442e-02 -2.2416499e-03 1.3749829e-02
1.0903370e-02 -8.3967533e-05 -9.8190329e-04
-1.4418506e-02 1.3780622e-03 6.7735861e-03
-1.7632569e-03 3.0241419e-02 -6.6607151e-03
-5.2085684e-03 2.1204051e-02 -9.9836584e-03
1.8135529e-02 1.4672283e-02 -9.7612636e-03
2.2678190e-02 2.8702293e-02 -8.6575098e-03
7.6997633e-03 1.5907490e-02 1.4296495e-03
2.0217990e-03 3.8723120e-02 -1.1123025e-02
2.0265940e-02 1.7119075e-02 2.8709229e-04
2.5441647e-02 1.7931055e-02 2.3272901e-03
-2.9637909e-03 1.5312699e-02 -1.2498116e-02
2.5571825e-03 3.0220092e-02 4.5420963e-03
-2.3169681e-02 -3.3092429e-02 1.3919320e-02
1.1472220e-03 1.3999169e-02 -1.4007157e-02
1.1591461e-02 4.0877350e-02 -1.5262972e-02
-1.4764348e-02 4.2322588e-04 1.4289661e-02
1.6106857e-02 1.4188589e-02 -2.2499773e-03
1.2986526e-02 2.6896232e-03 -6.4767790e-03
1.5348293e-02 3.8247321e-02 -1.5061130e-02
1.2707004e-02 3.1284162e-02 7.1705485e-03
-1.8268113e-02 2.4542955e-03 -7.5333396e-03
-4.7595670e-05 2.5567296e-02 2.0991578e-03
2.3238136e-02 2.6997434e-02 6.2921617e-03
-5.6605619e-04 1.2880395e-02 3.9489567e-03
-1.6034094e-02 -3.7274651e-02 9.7855339e-03
4.9024999e-03 4.0171167e-02 -2.8412159e-03
-2.3814965e-02 -3.6214211e-02 5.4403651e-03
-1.3421310e-02 -3.9351010e-02 -3.8387365e-03
-1.8983674e-02 -3.8385611e-03 2.8820938e-03
2.9646399e-03 -3.8632933e-03 -1.2110625e-02
-5.4482787e-03 8.7813172e-03 -1.2593955e-02
-7.6954361e-03 4.9162572e-03 -1.1557588e-02
-1.6617897e-02 -2.9051090e-02 -7.8436012e-03
-2.0806177e-02 -2.0704803e-02 4.1063504e-04
-1.4766319e-02 -1.2325984e-02 1.7119589e-02
2.2077281e-02 3.2124702e-02 -7.1444122e-03
-1.8387942e-02 -9.7380364e-03 4.2714561e-03
6.4715794e-03 -1.4982316e-03 5.8555895e-03
-2.4668751e-03 -4.1046433e-02 -5.5644143e-04
-7.0022306e-03 -3.7788196e-02 -7.7823159e-03
2.5716621e-03 1.0523441e-02 6.5978866e-03
-5.3627763e-03 -3.1417292e-02 -1.0762977e-02
-1.3069298e-02 5.9618017e-03 9.1965042e-03
-1.5536053e-03 -3.9232690e-02 7.6319021e-03
-7.3867334e-03 -3.4487131e-02 1.6306807e-02
2.3381103e-02 3.3386012e-02 7.7167151e-03
2.2014201e-02 2.6360498e-02 -8.4086963e-03
6.3620335e-03 -3.4356093e-02 -1.0226341e-02
1.2197377e-02 2.4711851e-02 3.8753469e-03
-1.2913160e-02 -3.1011224e-02 -9.2800026e-03
-2.1688110e-02 -3.2021554e-02 1.5335522e-02
2.3841813e-02 2.9577713e-03 9.6039830e-03
-7.7919285e-03 -1.2236743e-03 -1.1143392e-02
-1.7431363e-02 -1.9481984e-02 -7.1566672e-03
6.0134803e-03 4.0872896e-02 -8.9130669e-03
-8.3371425e-03 -1.1744029e-02 1.5422058e-02
2.0209776e-02 1.2832630e-02 1.2169247e-04
7.9572915e-03 8.5233323e-03 -1.3484646e-02
1.3636480e-02 5.1892474e-03 -8.7424553e-03
9.8962669e-03 1.7211953e-02 3.2557808e-03
6.7173017e-03 -2.6209520e-02 -1.1447827e-02
6.3119098e-03 -3.5786577e-02 -5.3159923e-03
-4.8621217e-04 -8.1310106e-03 6.7390756e-03
3.0346001e-04 -1.0226324e-02 4.6379046e-03
-1.0528836e-02 1.2572133e-02 5.6141217e-03
4.5644612e-03 2.2827103e-02 -1.4019834e-02
-1.8711245e-02 -1.7697187e-02 1.1424200e-02
-7.1020384e-03 -1.7796454e-02 9.1925916e-03
1.9981917e-02 3.5100619e-02 -7.7130870e-03
-2.0422611e-03 2.2262161e-02 -3.6909372e-04
-4.9562983e-03 -1.4177293e-02 7.1837743e-03
-5.5903579e-04 -2.8025301e-02 -1.2592051e-02
6.3709047e-03 -9.6028161e-03 -1.5444907e-04
-2.0419687e-02 -1.6414673e-02 1.0511970e-05
-1.4698991e-02 -2.4602563e-02 -8.9729606e-03
3.3098947e-03 3.2320586e-02 5.4501543e-03
-1.3468990e-02 4.7207808e-03 5.7778678e-03
-1.0845763e-02 5.1766009e-03 -1.1134211e-02
2.9807302e-03 3.2461811e-04 1.1003070e-02
1.6387459e-02 4.9451915e-03 1.1037493e-02
1.2390724e-02 2.2802805e-03 -1.3903415e-03
-8.9106244e-03 5.2102389e-03 1.5385979e-02
-4.7424985e-03 -1.4814066e-02 -1.1387271e-02
-1.9338325e-03 1.9127194e-02 -1.2691303e-02
-1.4172497e-03 3.2417307e-02 -2.2659755e-03
5.2389736e-03 2.3659727e-02 1.8805202e-03
1.6347466e-03 -1.6139594e-02 2.1672098e-03
1.0305475e-02 4.0603701e-02 -1.1697073e-02
2.0673976e-02 1.1149723e-02 7.9960678e-03
7.5011653e-04 7.6016551e-03 -1.3793333e-02
-1.8347997e-02 7.9108431e-03 -6.2225830e-03
-1.2431829e-02 -1.8425804e-02 -9.4758597e-03
8.7001893e-03 -2.7324879e-02 -8.6543768e-03
-1.7976973e-02 -1.4741487e-02 -7.0937210e-03
1.7643382e-02 1.6157157e-03 2.9461365e-03
-1.5930650e-02 -3.8419870e-02 -5.0326742e-03
5.8592822e-03 -1.8259734e-02 -6.6282340e-03
2.0056474e-02 3.6274325e-02 1.4326950e-03
-8.5431310e-03 -3.8309586e-02 8.8814133e-03
1.9012998e-03 -3.6613675e-02 6.2379662e-03
1.0095525e-02 3.9767944e-02 -9.1843137e-03
-1.7059384e-02 -1.4092473e-02 5.6071991e-03
1.1253753e-02 3.8934150e-02 6.9680241e-03
-2.2578006e-02 -2.4466623e-03 -7.1389168e-04
1.0090317e-03 -1.1026168e-02 -1.1559322e-02
-1.5696103e-02 4.0197075e-03 3.1779007e-04
6.9958150e-05 2.1229616e-02 6.5358623e-04
-6.1540609e-03 -5.0849511e-03 1.5743932e-02
6.9177323e-03 -3.1495856e-02 -3.6913066e-03
1.0872355e-02 1.2055723e-03 -8.3874143e-03
9.3878559e-04 3.2147459e-02 -1.0349779e-02
8.4203288e-03 -2.5479443e-03 4.1383602e-03
-2.0933917e-02 -2.3656014e-02 1.1177051e-02
7.5604978e-03 1.4656838e-02 -1.4347664e-02
-3.8918252e-03 -3.8165203e-02 -7.6433330e-03
-4.5991252e-03 -1.0670963e-02 1.3511345e-02
2.2943789e-02 8.5164816e-03 9.0364755e-03
-9.1878953e-03 -3.6146408e-02 1.5730737e-02
3.9294504e-03 -3.6747676e-02 -5.1342223e-04
-1.0714788e-02 -3.9792913e-02 -4.3395535e-03
-9.7705435e-03 -2.0006431e-02 1.2704281e-02
8.8433046e-04 -5.9137506e-03 6.9354240e-03
-2.1726389e-02 2.5790017e-03 -2.6054959e-03
2.3670122e-02 9.4479867e-03 2.0784874e-03
2.3137769e-03 -3.0823331e-02 3.6847441e-03
-2.0735501e-02 -3.7883731e-02 1.1618663e-02
-1.5509443e-03 -1.2259652e-02 -1.1640748e-02
8.3103286e-03 1.8606066e-02 -1.4398139e-02
-9.6223133e-03 -6.6581607e-03 -1.0694406e-02
-4.1671562e-03 -7.6618241e-03 -1.1792756e-02
-2.3359570e-02 -3.5013653e-02 1.1124488e-03
-1.3183811e-02 -2.6063101e-02 1.7133190e-02
-4.6109146e-03 -2.2830225e-02 7.1579880e-03
-2.1510183e-03 -3.7196843e-03 1.4038681e-02
-1.4788431e-02 2.5728220e-04 4.7136865e-03
2.6343877e-02 3.3303510e-02 5.7186923e-03
1.6618244e-02 3.8260167e-02 7.9881151e-03
1.7139909e-02 3.4088021e-02 -3.0396235e-03
-1.7117591e-05 3.7872886e-02 -5.2261336e-03
4.6287538e-03 9.5101152e-03 5.8682012e-03
2.4932103e-02 7.7090912e-03 9.1373895e-03
2.0856554e-02 2.9767640e-02 -5.8118227e-03
1.8520267e-02 3.8231051e-02 9.8244618e-03
1.6923054e-03 -2.6198824e-02 -1.2308081e-02
2.2463340e-02 3.2112070e-02 3.0723176e-04
2.5626248e-02 6.3824589e-03 5.3314748e-03
1.5055753e-02 -6.9793158e-04 1.0662170e-02
-3.7692530e-03 -1.2413257e-02 9.2859628e-03
-2.2215503e-02 -2.4023098e-02 3.1583364e-03
3.8741790e-03 -3.2663312e-02 -1.2327709e-02
4.7288732e-03 3.6303096e-02 6.5891835e-03
-1.2231258e-02 -2.3326108e-02 1.5603358e-02
-1.8690772e-02 -1.7606535e-02 3.5721792e-03
-2.0045499e-02 -6.8670329e-03 -4.6547615e-03
9.7650432e-04 -3.4000867e-02 8.5440259e-03
-1.8585943e-02 -3.7372524e-02 1.1742373e-02
9.2586793e-03 3.6680099e-02 9.5103915e-03
-2.5245557e-02 -3.0477521e-02 6.5501214e-03
1.5911648e-02 1.0050564e-02 -9.6051297e-03
1.4298407e-02 3.6231647e-02 1.0951940e-02
-2.6458703e-03 8.6814331e-03 -1.3718325e-02
-8.4032755e-03 -3.9582906e-02 -5.9074499e-03
-2.9914307e-03 -3.5925433e-02 1.4218278e-02
-8.7346749e-04 2.4107522e-02 -1.2068214e-02
-1.9828368e-02 -3.4861029e-02 1.6976151e-02
1.9419796e-02 2.5511096e-02 -2.9691442e-03
-2.0225971e-02 -2.5505206e-02 -3.9288436e-03
-1.1477809e-02 -1.3300789e-02 1.6917549e-02
-1.6385770e-02 -5.3543312e-03 6.6907564e-03
2.4343420e-03 3.5861061e-02 -1.2093335e-02
-1.3724001e-02 -3.9402152e-04 1.6951674e-02
-7.0824005e-03 -8.7980420e-03 -1.1285034e-02
1.2091672e-03 3.5568388e-02 -9.9844980e-03
9.3506098e-03 4.2242667e-03 -1.1532652e-02
1.8462324e-02 1.6674443e-02 -7.2973764e-03
1.4950149e-02 3.0905761e-02 7.3366100e-03
1.9533854e-02 3.3485326e-02 -2.1617588e-03
2.0237253e-02 8.5163094e-03 9.2032278e-03
1.3519197e-03 -2.0677788e-02 -1.1459120e-02
4.2922267e-03 4.2945070e-03 -1.3232727e-02
4.5827232e-03 -3.7664135e-02 -5.8457657e-03
1.7753624e-02 1.8692762e-02 -1.1894242e-02
1.8552291e-02 5.0347125e-04 1.1030366e-02
6.1054056e-03 -1.4601855e-02 -2.9781993e-03
1.3732262e-02 2.5523983e-02 -1.5165733e-02
1.7638511e-03 3.7704814e-02 3.5724784e-04
-6.8956849e-03 -1.4190061e-02 1.3350082e-02
-2.5280647e-03 -3.9073661e-02 1.0539995e-02
-4.6493328e-03 2.3228881e-02 -3.9996255e-03
-2.2399651e-02 -3.8256324e-02 6.1759237e-03
-5.8362707e-04 -3.1741689e-02 9.4794674e-03
-1.1654489e-02 1.6174490e-02 -4.9493938e-03
-4.8078326e-03 1.4184365e-02 6.2516779e-04
-1.4431901e-02 -2.9365593e-03 1.7042901e-02
-2.3120122e-02 -2.6204889e-02 2.2544076e-03
-1.2208567e-02 8.2454714e-03 6.2545379e-03
-1.3603961e-02 4.1414106e-03 1.0657750e-02
-4.3466366e-03 4.7604329e-03 -1.3133588e-02
-9.0534651e-03 3.2556017e-03 -1.1194068e-02
1.0219236e-02 -1.5554811e-03 2.4105998e-03
-1.4188652e-03 -3.8970332e-02 -6.5148897e-03
4.2944558e-03 4.1020667e-02 -7.5103563e-03
-1.3922509e-02 9.4767940e-03 -1.3116438e-03
2.4391582e-02 2.9566626e-02 2.7414308e-03
-6.1137846e-03 2.3087542e-02 -5.8899327e-03
-1.1110086e-03 -4.3821202e-03 -1.2237947e-02
2.2219834e-02 5.9690750e-04 8.3670385e-03
2.6174748e-02 1.1131290e-02 5.6046067e-03
2.1430261e-02 3.4748243e-02 -6.2625930e-05
-5.3511123e-03 -3.9010703e-02 1.2373141e-02
-6.0095102e-03 -4.4952023e-03 -1.1544081e-02
4.6955416e-03 -3.1076056e-02 -1.1460985e-03
2.0121179e-02 1.0429652e-02 4.3872969e-04
-1.4865370e-02 -3.8011913e-02 7.1261999e-03
3.9171047e-03 -5.0411810e-03 4.4464985e-03
8.3726707e-03 1.8492615e-02 2.2356638e-03
-1.9225312e-02 -1.0675696e-02 -6.1709950e-03
-1.5966816e-03 2.7887024e-02 6.6777134e-04
1.0237304e-02 1.4057809e-02 -1.4081111e-02
2.0948546e-02 2.3958137e-02 -8.0299841e-03
8.1154136e-04 -1.9650593e-02 2.2834434e-03
-6.5829973e-03 -3.9611732e-02 1.3499806e-03
1.3434094e-02 3.9933774e-02 -1.6452736e-02
-6.3768752e-03 -9.3049863e-03 1.4947463e-02
7.9795019e-03 4.1330142e-02 -1.6206310e-02
-1.9702447e-02 -1.9166193e-02 9.3804024e-03
5.3203810e-04 1.3698853e-02 1.6175484e-03
1.8960891e-02 5.8029637e-03 1.9210285e-03
5.6663166e-03 -1.2744311e-02 -8.7060478e-03
-8.4593762e-03 -1.5941701e-02 -1.0648811e-02
-1.6688974e-02 -2.6657599e-02 -7.9940456e-03
1.7696066e-02 7.7727593e-03 9.7734911e-03
-1.7942932e-03 -2.4258078e-02 5.3378172e-03
-1.6898601e-02 -1.3845293e-02 1.4950091e-02
-1.7608167e-02 -3.2325573e-02 -7.3543075e-03
-1.9724968e-02 -1.9552390e-02 6.4880292e-03
1.5285334e-02 2.4170707e-02 5.3585842e-03
1.5520834e-02 7.8390112e-03 1.0006060e-02
-1.5000123e-02 -3.8701209e-02 4.0339864e-03
2.4046995e-03 -2.6475626e-02 1.3617891e-03
4.6778898e-03 -1.7497393e-02 -1.0022778e-03
2.3628622e-02 4.1835681e-03 1.1663456e-02
-2.3732141e-03 2.7955674e-04 1.4313910e-02
-9.6647225e-03 -6.7359708e-03 1.6981181e-02
2.1665007e-03 -6.1816242e-04 -1.2642061e-02
1.9284721e-02 2.4247367e-02 -4.9926719e-03
2.5998062e-02 8.7455134e-03 4.7717941e-03
1.5226772e-02 7.8999363e-04 3.1594587e-03
2.3473662e-02 1.5101682e-02 8.5270377e-04
-2.1997448e-02 -5.3529834e-03 -1.9092556e-04
7.3810867e-03 3.9423599e-02 -3.4148696e-03
-1.2239665e-02 1.2173411e-02 -1.7445680e-03
7.1083336e-03 -2.7908357e-02 -5.7787936e-03
-3.3873353e-03 -1.5776032e-02 5.5665817e-03
1.8696358e-02 1.7143053e-02 -1.0293291e-02
1.7206422e-02 -1.5862986e-03 1.0008801e-02
-4.3296399e-03 2.0155706e-02 -3.1225275e-03
1.1598015e-02 3.9144287e-02 9.4755378e-03
-2.3955639e-02 -3.6077440e-02 7.6700692e-03
-8.4259509e-05 3.5238057e-02 -5.6944536e-03
1.7951148e-02 3.0456479e-02 -1.5120650e-02
-1.8143423e-02 1.9906074e-03 7.1837626e-04
2.3265005e-02 1.9847447e-02 6.9681968e-04
9.1724365e-03 3.9327973e-02 8.3991148e-03
5.9465315e-03 1.8201778e-02 9.8034708e-04
-1.3605407e-02 6.6851871e-03 -9.8014355e-03
1.3942535e-02 7.8011076e-03 -1.0188746e-02
-2.0645652e-02 -1.3757042e-03 -5.6700688e-03
2.0021218e-02 2.7501435e-02 -3.7051410e-03
1.3871630e-02 6.8804793e-03 -2.1047674e-03
3.9778067e-03 -3.5139137e-02 1.1341682e-03
-2.6919507e-03 -2.9784676e-02 1.0002226e-02
2.0893486e-02 3.1449458e-02 -1.2682187e-02
-2.1743004e-02 -2.2843385e-02 6.4966334e-03
-1.4305383e-02 8.6810694e-04 9.3645425e-03
2.0523752e-02 3.0939870e-02 -2.5375389e-03
-1.3750496e-02 3.2740000e-03 8.7140015e-03
6.3305475e-03 3.8570264e-02 -1.6174919e-02
-7.2721548e-04 3.3908324e-02 -3.6502857e-03
-1.0354250e-02 1.3328768e-02 -3.5361153e-04
4.8079140e-03 4.0532471e-02 -5.2644749e-03
-3.1798881e-03 -2.7759768e-02 8.6004238e-03
6.0713514e-03 -1.4439101e-02 -5.8472005e-03
2.9152499e-03 3.7934407e-02 -1.3081398e-02
1.4200618e-03 3.2487183e-02 4.4085788e-03
-1.5138509e-02 -1.8187023e-02 -8.2470094e-03
-1.1785540e-03 8.6138585e-03 1.0284814e-02
-2.4928096e-03 -3.0598858e-02 -1.2126167e-02
-1.6515092e-02 -7.4098426e-03 7.6147138e-03
5.0843727e-03 -2.0305868e-02 -2.7944818e-03
1.3009475e-02 8.8034422e-04 1.5247346e-03
1.8865682e-03 5.4661398e-03 -1.3597307e-02
5.1370569e-03 -2.6743356e-02 -2.8958418e-03
3.0161328e-03 7.7287035e-03 -1.3953624e-02
2.0349085e-02 1.9657899e-02 -3.8259182e-04
2.0155459e-02 1.8140140e-02 6.3624250e-03
-1.7161313e-02 -3.6025316e-02 -6.2743973e-03
1.0458322e-02 7.8747670e-03 8.1158589e-03
1.5937229e-02 1.1817536e-02 -1.3750152e-03
7.0504997e-03 -2.5454435e-02 -7.0846106e-03
-5.4698019e-03 3.5410276e-03 1.5185640e-02
1.4326153e-02 3.6195302e-02 -6.9359145e-03
-2.4084632e-02 -3.5326675e-02 1.3247649e-02
1.7510150e-02 3.0868611e-02 7.4837479e-03
-1.3843025e-02 4.1906683e-03 2.1821011e-03
2.5524737e-02 2.3158949e-02 5.6148087e-03
-1.5250422e-02 -2.9291620e-03 1.1181420e-02
-2.9909291e-03 2.6053501e-02 -2.4879992e-03
1.8119039e-02 1.9888138e-02 -3.3292261e-03
-1.2606275e-02 -2.5537500e-02 -1.0056458e-02
1.3749782e-02 2.2170388e-02 5.2670368e-03
-1.9895209e-02 -2.8881219e-02 1.5092324e-02
-8.2213052e-03 -2.8524489e-02 1.4010169e-02
-7.9205172e-03 1.5064367e-02 -1.0859458e-02
4.1799955e-03 1.1239265e-02 -1.4169799e-02
-9.0647738e-03 1.8759451e-02 -4.9303974e-03
6.5859717e-04 3.7497425e-03 1.2463940e-02
7.9462472e-03 -2.7984178e-02 -1.2553635e-02
-2.0757236e-02 2.6715356e-03 -5.6995901e-03
2.3331371e-02 3.4274124e-02 1.1284775e-03
-7.3532067e-03 -1.3888095e-02 -1.0964535e-02
1.9372091e-02 3.6882707e-02 3.7117794e-03
-2.1219765e-02 -2.4506958e-03 2.1609619e-03
1.2684155e-03 -2.8607131e-02 3.6831261e-03
2.2486493e-02 1.1472939e-02 9.5367244e-04
-1.9756188e-02 -1.2953303e-02 -3.2844812e-03
1.9798399e-02 3.7984247e-02 7.7031383e-03
-1.1363142e-02 1.4695010e-02 -2.5817964e-03
1.9904189e-02 1.9099092e-02 -8.8639479e-03
-1.2373377e-02 -3.9039509e-02 1.3252237e-03
-1.1172160e-02 1.3535132e-02 -9.5309279e-03
-1.7938346e-02 -1.5896203e-02 9.6228426e-03
-4.8832928e-04 -3.3955435e-02 1.0752148e-02
2.8453767e-03 3.7374443e-02 2.3806350e-03
-2.0536444e-02 -1.3602304e-02 1.7300234e-03
-2.1400825e-02 -3.2297114e-02 -3.8749101e-03
9.5995052e-04 -3.1606551e-02 -1.2353142e-02
5.0572544e-03 -1.1922556e-02 5.1363016e-04
-1.8710663e-02 7.3654552e-03 -4.2063100e-03
-1.7584281e-02 -1.7203984e-02 -7.3463567e-03
-1.8735466e-02 -2.5661324e-02 -6.0919504e-03
1.7444655e-02 3.6239631e-02 1.9935137e-03
-1.0732973e-02 -2.9215229e-02 1.6628522e-02
-4.6087852e-04 -5.7616437e-03 1.2526857e-02
-1.6575574e-02 -8.6312778e-03 -8.0508701e-03
-2.2398475e-02 -2.4538397e-02 8.7938784e-03
2.3161318e-03 3.0237751e-02 -1.2132703e-02
-8.4584903e-03 1.6660857e-02 -2.0835277e-03
1.0401686e-02 -8.2075581e-04 -6.6680180e-03
-2.4388181e-02 -2.7983493e-02 5.2056484e-03
2.2522234e-02 2.3860854e-02 6.1553761e-03
-3.7054491e-03 -4.0256425e-02 2.3481154e-03
-4.2622293e-03 -2.8665226e-02 -1.2036428e-02
-2.2178659e-02 -2.4736109e-02 3.2870956e-04
-1.6483920e-02 7.6323660e-03 -7.9957771e-03
-1.8440356e-02 -6.1230945e-03 3.7621058e-03
-2.0099406e-02 -2.8340557e-02 -4.4331010e-03
9.4734452e-03 2.2299602e-03 8.0744046e-03
3.9280794e-04 4.0316070e-02 -7.7609281e-03
-9.8316623e-03 8.9887470e-03 1.2450343e-02
-2.7141046e-03 7.4200405e-03 1.1840531e-02
4.7712528e-03 -8.8105206e-03 1.9664230e-03
1.9569648e-02 2.8833207e-02 -1.4142009e-02
1.4346110e-02 3.5117200e-02 -4.2501006e-03
7.1558661e-03 -7.7985907e-03 -7.3836850e-03
2.4836538e-03 1.8297909e-02 -1.3941287e-02
-1.5767739e-03 2.2887527e-03 1.3835868e-02
-9.2740928e-03 -3.9198015e-02 1.8922827e-03
5.6483626e-04 -1.3900743e-02 3.4736354e-03
7.4032320e-03 1.2221259e-02 -1.4198814e-02
1.1911820e-02 2.1696405e-02 4.1242757e-03
-6.0078172e-03 -2.6737636e-02 -1.1598033e-02
1.6421458e-02 3.7354615e-02 4.9249408e-03
-1.1711173e-02 -3.5964707e-02 1.4755513e-02
6.1442876e-03 2.5109409e-02 -1.4153096e-02
-6.7845406e-03 -3.7054022e-02 1.4831796e-02
8.3793655e-03 3.0618381e-02 -1.4644981e-02
3.1038600e-03 4.1185332e-02 -9.6581126e-03
5.7226056e-03 -1.9719991e-02 -4.9322248e-03
1.7155628e-02 3.2744837e-02 -1.4995280e-02
3.5625510e-04 2.9208964e-02 -1.0852361e-02
3.5013119e-03 3.7285799e-02 4.6735368e-03
-4.7386569e-03 -2.8605895e-02 1.0675147e-02
-1.2417276e-02 5.0381833e-03 1.4939641e-02
-2.4522546e-03 -6.7894276e-03 1.3477354e-02
-3.5146587e-03 -1.9211106e-03 1.4943590e-02
1.1047407e-02 5.0576238e-03 8.9529248e-03
4.0617017e-03 1.2208313e-02 2.9179316e-03
-2.8580598e-03 1.1605429e-02 7.3452261e-03
6.7254939e-03 4.1076961e-04 -1.1422318e-02
1.1794670e-02 6.1659385e-03 -1.1015187e-02
1.1798421e-02 6.9120099e-04 -6.0284215e-03
1.4708844e-02 8.7344708e-03 -4.0727665e-03
1.4342019e-04 -3.7616490e-02 7.5498058e-03
-7.7782789e-03 -3.2074445e-02 -1.0336575e-02
-1.7928837e-02 -1.4418855e-02 1.1569389e-02
-5.9294276e-03 -1.4544250e-02 1.0051350e-02
-2.2347009e-03 1.7640929e-02 -1.8953358e-03
-1.1730349e-02 7.1433206e-03 1.3943220e-02
2.0441613e-02 2.7633766e-02 6.6014131e-03
-1.4884031e-02 -8.0387697e-04 8.0613002e-03
4.7179355e-03 3.4609710e-02 -1.3711803e-02
1.2292377e-02 3.9535914e-02 -1.0575101e-02
-2.0904096e-02 3.2394066e-03 -7.0019685e-04
-1.7220687e-02 -2.8612413e-02 1.7142816e-02
1.3250282e-02 1.2454304e-02 -1.2787292e-02
-2.4213276e-02 -3.5845786e-02 1.0951439e-02
5.3260725e-03 -3.5832187e-02 -3.2993574e-03
-8.7429494e-04 -2.4148320e-02 -1.1807009e-02
1.7999975e-02 2.1311821e-02 -1.3015316e-02
2.1361657e-02 3.2535257e-02 8.2290756e-03
-1.1455394e-02 8.5340521e-03 -1.0564002e-02
6.3174035e-03 -1.1908071e-02 -6.1928341e-03
1.0246438e-02 2.3930773e-02 -1.4759812e-02
6.4779358e-03 1.1115829e-02 4.2224543e-03
-7.4996459e-03 -2.0365375e-02 9.2314351e-03
6.6654789e-03 1.6990644e-02 -1.4295562e-02
9.3961334e-03 2.0559485e-02 2.8098247e-03
-1.5937986e-02 -6.2867900e-03 9.5178054e-03
-7.9583959e-05 3.0903098e-02 3.1188012e-03
6.9078686e-03 2.8976690e-02 -1.3900354e-02
1.7782956e-02 1.9601694e-02 6.3157167e-03
-1.1853753e-03 -4.0861996e-02 5.7165781e-03
1.7190038e-02 3.6416245e-02 -8.2844105e-03
-4.4711940e-03 -6.7237146e-03 1.4708134e-02
-1.3104076e-02 -3.5812638e-03 -9.8398424e-03
-1.4701996e-02 -2.1468468e-02 -8.8573883e-03
3.2344320e-04 3.3212630e-02 2.5962685e-03
1.6104483e-02 -1.0032951e-03 5.0084297e-03
-2.0901028e-02 4.7662424e-03 -3.1523571e-03
-1.3181888e-02 -3.5568934e-02 -8.1110410e-03
7.5419855e-03 5.7739740e-04 7.4216314e-03
-7.7701571e-04 2.1070943e-02 -1.2867655e-02
-4.2894414e-03 -6.2441559e-05 -1.2661481e-02
2.3037751e-02 3.0732428e-02 7.0069359e-03
8.6550766e-03 2.0016624e-03 -1.0858764e-02
-9.4988401e-03 -1.4874717e-02 1.4972016e-02
-2.1512626e-02 -3.7915976e-02 9.4889855e-04
-1.3107541e-03 3.0990950e-02 9.7357999e-04
-1.2399947e-02 9.2431864e-03 1.1136241e-02
1.1773651e-02 3.5938581e-02 1.0307473e-02
-2.2576466e-02 -2.8167446e-02 -2.7431039e-04
-1.1868783e-02 -2.8672934e-02 -9.9418623e-03
1.2254974e-02 1.9379169e-03 -3.6481200e-03
-3.1956928e-04 -2.4282224e-02 3.5637562e-03
1.0374080e-03 1.1751412e-02 5.3340217e-03
1.3241561e-03 2.3422415e-02 -1.3072663e-02
1.4191814e-03 -3.8048952e-02 -7.3156541e-03
6.7074148e-03 2.6219498e-02 2.7308003e-03
-7.1748791e-03 1.6694797e-05 1.6569774e-02
4.4221818e-03 -6.0233828e-03 -1.1147725e-02
2.2024595e-02 2.8060110e-03 1.1795367e-02
-1.1528097e-02 2.2868334e-03 -1.0714301e-02
-1.0472328e-02 -3.2239348e-03 -1.0659534e-02
6.6455403e-03 4.1248415e-02 -1.1858803e-02
-7.2936318e-03 -2.3317395e-02 -1.1044608e-02
9.0345521e-03 2.8016556e-02 4.0279807e-03
3.6555403e-03 4.1196054e-02 -1.2238024e-02
2.2104744e-03 -3.8189419e-02 4.1527096e-03
-4.0051867e-03 -4.1013643e-03 1.5031444e-02
-1.7023655e-02 -1.2773640e-02 8.5922690e-03
-4.5209883e-03 -4.0320938e-02 2.0136624e-04
-8.5728273e-03 1.2418911e-02 -1.0835783e-02
-1.5042480e-02 -1.3429459e-03 -9.0947188e-03
-2.1198310e-02 -3.4146560e-02 1.8561346e-02
6.8372087e-03 5.7471186e-03 -1.3233928e-02
-6.4391973e-03 -2.7139471e-02 1.0788579e-02
-1.9654171e-02 5.9124158e-03 -5.6767435e-03
-8.1616409e-03 -1.6801846e-02 1.0876081e-02
-1.0809901e-02 -1.5819835e-02 -1.0059525e-02
-5.2729048e-03 1.2932833e-02 6.1559256e-03
1.8332319e-02 1.0255500e-02 8.5828066e-03
4.9526615e-03 -3.4205032e-02 -1.1359698e-03
-1.8776704e-02 -2.5822528e-02 1.6135610e-02
-1.9952842e-02 -8.8726808e-03 2.6548863e-03
1.7801685e-02 3.6138197e-02 1.0821421e-02
3.9144802e-03 -1.5645038e-02 -1.0285087e-02
-1.4717578e-02 -1.3110802e-02 -8.8693837e-03
-7.8973220e-03 -3.7567163e-02 1.1588393e-02
9.4498542e-03 3.0635780e-02 5.7491361e-03
-2.2988662e-02 -2.7008040e-02 1.0575675e-02
1.5662036e-02 1.2442997e-02 -4.8701349e-03
-9.4534281e-04 2.6690666e-02 -1.1123888e-02
-1.4489545e-02 2.6855092e-03 1.3607710e-02
2.2942884e-02 2.6089391e-02 1.4644968e-03
-1.2937831e-02 6.4763738e-03 2.1607833e-03
-1.2611056e-02 -2.1420230e-02 -9.5666416e-03
2.4620841e-02 5.6636952e-03 1.0402588e-02
-2.0734686e-02 -3.7023109e-02 1.3955305e-02
-1.8489339e-02 -1.5084443e-02 2.8289589e-03
1.8487090e-02 1.7380033e-02 -1.1604739e-03
1.6116277e-02 2.5489142e-02 -1.5241313e-02
-5.1326873e-03 -3.9531913e-02 8.9518666e-03
4.5410939e-04 1.9062043e-02 -1.0912919e-04
-2.9041701e-03 1.2818894e-02 5.1423016e-03
1.1761266e-02 1.8484624e-02 5.3669449e-03
1.5862920e-02 3.2861600e-02 8.6490902e-03
-1.7085916e-02 -3.9116732e-02 -1.5649833e-03
7.2865951e-03 3.5272672e-02 -1.5174135e-02
-2.4534633e-03 4.3079756e-03 1.3664037e-02
-1.1179630e-02 -1.0120951e-03 -1.0593722e-02
3.0355923e-03 3.2810384e-02 -1.2336068e-02
-1.3603180e-02 -1.7861077e-02 1.6399415e-02
-9.4994720e-03 -1.7288521e-02 1.3141080e-02
-7.6167659e-04 -8.3944780e-03 -1.1919988e-02
1.6506044e-03 -2.3275014e-02 -1.1841410e-02
-3.1644919e-03 -4.0308344e-02 8.6931491e-03
2.1391203e-02 1.4753559e-02 2.4500310e-04
3.8977181e-03 3.0196122e-03 1.0138699e-02
1.8192361e-02 -1.4251312e-03 6.9009047e-03
-9.5077401e-03 -2.4396558e-02 -1.0953078e-02
-1.0750211e-02 1.6618781e-02 -7.0026290e-03
6.1045490e-03 -3.1405116e-02 -1.2687903e-02
-9.4267714e-04 1.6799796e-02 -1.3126881e-02
-1.0872179e-02 3.3359750e-03 1.6478415e-02
2.1788353e-02 2.6225805e-02 -1.0533708e-02
3.0743319e-03 3.9712896e-02 1.7782588e-03
1.9918901e-04 -2.4778452e-03 -1.2510499e-02
-1.1001247e-02 -3.6288790e-02 -8.3401666e-03
2.1639074e-03 2.3249563e-03 1.1694538e-02
-1.5876712e-02 4.6234403e-03 -8.6306931e-03
1.1679437e-02 1.0638796e-02 8.3078145e-03
1.9449040e-02 1.3667836e-02 7.3128082e-03
2.2297477e-02 3.7910359e-02 6.1361433e-03
3.2650482e-03 -1.3929388e-02 1.4890501e-03
-1.9197033e-02 -3.8502622e-02 5.6738630e-03
-1.0591621e-02 1.0939135e-02 -1.0186463e-02
2.0474674e-03 -1.1881077e-02 3.0961025e-03
1.6381154e-02 6.5702019e-03 3.6484258e-04
4.6463732e-03 -2.5522282e-02 -1.2284669e-02
-2.5121972e-02 -3.3152958e-02 6.7152373e-03
1.2951094e-02 -1.9076885e-03 6.9926768e-03
-2.2312972e-03 -4.0572184e-02 -4.1938043e-03
6.5010559e-03 -2.4619811e-02 -9.5765859e-03
1.7441811e-02 2.2397891e-02 5.9336217e-03
2.2455008e-02 1.7232056e-02 4.0850481e-04
4.4931670e-03 -3.6024305e-02 -8.7453187e-03
1.7331008e-04 9.8486171e-03 -1.4087125e-02
-4.0612497e-03 1.8309176e-02 -1.1926128e-02
-2.3107157e-02 -3.0652335e-02 -5.1550018e-04
-4.8300320e-03 -1.8435349e-02 -1.0991506e-02
-1.2188709e-02 -2.0121223e-02 1.5238192e-02
7.2108863e-03 -9.7268421e-03 -4.9074627e-03
6.5256594e-03 -9.8227228e-03 -7.6020302e-03
5.7348316e-03 3.9609584e-02 3.2675481e-03
1.4324752e-02 1.9969040e-02 6.1985557e-03
1.8734009e-03 1.1641500e-02 -1.4109678e-02
-1.4436603e-02 -1.5764586e-02 1.6761383e-02
2.4052967e-02 3.6011146e-02 7.2063106e-03
1.1873916e-02 2.7782884e-02 5.1483433e-03
-4.1745822e-03 7.1262508e-03 -1.3272845e-02
2.4531857e-02 3.7868729e-02 5.8694229e-03
2.5738730e-02 1.7658320e-02 5.7106073e-03
8.1783285e-03 1.2375612e-02 2.8414886e-03
-7.9651254e-03 -2.5895772e-02 -1.1317900e-02
1.8999461e-02 1.9412010e-02 -6.3112645e-03
-2.1073190e-02 -2.1520427e-02 4.2306351e-03
-8.4416485e-03 1.2758883e-02 7.6771289e-03
1.4737792e-02 2.9033315e-02 -1.6004169e-02
-1.5017416e-02 7.5486478e-03 -8.8439999e-04
3.6974943e-04 -3.0942278e-02 7.2612743e-03
8.6492708e-03 4.1296798e-02 -1.3849824e-02
4.5264229e-03 2.5571696e-02 2.8589243e-03
2.6132403e-02 2.0338496e-02 4.0535544e-03
1.0158229e-02 -2.0462445e-03 -2.2241448e-03
1.9764871e-02 2.1194739e-02 -1.1106969e-02
7.4910148e-03 7.7646312e-03 6.4466654e-03
1.3110340e-02 4.2001821e-03 -3.6890887e-03
1.6444717e-02 3.4603605e-02 9.9570950e-03
-7.4537209e-04 -4.1318777e-02 3.2425116e-03
-1.6979232e-02 -1.1007661e-02 6.1150712e-03
3.3710655e-03 -1.6110883e-02 5.8621916e-04
2.1091942e-02 3.3932525e-02 -1.0505502e-02
-2.4051256e-02 -2.7271758e-02 7.8615950e-03
-1.6996181e-02 -2.0469584e-02 1.5986270e-02
-4.5839057e-03 -3.4552131e-02 1.5272737e-02
-3.2559282e-03 2.2149567e-02 -2.4851092e-03
-9.4959734e-03 1.8560484e-02 -7.6736298e-03
8.8297325e-03 -5.4013727e-03 -2.6654864e-03
-1.7754407e-02 -1.6097153e-02 4.9037483e-03
7.3228561e-03 3.7982728e-02 8.3862003e-03
2.3419310e-02 3.7356753e-02 3.5654958e-03
2.5417397e-03 -4.0490545e-03 6.4789321e-03
5.9839549e-04 3.8259583e-02 -1.9855021e-03
-1.1495972e-02 1.1303873e-02 8.3111577e-03
7.0942971e-03 3.9312528e-02 -1.1121947e-03
1.6338592e-03 -4.0540267e-02 2.4853676e-03
-1.2327531e-02 8.9646022e-03 8.6428219e-03
-2.1634947e-03 3.6131057e-03 -1.3142911e-02
-5.5314371e-03 9.6747306e-03 1.0810914e-02
1.1419278e-03 4.0368108e-02 -9.9514778e-03
-1.5928302e-02 -3.4370840e-02 -7.7736363e-03
3.8597924e-03 -1.4957592e-03 7.3013491e-03
1.8865097e-02 8.5816679e-03 6.8071904e-04
1.4785967e-02 9.7908971e-03 -1.7435179e-03
1.1301581e-02 1.6050157e-02 4.9483701e-03
1.2114720e-02 8.9320227e-03 9.6058738e-03
-2.9126971e-03 1.5562422e-02 -1.4166474e-03
1.5367964e-02 3.5190107e-02 -1.0212207e-03
-1.4688728e-02 -8.2454972e-04 1.0885302e-02
-5.5239303e-04 1.0162791e-02 8.4121121e-03
-8.8009207e-03 -3.7261974e-02 1.3674020e-02
-2.3169885e-02 -2.5466424e-02 5.5385215e-03
1.1632200e-02 1.5905556e-03 9.0382140e-03
4.0249243e-03 2.5323708e-02 -1.3419936e-02
-5.1080783e-04 -2.1999843e-02 3.3671301e-03
-1.5362417e-02 -3.2869734e-03 8.7814971e-03
-1.5672269e-02 1.0755031e-02 -6.4822318e-03
2.3285940e-03 1.5917405e-02 -1.4134418e-02
-2.2915965e-02 -3.7280363e-02 3.1136248e-03
5.7296814e-03 -4.3324160e-03 -1.0540112e-02
-1.5725947e-02 -3.1230031e-02 1.7568243e-02
-1.4287240e-02 -2.7697765e-02 -9.4564111e-03
-4.9746866e-03 -3.4287339e-02 -1.0206713e-02
-3.1498266e-03 2.0745700e-02 -1.1871637e-02
-1.2070173e-02 9.0157737e-03 1.8270830e-03
-6.1815495e-03 -1.1675672e-02 -1.1223933e-02
-1.9892264e-02 -3.0917816e-02 -5.7225497e-03
-2.1006621e-02 -7.1114339e-03 1.5476995e-03
1.3790533e-02 4.0147098e-02 -1.4134746e-02
-1.7757371e-03 2.8756882e-02 -9.0257492e-03
-2.1838689e-02 -2.7520569e-02 1.3338123e-02
-1.9157548e-03 -1.4613413e-02 -1.1492182e-02
-6.9553039e-03 1.7790055e-02 -1.0376484e-02
5.9047333e-03 -2.8922845e-02 -1.3438315e-02
-2.6767263e-03 1.2249984e-02 -1.3138385e-02
3.7593072e-03 -2.5701905e-02 -7.7810614e-04
2.4866917e-02 2.5687542e-02 3.6882137e-03
8.7899621e-03 -2.6727629e-03 -7.9534041e-03
-2.0758352e-02 -1.0491229e-02 5.0216390e-04
-8.6027324e-03 -2.3122728e-02 1.1002709e-02
-1.7303994e-02 -2.3980461e-02 -7.3760248e-03
7.8107137e-03 2.6527171e-02 -1.4359678e-02
1.2381013e-02 3.8222509e-02 -8.0334484e-03
-1.5645586e-02 -5.3465510e-03 1.6249372e-02
-1.8260110e-02 -3.8333222e-02 -3.8026229e-03
1.8346914e-02 1.1749932e-02 -2.6096190e-04
-2.1132012e-02 1.8775001e-04 1.5110117e-03
-1.4536388e-02 -3.9297029e-02 -5.8515831e-04
-1.7900487e-02 -1.6568641e-02 7.3765784e-03
1.1006439e-02 2.7827153e-02 -1.4831883e-02
1.6970714e-02 3.5151672e-02 -5.7415954e-03
-2.5268708e-02 -3.3510885e-02 8.9470475e-03
7.2800980e-03 2.2746535e-02 1.8474909e-03
-9.3356725e-04 -3.8004299e-02 9.3601074e-03
-8.4965877e-03 9.1275923e-03 -1.1767386e-02
-1.4426314e-02 -2.2410097e-02 1.6812669e-02
-1.6956535e-02 -2.2533421e-02 1.6850292e-02
4.9206253e-03 1.1896800e-03 7.9566352e-03
2.7903017e-03 -3.8350195e-02 1.6501731e-03
7.5501863e-04 2.3208164e-02 1.6136982e-03
-5.1103026e-03 6.8004384e-04 1.5521097e-02
2.3952079e-03 8.8616461e-03 8.1997032e-03
-1.5062402e-04 3.4232461e-02 5.4752705e-04
8.4622630e-03 9.7864094e-03 6.0480915e-03
1.3927168e-03 3.5379095e-02 2.9980007e-03
-8.9686546e-03 1.0635510e-02 1.0542431e-02
-1.7518229e-02 -3.4241872e-02 1.7380801e-02
8.7399409e-03 -4.0581920e-03 -6.2736638e-03
2.4472588e-03 3.4689547e-02 4.7500442e-03
1.2754779e-02 3.7365018e-02 2.3325632e-03
-1.8617493e-02 4.1958430e-03 -5.7564839e-04
6.2550517e-03 2.8794865e-02 4.0850565e-03
-2.2754341e-02 -2.9460972e-02 1.2865832e-02
-1.2057855e-02 1.4480548e-02 -7.1724649e-03
-8.6968772e-03 -1.8668444e-03 1.7320082e-02
-2.0663574e-02 -1.2649718e-02 -1.0323415e-03
-1.6327046e-02 -3.6760671e-02 1.2886939e-02
8.1837596e-03 3.9825676e-02 -7.2448547e-03
1.8926304e-02 3.4861691e-02 -2.6136048e-04
2.3018358e-02 1.2407088e-02 7.6565112e-03
1.3000413e-02 -6.5306838e-04 9.2825605e-03
2.5595550e-02 1.2999448e-02 6.8987984e-03
1.6720135e-02 3.5136200e-02 -1.4296214e-02
2.2792824e-02 3.6567736e-02 1.0199466e-03
4.3404692e-03 1.0920769e-03 -1.2761932e-02
4.2268208e-03 3.4228127e-02 5.8703876e-03
-1.9826385e-02 -3.8450728e-02 -1.4401720e-03
1.2690155e-02 1.7507655e-02 -1.4034969e-02
1.4674381e-02 2.3337195e-02 -1.5004156e-02
-1.2494549e-02 -3.7560714e-02 9.6156717e-03
-4.3408140e-03 2.5307339e-02 -5.1862288e-03
-8.4036469e-03 -4.6523437e-03 1.6815134e-02
5.9436196e-03 -2.9671108e-02 -3.1826299e-03
5.6403200e-03 -1.6010877e-02 -8.2463308e-03
-5.1145453e-03 -4.0158056e-02 -5.1432519e-03
-4.0131801e-03 -4.0556165e-02 -2.8532317e-03
-4.0867302e-03 -3.0375929e-02 1.2159014e-02
2.2857134e-02 1.7429645e-02 6.4170313e-03
2.0851642e-02 2.1998733e-02 -9.3014709e-03
-3.5650193e-03 -3.6386345e-02 -9.3651155e-03
7.4471672e-03 2.3294254e-02 -1.4062714e-02
-1.7838230e-02 -1.5880895e-02 1.3357767e-02
-9.6359525e-03 -3.8174611e-02 -7.0732656e-03
1.0342271e-03 -4.9488522e-03 -1.2108776e-02
6.6597938e-04 9.1152180e-04 1.2706685e-02
2.1434178e-02 1.5100708e-02 6.9133820e-03
-1.2473532e-03 -1.0174268e-02 9.2252669e-03
-7.2788190e-03 -3.5475703e-02 -9.2327727e-03
2.4468431e-02 2.5117154e-02 6.1050841e-03
1.9061729e-02 2.9003976e-03 1.1357862e-02
6.5017202e-04 2.8978844e-03 -1.3227213e-02
9.6979081e-03 1.1546292e-02 4.8871519e-03
2.3993706e-02 4.1594836e-03 4.8038994e-03
-8.9375147e-03 -2.1879341e-02 -1.0766046e-02
-1.9259988e-02 -1.9093887e-02 -5.3044457e-03
-1.0269921e-02 -1.9644146e-02 -1.0291675e-02
1.6584366e-02 9.1016437e-03 -1.5768944e-04
-3.5835344e-03 -1.2895638e-02 -1.1412202e-02
-1.7265597e-02 -1.1147714e-02 -7.5309696e-03
-1.9887267e-02 -1.9281768e-02 -2.9488611e-03
5.5124803e-03 6.8762141e-03 6.8039551e-03
1.4482665e-02 6.7094291e-03 -5.6396242e-03
-1.8871778e-02 -3.4451565e-03 -7.5445024e-03
-1.6192908e-02 -7.2001987e-03 1.4938096e-02
-2.0035440e-02 -1.8563979e-02 1.6835230e-03
-8.8450498e-04 5.9289396e-03 -1.3349084e-02
2.4755567e-02 3.8945883e-03 7.2486341e-03
-2.2599396e-03 2.9030084e-02 -1.8283151e-03
9.0655052e-03 3.8429302e-02 -1.6343434e-03
-2.1464494e-03 -3.7827323e-02 1.3622568e-02
1.4893630e-02 3.6283842e-02 1.3096302e-03
-1.3555884e-02 -3.3396616e-02 -8.9963821e-03
9.7107064e-03 7.2525475e-03 -1.2481147e-02
-2.0802720e-02 -3.8976999e-02 3.6358006e-03
-1.9919477e-02 -1.7277437e-02 -1.9366363e-03
-2.2160847e-03 -1.0907126e-02 6.4833591e-03
1.9575003e-02 2.7901314e-03 2.7106650e-03
-1.7155901e-02 -7.9099665e-03 5.6639310e-03
2.4282512e-03 -7.0705968e-03 -1.1573622e-02
-1.6877379e-03 1.9697782e-02 -1.0974805e-03
-7.6762447e-03 1.4707933e-02 -7.8323860e-04
7.0126185e-03 -3.4997630e-02 -7.1741106e-03
-1.3687796e-02 5.1087316e-03 1.2919792e-02
-1.1753621e-02 -6.6966915e-03 1.7424335e-02
-3.2224893e-03 -1.3189522e-02 6.1074937e-03
-2.0486055e-03 -1.6641630e-03 -1.2654583e-02
-2.6230500e-03 -2.1662000e-02 5.1362372e-03
2.4863783e-02 2.2962920e-02 2.0716485e-03
-1.2224403e-02 9.8699971e-03 -1.0308993e-04
5.8434671e-03 3.0973335e-02 5.3558938e-03
2.4886118e-03 2.4491684e-02 2.3648276e-03
2.4024122e-02 1.5029224e-02 6.6526472e-03
2.3862333e-03 4.8823145e-03 1.1099393e-02
-4.0223991e-03 -4.0301328e-02 5.6821593e-03
7.3818654e-04 -4.1422939e-02 2.4193385e-04
-2.0279140e-02 -3.4572628e-02 -4.8418898e-03
3.3957968e-03 -2.8739889e-02 -1.3238671e-02
1.0224200e-02 4.0151146e-02 -1.7239843e-02
6.5646800e-03 -1.2057800e-02 -3.0984486e-03
2.1282503e-02 2.5872638e-04 1.0363676e-02
1.1609596e-03 -3.5966260e-02 -9.5877380e-03
-2.2403495e-02 -3.2868743e-02 -1.9156122e-03
5.3793854e-03 -7.7949126e-03 -9.9690427e-03
-2.1155982e-02 -6.1658426e-03 -2.0200347e-03
-1.4930951e-02 -1.9619587e-02 1.6771606e-02
-2.1111416e-03 -3.1886400e-02 1.1644772e-02
-2.2501880e-02 -3.7777945e-02 1.3061283e-02
-2.0718929e-03 -3.4898827e-02 -1.0595802e-02
1.4199764e-02 4.9294773e-03 1.1212716e-02
-1.9420618e-02 -2.2060308e-02 -4.9610735e-03
1.4799121e-02 3.7548847e-02 -9.6107059e-03
-5.5264731e-03 -2.5871382e-02 9.1635487e-03
-1.8960168e-02 -8.0838690e-03 -7.1170846e-03
-2.8317539e-03 -2.6411066e-02 -1.2022927e-02
-1.8811912e-03 2.5181960e-02 3.7595504e-04
5.1923406e-03 3.8388535e-02 6.6399463e-03
-3.8469857e-03 -1.0435245e-02 -1.1563777e-02
-1.8151494e-02 -1.9733349e-02 1.3907295e-02
-1.0420305e-03 3.2484529e-02 -5.6225411e-03
7.7751843e-03 -8.3569394e-03 -2.2918489e-03
-2.5844230e-03 -1.1337335e-02 1.1675437e-02
-3.7432965e-03 -8.5836953e-03 1.3795576e-02
6.2178895e-03 -4.3662765e-03 3.3302395e-03
2.3221784e-02 1.9544256e-03 6.7459841e-03
1.0426171e-02 1.1044446e-02 -1.3444066e-02
-1.8587807e-02 -3.4239120e-02 -6.4256025e-03
6.0228793e-04 -5.6097087e-03 9.6754661e-03
2.0171447e-03 2.6924270e-02 -1.2713411e-02
-2.6280927e-04 1.7095827e-02 -7.7808298e-04
1.9440147e-02 2.4983430e-02 5.9573303e-03
2.3828116e-03 2.6810900e-02 3.0623082e-03
1.5433592e-02 7.6788677e-03 -8.1520570e-03
2.9764985e-03 -3.4621934e-02 -1.0640394e-02
-7.9438781e-03 1.3820590e-02 1.6244789e-03
-2.4006652e-02 -3.4766547e-02 1.5581775e-02
-1.9570287e-02 -1.9604530e-02 4.1154718e-03
-1.6564883e-02 -9.6209310e-03 1.5331637e-02
2.3919250e-02 1.0301990e-02 8.1163809e-03
8.5436093e-03 -6.0335510e-04 -9.6658766e-03
3.6365480e-03 -1.0829021e-02 2.1596034e-03
2.0053218e-02 2.4955356e-02 -1.2748809e-02
1.2905819e-02 3.3762702e-02 9.1488473e-03
-4.3190350e-03 1.7882047e-02 -2.9676229e-03
9.0398265e-03 -3.6192181e-03 -4.7211665e-04
9.1601664e-03 3.7986599e-02 -1.7077254e-02
1.2174115e-02 5.5026692e-03 1.0741319e-02
-5.6507082e-03 6.3402684e-03 1.3644037e-02
-9.1607846e-03 -3.8992190e-02 4.1586756e-03
2.1278647e-02 2.9039844e-02 -1.2628189e-02
-1.3746335e-03 -3.2501360e-02 -1.1262782e-02
-6.0031341e-03 -2.3851130e-02 8.5693153e-03
-6.4605712e-03 2.0894818e-02 -3.9919560e-03
-9.3768096e-03 -3.1625931e-02 1.6969297e-02
1.6406084e-02 2.8281552e-02 6.2201778e-03
4.2501639e-03 -2.2429239e-02 -1.1083954e-02
1.3644944e-02 1.2963838e-02 7.9526752e-03
-6.1038284e-03 -4.0224889e-02 -1.8667263e-03
-1.1115289e-02 -2.6364438e-02 1.5524285e-02
-2.1701476e-02 -3.6206770e-02 1.6389994e-02
-1.6373165e-02 -1.9205747e-03 2.9037370e-03
-3.7284117e-03 2.6517175e-02 -7.7822049e-03
-1.0011677e-02 1.6433009e-02 -9.1940939e-03
1.2873586e-03 -2.9458888e-02 -1.3055935e-02
-2.1107030e-02 -4.5578830e-03 -3.4277830e-03
-1.5832908e-02 -4.0205276e-06 1.9006603e-03
-1.4283641e-02 2.1651299e-03 1.1315304e-02
-1.7672910e-03 -2.0322676e-02 -1.1380541e-02
4.0725542e-03 2.0738726e-02 -1.4061027e-02
1.0155134e-02 -1.4062003e-03 6.4886001e-03
-6.1437833e-03 1.1593565e-02 -1.2281801e-02
-1.3768044e-02 -2.8642452e-02 1.7746344e-02
-1.3410151e-02 2.6621486e-03 1.5539668e-02
2.5974051e-02 6.1010118e-03 8.0033450e-03
-1.5464747e-02 -1.7802007e-03 5.7684214e-03
-1.1942086e-02 -3.0503580e-03 1.7720332e-02
-9.6695553e-03 9.6068912e-04 -1.0998863e-02
2.2542409e-02 3.1264941e-02 -1.0768864e-02
-9.2908626e-03 -2.5406204e-02 1.2994436e-02
6.4869473e-03 -3.3575455e-02 -3.8994206e-03
-8.5824932e-03 -3.0058102e-02 1.5645389e-02
-1.6408277e-02 -3.6656253e-03 -8.3408910e-03
-6.3752523e-03 2.2197197e-02 -8.3789973e-03
-1.1657813e-02 -1.3401968e-02 -9.9400105e-03
-9.9798111e-03 -2.6620277e-02 -1.0995350e-02
7.0730373e-03 -6.5944186e-03 5.0112218e-04
1.2927912e-02 3.8174819e-02 4.9162908e-03
-5.7273699e-03 -1.7099580e-02 7.5926516e-03
-2.1503464e-04 3.6099603e-02 -3.1377475e-03
-1.5921095e-02 -1.5377746e-02 -8.2935048e-03
-2.0848574e-02 -2.5639770e-02 1.3269408e-02
-1.0541049e-02 -3.9774424e-02 -1.9839058e-03
7.4239699e-03 -3.2525559e-02 -1.1082693e-02
-6.8809721e-03 -1.7536188e-02 -1.0953158e-02
-7.5181812e-03 -3.9221384e-02 5.6411559e-03
-4.3604810e-03 -3.8140932e-02 1.5333533e-02
1.7798091e-03 -3.2635309e-02 6.2435060e-03
3.6589130e-03 -2.1760116e-02 -4.4874285e-04
3.4812045e-03 -1.1406818e-02 -1.0677135e-02
-1.4318957e-02 2.3799919e-03 3.6346260e-03
-2.7972338e-05 3.3903607e-02 -8.1428706e-03
-1.3395424e-03 1.4653287e-02 3.0701560e-04
-9.8786846e-04 -3.7043322e-02 -8.8278298e-03
2.5271031e-03 -7.2707233e-03 4.5399273e-03
2.0491462e-02 2.5356538e-02 -8.9069991e-04
-1.8923659e-02 -3.1353474e-02 1.6747413e-02
-1.3068017e-02 3.8047217e-03 -1.0193381e-02
1.8186421e-02 1.6137177e-02 6.8421312e-03
-1.3139178e-02 6.8243462e-03 1.1356061e-02
-1.5447070e-02 -2.5574742e-02 1.7623379e-02
-1.9114271e-02 -1.2898233e-02 -5.6397074e-03
-8.3103898e-03 -8.3205350e-03 1.6277682e-02
1.3776324e-02 3.8629241e-02 1.0531759e-02
3.8555152e-03 2.8214823e-02 3.8379996e-03
3.2879841e-04 3.6906849e-02 -7.8258648e-03
-1.2161110e-03 -2.9309495e-02 7.9427387e-03
-1.0495612e-02 -3.4271703e-02 1.7039151e-02
2.0014298e-02 3.3981929e-02 -4.6445407e-03
-1.6990666e-02 8.4283637e-03 -2.3426030e-03
1.8951427e-02 3.5877675e-02 -9.5179471e-03
1.5630654e-02 3.1933574e-02 -1.6246270e-02
2.1548523e-02 4.7735467e-03 2.8554773e-03
2.5002967e-02 2.0156265e-02 2.0746180e-03
3.2547829e-03 -3.4788651e-02 3.4019102e-03
6.5422043e-03 2.0780980e-02 1.5449278e-03
-1.3366611e-02 -1.5768427e-02 -9.3518754e-03
2.1749327e-03 4.0655393e-02 -6.0096287e-03
-1.8675421e-02 -5.9681890e-04 -7.5324326e-03
7.5443811e-03 3.9163137e-02 1.1222773e-03
1.1005083e-03 -3.9936584e-02 -4.2830153e-03
1.1907308e-02 3.1433756e-02 -1.5419987e-02
1.8154485e-03 -2.2618145e-02 1.2924723e-03
-1.2670625e-02 -8.5720026e-03 -9.5188321e-03
-1.8532364e-02 -3.8042370e-02 8.7946501e-03
2.1067120e-02 2.8604528e-02 6.6337773e-06
7.4164408e-03 3.3176127e-02 6.7509913e-03
7.8489406e-03 3.9408780e-02 6.0506749e-03
2.0291376e-02 3.0225167e-02 7.4607845e-03
-2.2127307e-02 1.4701365e-04 -9.4518551e-04
6.1935367e-03 1.3591787e-02 1.3372293e-03
2.1960280e-02 2.0579700e-02 6.2988644e-03
9.9351129e-03 1.7232134e-02 -1.4331170e-02
1.4835924e-02 3.9083498e-02 -1.1972719e-02
-2.0609672e-03 -1.7177634e-02 -1.1477605e-02
-1.4634047e-02 -5.9238869e-03 -9.0859281e-03
2.5780847e-02 3.0264758e-02 6.4520363e-03
-1.1532993e-02 -3.8809648e-02 3.9699549e-03
-7.8771657e-03 1.3637555e-02 4.6039910e-03
-1.0270268e-03 1.4109129e-02 -1.3490661e-02
1.4325053e-02 1.0400614e-02 -1.1279440e-02
1.9429665e-03 2.0937106e-02 -1.3566438e-02
-1.4889596e-02 -8.7692695e-03 1.8151493e-02
2.5408307e-02 1.1118237e-02 3.0093621e-03
9.7314786e-03 -3.5317582e-03 -4.3676514e-03
6.9457854e-03 2.9414698e-03 -1.2263398e-02
8.4185614e-04 -2.3982502e-03 1.2319206e-02
1.9971323e-03 1.5638503e-02 -7.4134586e-05
-1.5224159e-02 -3.0617292e-02 -8.8378802e-03
3.1233499e-03 -1.9176199e-02 3.0089997e-04
1.5395797e-02 9.8205579e-03 -5.8717189e-03
5.8298216e-03 -1.6984576e-02 -3.3287589e-03
-1.4780271e-02 1.1216874e-02 -2.7888396e-03
-1.8501661e-02 -2.8150888e-02 -6.6956423e-03
2.0027173e-02 2.7331133e-02 -1.5970600e-03
2.6459460e-02 1.4957292e-02 4.7317115e-03
-1.1702515e-02 -9.9382251e-03 1.7236472e-02
-4.7861049e-03 -3.2150393e-02 1.4412844e-02
2.1310157e-02 3.6446593e-02 9.8462367e-03
-6.0460297e-03 1.1076959e-03 -1.1919808e-02
9.4518895e-03 2.3753323e-02 2.4012551e-03
2.0946019e-02 3.1873904e-02 -4.5992520e-03
-7.9121518e-04 3.1120979e-02 -8.5715710e-03
-2.4497993e-02 -3.4108802e-02 4.6110925e-03
9.6492284e-04 -1.7735600e-02 -1.1306331e-02
9.5067261e-03 2.0523078e-02 -1.4630957e-02
-3.8920067e-03 -4.9326862e-03 -1.2016923e-02
7.9582965e-03 -6.0876649e-03 -5.9182976e-03
1.6008200e-02 1.4922175e-02 7.2999502e-03
2.4663201e-02 2.8437203e-02 4.8438457e-03
2.6337811e-03 -2.4481763e-02 6.6383902e-04
-1.6235504e-02 -7.7435443e-03 1.2405693e-02
-2.4273281e-02 -2.8235023e-02 2.6345623e-03
8.1274270e-03 -3.6649146e-03 1.8943186e-03
-1.6336980e-03 -2.6771973e-02 6.3469236e-03
8.0429817e-03 4.0644299e-02 -1.0090363e-02
9.4099699e-03 -2.9520985e-02 -1.0832030e-02
-1.2584901e-02 5.4700668e-04 -9.9866425e-03
2.0970566e-02 2.3553195e-02 -1.0744014e-02
1.5830914e-02 1.6313777e-02 -1.2825889e-02
-7.5008743e-03 -3.9987688e-02 -3.7799495e-03
-1.9064444e-02 -3.6021352e-02 1.4879688e-02
1.0157771e-02 3.8406173e-02 -6.1138165e-03
1.8504999e-02 2.1558751e-02 -5.0283776e-03
-3.3517744e-03 9.8350832e-03 9.9130771e-03
3.9364016e-03 3.9690803e-02 -1.4375112e-02
1.3221461e-03 -4.0261321e-02 5.2516137e-03
-4.2834459e-04 -4.1173204e-02 -2.1841682e-03
2.1599554e-02 1.9897676e-03 4.3842985e-03
5.9723783e-03 -2.1683888e-02 -8.3352423e-03
1.7874831e-02 3.6045633e-02 -1.1425886e-02
-1.4940894e-02 -3.5910934e-02 1.4746029e-02
-2.3080701e-02 -3.7925093e-02 1.0516805e-02
2.9442356e-03 -2.9165266e-02 1.2013708e-03
5.0335858e-03 -3.1720698e-03 5.0004369e-03
4.7810825e-04 -1.4913797e-02 -1.1278386e-02
2.0917686e-02 -3.3488695e-04 6.6104154e-03
-2.4775534e-02 -3.0832421e-02 3.7970214e-03
-1.7484274e-02 9.1240645e-03 -4.6380684e-03
1.1065356e-02 1.3439961e-02 5.6333661e-03
6.0098340e-03 -2.2203649e-02 -5.2115685e-03
-1.6904199e-02 -3.7869441e-03 3.9412999e-03
1.6856233e-02 1.4727769e-02 -6.2094665e-03
-1.7037708e-02 -1.1366369e-02 1.2354601e-02
1.7659264e-04 -8.1795948e-03 1.0087202e-02
2.1698134e-02 5.4820859e-03 1.0694411e-02
-1.7307571e-02 -5.8845969e-03 -8.0633233e-03
1.3919128e-02 2.9189430e-02 6.3631140e-03
-4.4453378e-03 -1.3180156e-02 1.1979903e-02
1.9053225e-03 1.2601020e-02 3.3836558e-03
-5.2234752e-03 -2.5343658e-03 -1.1805550e-02
-1.1307255e-02 -1.0972722e-02 -9.9977053e-03
6.3690756e-03 3.8626132e-03 7.9428543e-03
-1.5429807e-02 1.7124040e-03 -8.8895729e-03
1.3683097e-02 3.4405116e-02 -1.6021343e-02
-1.1525806e-02 1.0278706e-02 5.8111829e-03
-5.6975275e-03 -3.9668753e-02 3.9887896e-03
6.3314992e-03 2.0375410e-02 -1.4182273e-02
-2.0681927e-02 -1.0289157e-02 -1.8676732e-03
-1.7701727e-02 -3.8816733e-02 3.4269168e-03
1.5966518e-02 3.0905422e-03 2.0044143e-03
-8.1360330e-03 -3.5159656e-03 -1.0954102e-02
4.9553822e-03 3.1036094e-02 -1.3329065e-02
6.4323198e-04 4.0132954e-02 -4.1835130e-03
-2.3760380e-03 1.2826714e-03 -1.3049201e-02
5.1796414e-03 -1.0171867e-02 -9.6536539e-03
2.5481654e-02 3.6191638e-02 4.6283364e-03
1.8539385e-02 2.8865102e-02 6.6374896e-03
-1.1150641e-02 1.0423191e-02 3.3644590e-03
1.0624747e-02 3.5203182e-02 -1.6011870e-02
-1.5296096e-03 -1.9156412e-02 4.2996088e-03
-2.1537784e-02 -2.9981262e-02 -2.8648544e-03
-1.4130817e-02 -3.7367253e-02 -6.6970130e-03
-9.3432351e-03 7.0059889e-03 -1.1658065e-02
-5.2104932e-03 1.3993132e-02 3.4922561e-03
-7.7638335e-03 3.0593745e-03 1.6050941e-02
9.0716334e-03 2.5906354e-02 3.1194469e-03
2.4301632e-03 4.0276289e-02 -1.8488549e-03
-1.1551750e-02 -3.8321938e-02 7.0049847e-03
2.2148255e-02 2.2869977e-02 4.7083718e-04

'02B_mesh_Alouatta_NAl13_Geocleaned

7.9606063e-03 4.0195042e-02 -9.7419723e-04
-2.1416293e-02 -3.9242014e-02 3.5722963e-03
-1.2192080e-02 2.7541353e-03 1.7432903e-02
4.9070344e-03 7.1585125e-03 -1.4365778e-02
2.0630984e-02 3.9049990e-03 1.2841114e-02
-1.9270224e-02 -1.1135544e-02 -2.9988967e-03
1.9016563e-02 2.8018001e-02 -1.2768033e-02
4.0426392e-03 1.8990669e-02 -5.4663273e-05
1.1103150e-03 -3.1618335e-02 -1.2908624e-02
5.2681616e-03 1.2330545e-03 7.0819473e-03
-1.0025777e-02 -2.3889471e-02 1.2997984e-02
-1.4270314e-02 4.6560383e-03 -7.2318005e-03
5.4845586e-03 4.0918344e-02 -1.2824562e-02
1.5866482e-02 2.3930803e-02 5.5612683e-03
4.4607269e-03 -9.0533765e-03 -1.1877337e-02
-4.2416362e-03 -3.6396606e-02 1.0274770e-02
1.6615051e-02 1.3780616e-02 -6.3683872e-03
-2.1017116e-03 -1.7955863e-02 5.4433308e-03
-1.6144816e-02 -2.2940613e-02 -6.8404998e-03
-1.7750699e-02 -2.0600163e-02 1.3791451e-02
1.8261013e-03 5.6827663e-03 1.2486473e-02
-5.9319046e-03 2.3273574e-02 -9.1518756e-03
2.1274798e-02 5.9967807e-03 3.7776286e-03
1.1370393e-03 -3.7444781e-02 -3.5787307e-03
-2.4203979e-02 -3.3567359e-02 1.0459536e-02
1.4845468e-02 2.2286159e-02 -1.3868490e-02
-8.5586277e-03 1.3453714e-02 4.3520457e-03
-4.8586117e-03 -4.7531281e-03 1.7510098e-02
1.5554002e-02 3.9689752e-02 -1.3389198e-02
-3.2375702e-03 -2.2360182e-02 -1.2803534e-02
-3.0820497e-03 1.3971195e-03 -1.3510535e-02
5.6367099e-03 3.5417090e-02 6.7787678e-03
1.3263300e-02 2.7003136e-03 -5.3364541e-03
9.6870887e-03 1.3903149e-02 4.0786535e-03
1.3875450e-02 3.7753780e-02 1.6581990e-03
4.7068525e-04 -1.8294292e-02 3.5895112e-03
-1.5848309e-02 -3.1997995e-02 1.9572768e-02
-1.8988095e-02 -1.8422418e-02 -3.9974836e-03
-1.9083679e-02 -4.9380735e-03 -1.8484145e-03
-1.0734977e-02 -3.3307701e-02 -1.1494992e-02
-1.2230481e-02 1.4538531e-02 -8.6939325e-03
1.4323537e-02 5.6657697e-03 1.2301936e-02
8.1473279e-03 -2.6634065e-02 -8.7248533e-03
4.2176192e-03 4.1404079e-02 -2.8461297e-03
-2.3694178e-02 -3.1171135e-02 4.5065146e-04
9.7290541e-03 3.4361723e-02 -1.4363261e-02
2.1433381e-02 3.7131540e-02 8.0851962e-03
1.6838585e-02 1.6119400e-02 7.3249615e-03
2.0796248e-02 2.5079929e-02 -8.1696679e-03
5.9845137e-03 -1.4552067e-02 -3.7300274e-03
-1.5376292e-02 -2.9015689e-03 3.0303801e-03
-1.0197236e-02 -1.1609080e-02 -1.1580601e-02
-3.3489308e-03 -2.9068670e-02 7.0226481e-03
-2.1781386e-03 3.0228177e-02 -4.9842328e-03
-1.5791158e-02 -3.8099279e-02 1.0150022e-02
-1.3167975e-02 -4.5663677e-03 1.9162749e-02
-4.1724611e-03 1.5008717e-02 -1.3541865e-02
5.5597562e-03 -1.7681960e-02 -1.1399406e-02
1.6876500e-02 1.7831998e-02 -4.5093074e-03
-1.1653887e-02 -2.1037268e-02 1.4908808e-02
-7.6925914e-03 7.1503302e-03 1.4807557e-02
1.3766241e-02 2.0281480e-02 -1.3665492e-02
6.3252245e-03 -8.5319359e-03 1.5071966e-03
-4.9005219e-03 1.3231149e-02 4.4098001e-03
1.2403290e-02 6.0399717e-03 1.0739586e-02
-1.0871517e-02 -3.0269198e-02 -1.1768080e-02
3.0705801e-03 3.0846890e-04 -1.3735059e-02
-1.5337847e-02 2.2764570e-04 -6.9830850e-03
1.3841978e-02 6.5786325e-05 1.0979134e-02
-1.9590446e-02 -3.7106580e-02 -3.7938745e-03
-3.8722041e-03 2.4951028e-02 -1.0274785e-02
1.3048469e-02 9.5549031e-03 -1.1751485e-02
-6.2638709e-03 1.0791466e-02 1.0169275e-02
2.5770493e-02 1.2629463e-02 3.6552678e-03
9.9069315e-03 3.9656779e-02 -4.4969449e-03
-1.9859631e-02 -9.2866849e-03 -9.2840912e-04
2.8705205e-03 1.8721405e-02 -1.5185140e-02
-1.2499838e-02 -2.2048840e-02 -9.7789582e-03
4.8607058e-03 1.6019541e-02 2.8647438e-04
1.1682693e-02 4.6594038e-03 -1.0945002e-02
4.2221498e-04 -3.9012900e-02 4.4027628e-04
-1.0163652e-02 1.8287390e-02 -8.8074952e-03
-1.3425993e-02 2.4459878e-03 1.7832061e-03
1.3698526e-02 1.7141940e-04 4.9258880e-03
1.8033142e-02 3.4795878e-02 -1.0911406e-02
-2.0390030e-02 -2.3941828e-02 1.1277545e-02
-6.8698753e-03 -3.7770369e-02 3.4497123e-04
1.1189118e-02 3.9731818e-02 -6.6049757e-03
1.0775247e-02 2.5063864e-02 5.4903056e-03
6.6456948e-04 2.8727509e-02 2.6284848e-03
6.8818446e-03 2.2430340e-02 1.7907700e-03
1.2418586e-02 2.3312597e-02 -1.4425392e-02
2.0153632e-02 4.2156269e-03 4.2230259e-03
-2.3698161e-02 -3.3379619e-02 1.3074320e-02
-4.5115468e-03 -2.5225508e-02 7.3360026e-03
-1.9470926e-02 -3.9039019e-02 9.0383788e-03
7.6362006e-04 -1.2309048e-02 -1.2643181e-02
6.5481372e-03 -2.9371572e-02 -7.5691193e-03
7.0064261e-03 -3.9089829e-04 -1.2197405e-02
-1.1462287e-02 -1.5857369e-02 1.7195444e-02
4.7159096e-03 -8.9674352e-03 3.8152050e-03
-6.1230520e-03 6.9312025e-03 -1.3352607e-02
-6.9345141e-04 -5.1859789e-03 1.5451950e-02
2.3752596e-02 3.2022926e-02 3.6756403e-03
-1.2481580e-02 5.8547390e-03 7.1423403e-03
1.2728854e-02 3.8094516e-02 9.8575831e-03
1.2783486e-02 3.5867530e-02 -1.4809524e-02
-1.9408929e-02 -3.4151684e-02 1.8135641e-02
2.4687059e-02 3.5094824e-02 5.5476462e-03
-9.2141787e-03 -1.0292023e-02 1.8195823e-02
-6.8411264e-03 -8.1903573e-03 -1.2567121e-02
1.6644857e-02 1.3881345e-02 8.0791181e-03
-5.4721928e-03 1.9441712e-02 -2.5183380e-03
-5.1564586e-03 -1.9295785e-02 -1.2563679e-02
4.8753057e-03 -3.2120020e-02 -8.0747795e-03
-1.1636349e-02 -3.5234103e-02 1.8903822e-02
-4.7442447e-03 -2.4381232e-02 -1.2594324e-02
-1.2281717e-02 1.3445083e-02 -4.4490749e-03
-2.0516339e-02 -2.5625174e-02 -2.2494665e-03
-8.5346556e-03 -1.6702957e-03 1.8404637e-02
1.5238952e-02 1.3113481e-02 -1.1439503e-02
1.5486467e-02 2.0598080e-03 3.8926847e-03
-2.4627654e-03 3.7009889e-03 -1.3725080e-02
5.5176766e-03 -2.4191486e-02 -6.3938004e-03
2.2821477e-04 -2.9997487e-02 1.0619566e-03
-1.3553095e-02 -3.7049792e-02 -3.0789539e-03
-1.5842027e-02 -7.6261390e-03 1.0739764e-02
1.4970787e-02 3.5498395e-03 1.3056166e-02
4.3010604e-04 4.6860222e-03 1.3928143e-02
-1.0474774e-03 3.3503961e-02 -2.3584225e-03
2.3128292e-02 7.3865815e-03 3.5095942e-03
-1.6398680e-02 -4.8833179e-03 -7.8201667e-03
-2.0017876e-02 -2.1985382e-02 1.0177833e-02
-1.6508454e-02 -1.0129838e-02 1.0427660e-02
-8.8859381e-03 -3.1504583e-02 1.4228797e-02
7.3154707e-03 3.8352786e-02 8.6286313e-03
-2.0798239e-02 -2.3682579e-02 2.7503616e-04
-4.7033843e-05 -1.4570320e-02 5.0676167e-03
-2.1175577e-02 -3.7190877e-02 -1.8302040e-03
-1.2483518e-02 -3.8212477e-02 1.5842519e-02
-1.9009665e-02 -3.2229731e-02 -7.4938828e-03
1.6957769e-02 3.4060712e-02 8.2455135e-03
5.2017005e-03 3.8139728e-02 -1.2938680e-02
2.2138806e-02 2.9260571e-02 2.1415911e-03
1.2625000e-02 3.1846742e-03 -2.2614522e-03
-7.1740338e-03 -1.3547642e-02 -1.2357394e-02
-1.4541683e-02 5.7772012e-03 -2.1215434e-03
-7.0569470e-03 -3.0593845e-02 -1.2702482e-02
7.8237364e-03 4.0207043e-02 2.8090480e-03
1.8619887e-02 2.5775622e-02 -1.2919964e-02
-8.4558880e-03 1.2847597e-02 1.2937453e-03
6.3252956e-03 3.2919539e-02 -1.3513596e-02
-5.6520971e-03 1.7068746e-02 -2.3032168e-03
1.2889540e-02 3.7566655e-02 -2.3074755e-03
1.0633996e-03 -3.6036525e-02 -7.9009528e-03
1.8299046e-02 1.9865507e-02 -6.8681264e-03
6.2913636e-03 -2.6124261e-02 -7.2520194e-03
-1.9263900e-02 -7.0594897e-03 -2.2629533e-03
-2.3017619e-03 2.8187374e-02 -8.5027532e-03
1.7802964e-03 -3.4378254e-03 9.7236069e-03
7.4109047e-03 1.2505616e-02 -1.4608929e-02
-7.6364084e-03 -3.3258998e-02 1.3846085e-02
-6.1280272e-03 -1.2253421e-02 1.6641560e-02
8.3914153e-03 -6.7768559e-03 -8.1839006e-03
1.4571301e-03 -2.5726796e-02 -2.7681443e-04
-2.1340154e-02 -3.8972146e-02 1.0911127e-02
2.4453718e-02 1.8129538e-02 5.0098717e-03
-6.2510598e-03 -2.1991137e-02 -1.2497066e-02
1.1513995e-02 1.4046811e-02 5.9329958e-03
1.5449866e-02 1.3481894e-02 -1.9887277e-03
-1.6611326e-02 -1.7312815e-02 1.4569457e-02
-3.2004555e-03 -3.5879487e-02 8.3093152e-03
2.5351852e-02 1.1866474e-02 8.8079373e-03
4.8917645e-03 -2.2515312e-02 -4.8411509e-03
-2.1693591e-02 -3.8179077e-02 9.2515495e-05
3.1522501e-03 4.1154642e-02 -9.6553454e-04
7.4271713e-03 1.4427570e-02 1.7018891e-03
-3.8527985e-04 -1.1349647e-03 1.5657498e-02
1.9029624e-02 -1.4548061e-03 8.0642199e-03
-4.2819216e-03 -1.9223767e-02 7.3341322e-03
1.4516823e-02 3.8648497e-02 5.6939753e-03
1.4338888e-02 1.4943880e-02 -1.2281794e-02
1.9337620e-02 2.1939362e-02 6.3682435e-03
-9.9092176e-03 -8.6230177e-03 -1.1898708e-02
-1.9551011e-02 -2.0815874e-02 -3.5792318e-03
6.9929446e-03 6.4121009e-03 8.3579457e-03
4.9494308e-03 2.6825374e-02 -1.4138400e-02
1.6741003e-02 2.1539471e-02 -1.2606701e-02
-9.5757529e-03 -2.7895960e-02 1.3183946e-02
-1.3332325e-02 1.1814001e-02 -8.7916776e-03
-1.2417544e-02 -7.6545577e-03 -1.0834737e-02
-2.7319780e-04 -2.4813665e-02 2.4452575e-03
-1.7737303e-02 -1.3260577e-02 8.1585839e-03
1.3173248e-02 9.3484792e-03 1.0023930e-02
-1.0230777e-02 1.7082318e-02 -5.1592572e-03
-4.8209223e-03 9.3234031e-03 1.1987132e-02
1.7581408e-02 2.0317021e-02 -4.3270808e-03
8.4053102e-03 -4.8750141e-03 -9.2976594e-03
1.2033484e-02 -1.2089802e-05 -4.9369117e-03
-9.6713492e-03 8.0880437e-04 1.8225074e-02
-1.4930850e-02 -1.2729866e-03 1.5465998e-02
1.0541439e-02 -1.6924349e-03 -1.6022875e-03
-1.2897233e-02 3.4186446e-03 6.6771017e-03
-1.4788842e-03 3.0461244e-02 -7.0980398e-03
-8.0263269e-03 2.0558874e-02 -9.4257998e-03
1.7719649e-02 1.2837773e-02 -9.8844001e-03
2.1341542e-02 2.7315635e-02 -8.1856923e-03
7.7277702e-03 1.2641661e-02 3.3338676e-03
2.9093536e-03 4.0250547e-02 -1.0947155e-02
1.7047501e-02 1.6311599e-02 -6.6264193e-04
2.2568463e-02 1.5884102e-02 2.3058311e-03
-1.1792549e-03 1.5946452e-02 -1.4379842e-02
1.5386426e-03 3.1268133e-02 3.3787670e-03
-2.2313338e-02 -3.2070883e-02 1.5186278e-02
3.6629725e-03 1.5113236e-02 -1.5190854e-02
1.0479554e-02 4.1913931e-02 -1.4945968e-02
-1.4931886e-02 9.3576956e-04 1.5359722e-02
1.5463937e-02 1.3383531e-02 -4.4273211e-03
1.3043542e-02 1.8276885e-03 -8.3104039e-03
1.4370500e-02 3.8181650e-02 -1.4834907e-02
1.1311847e-02 3.2723313e-02 6.9539012e-03
-1.3842125e-02 2.2490160e-03 -8.4282348e-03
-1.3834767e-03 2.7127881e-02 8.5322263e-04
1.9587871e-02 2.6781761e-02 6.1102836e-03
-2.8102479e-04 1.2512082e-02 4.4357457e-03
-1.3510194e-02 -3.8437607e-02 8.6996224e-03
1.6497783e-03 4.1311423e-02 -2.7570925e-03
-2.3262499e-02 -3.8811935e-02 8.7468836e-03
-1.3971867e-02 -3.7796291e-02 -7.6453965e-04
-1.8014680e-02 -3.3711280e-03 4.2553232e-04
2.6902588e-03 -2.1645734e-03 -1.3394598e-02
-6.2423325e-03 9.2405241e-03 -1.3202200e-02
-7.3916912e-03 4.5969098e-03 -1.2985568e-02
-1.7541833e-02 -2.9768403e-02 -8.1256657e-03
-2.0941938e-02 -2.3752904e-02 4.0941113e-03
-1.5867164e-02 -1.1063772e-02 1.5530146e-02
2.0153095e-02 3.3341841e-02 -4.0802837e-03
-1.8386246e-02 -1.3079981e-02 4.9447479e-03
7.7399390e-03 -2.5027704e-03 6.7922426e-03
-3.0318651e-03 -4.0972130e-02 2.8190438e-03
-1.0838150e-02 -3.7249575e-02 -7.5263062e-03
1.9159644e-03 1.0095393e-02 8.3707266e-03
-4.1996248e-03 -3.1551554e-02 -1.2864836e-02
-1.2445383e-02 1.0467029e-02 1.0094760e-02
-3.8711251e-03 -4.2207379e-02 7.0001805e-03
-9.2002751e-03 -3.3286658e-02 1.5454274e-02
2.3479354e-02 3.6684551e-02 7.0523538e-03
2.0449130e-02 2.5259757e-02 -1.1127778e-02
4.9295248e-03 -3.1784122e-02 -1.0371117e-02
9.9628398e-03 2.7449463e-02 4.9959959e-03
-1.2769575e-02 -3.2688779e-02 -1.1066849e-02
-2.1206797e-02 -3.2699631e-02 1.7117474e-02
2.4392962e-02 2.8466241e-03 8.2507164e-03
-8.0252717e-03 -2.1586276e-03 -1.2651531e-02
-1.7062305e-02 -1.8372702e-02 -6.1460450e-03
7.9847681e-03 4.1835250e-02 -8.4799477e-03
-8.9210625e-03 -1.3726033e-02 1.7454430e-02
1.8720231e-02 1.3007509e-02 1.0817117e-03
7.0403669e-03 9.9656606e-03 -1.4396298e-02
1.4115265e-02 4.4757598e-03 -9.1111355e-03
1.3225441e-02 2.0497022e-02 5.7180037e-03
7.7685611e-03 -2.4261076e-02 -1.3478755e-02
3.9017645e-03 -3.3382359e-02 -5.9918797e-03
8.5909510e-04 -8.1950618e-03 7.6223787e-03
1.4159718e-04 -1.0877428e-02 6.7420656e-03
-1.0100462e-02 1.2749264e-02 5.9851950e-03
2.3973205e-03 2.4584441e-02 -1.4303153e-02
-1.9001389e-02 -2.0800332e-02 1.1667293e-02
-6.6550784e-03 -1.8120877e-02 1.1763096e-02
1.9821786e-02 3.3860257e-02 -6.5400030e-03
-1.3066284e-03 2.5032252e-02 1.8584390e-04
-3.4939418e-03 -1.4019729e-02 9.5596741e-03
-2.5987454e-04 -2.5422732e-02 -1.4708696e-02
7.5638079e-03 -9.5042544e-03 -3.6064142e-03
-1.9834420e-02 -1.8750523e-02 8.5502428e-04
-1.2074643e-02 -2.5434750e-02 -1.0413159e-02
5.7260997e-03 3.1519507e-02 4.8185966e-03
-1.3105791e-02 4.4031129e-03 8.8093531e-03
-1.1319902e-02 4.2642333e-03 -1.1683403e-02
2.9297007e-03 -1.5110536e-03 8.0381833e-03
1.5858645e-02 7.1727867e-03 1.1766461e-02
1.2025409e-02 1.1923673e-03 -3.0981506e-05
-8.5976951e-03 2.9617117e-03 1.7357866e-02
-1.5712446e-03 -1.2349463e-02 -1.2806266e-02
-1.5541198e-03 2.2129013e-02 -1.3362270e-02
-1.8137291e-03 3.2103780e-02 -6.4362291e-04
9.0728855e-03 2.0117296e-02 2.8220050e-03
2.4554100e-03 -1.5364652e-02 2.7906730e-03
1.0853607e-02 4.2116341e-02 -1.1135250e-02
1.8630613e-02 1.1227042e-02 9.4932852e-03
2.6020525e-03 8.3272498e-03 -1.4555895e-02
-1.3740592e-02 7.4931470e-03 -8.6833411e-03
-1.1095811e-02 -1.9368825e-02 -1.0587746e-02
8.6890107e-03 -2.5173171e-02 -1.0486627e-02
-1.6369603e-02 -1.5215301e-02 -6.8630588e-03
1.8164971e-02 3.3183270e-03 4.1552687e-03
-1.6775371e-02 -3.6492791e-02 -6.3536374e-03
6.5816181e-03 -1.8540304e-02 -9.3594971e-03
1.7838810e-02 3.7311549e-02 1.6319860e-03
-1.1003544e-02 -3.9211089e-02 9.4541163e-03
-2.1182962e-03 -3.7115265e-02 6.5662727e-03
1.3208735e-02 4.1454454e-02 -1.1121193e-02
-1.8389293e-02 -1.5872281e-02 7.9074109e-03
1.1701216e-02 3.9272492e-02 5.0147208e-03
-1.8296954e-02 -2.2651473e-03 -2.8337473e-03
1.7929641e-05 -9.8749237e-03 -1.2865641e-02
-1.4294440e-02 3.3949407e-03 -9.0803608e-04
4.4742675e-03 2.2616402e-02 8.9727022e-04
-7.4288503e-03 -7.1604625e-03 1.8136030e-02
4.7992300e-03 -2.9158296e-02 -5.7635713e-03
1.1197323e-02 1.9300928e-03 -1.0211423e-02
2.3225590e-03 3.0373938e-02 -1.2298454e-02
7.5632652e-03 -4.1017909e-03 3.7259303e-03
-2.1153265e-02 -2.7159271e-02 1.2580434e-02
9.4404291e-03 1.4519412e-02 -1.4152161e-02
-4.8760107e-03 -3.8291871e-02 -6.0406370e-03
-3.8029126e-03 -1.1906170e-02 1.5325570e-02
2.2616921e-02 6.1255025e-03 1.2158907e-02
-1.0725384e-02 -3.7178816e-02 1.7781314e-02
2.4746101e-03 -3.5401669e-02 -3.4146824e-03
-9.3070417e-03 -3.6509173e-02 -1.9879845e-03
-9.9643136e-03 -2.0393128e-02 1.3607738e-02
3.6297144e-03 -6.7199459e-03 6.2138972e-03
-1.6481365e-02 2.5558993e-03 -1.6530211e-03
2.3142233e-02 9.8541851e-03 3.1566821e-03
-1.4310859e-03 -2.8276069e-02 3.9640807e-03
-1.7216494e-02 -3.7396267e-02 1.3566672e-02
-4.6698820e-04 -1.5014877e-02 -1.2742974e-02
7.5763822e-03 1.7775093e-02 -1.4936726e-02
-1.0550047e-02 -6.2617219e-03 -1.1764973e-02
-4.2865350e-03 -7.8225817e-03 -1.2900115e-02
-2.4596550e-02 -3.4443883e-02 2.9976296e-03
-1.1712057e-02 -2.8318316e-02 1.5726787e-02
-4.5862930e-03 -2.2392569e-02 6.8700570e-03
1.1798624e-03 -3.4262796e-03 1.4093390e-02
-1.4095732e-02 -4.1032007e-04 5.8696127e-03
2.3742163e-02 3.2825565e-02 5.9323934e-03
1.5042380e-02 3.8854337e-02 8.3750996e-03
1.8210929e-02 3.4748309e-02 -3.8144547e-03
2.8397678e-04 3.9094013e-02 -3.6626735e-03
4.6132416e-03 9.9613790e-03 6.7274637e-03
2.5966178e-02 7.4909147e-03 1.0473994e-02
2.1153106e-02 3.1836402e-02 -5.6976786e-03
1.7859869e-02 3.8174172e-02 8.7037141e-03
1.9290602e-04 -2.2611138e-02 -1.4235501e-02
2.1945572e-02 3.1811231e-02 5.4160296e-04
2.5255002e-02 4.7262842e-03 6.8657386e-03
1.5678099e-02 -7.5252848e-04 1.2448232e-02
-1.8451001e-03 -1.1978934e-02 1.0660861e-02
-2.2123362e-02 -2.5079914e-02 2.2418092e-03
3.5641870e-03 -3.1219692e-02 -1.2497934e-02
5.3375941e-03 3.7642339e-02 7.4401542e-03
-1.3729954e-02 -2.1742288e-02 1.6303782e-02
-1.9527588e-02 -1.9789697e-02 4.7717478e-03
-1.6783322e-02 -1.0411219e-02 -6.6021506e-03
-1.1781800e-03 -3.3866506e-02 4.0049181e-03
-1.4959674e-02 -3.7627686e-02 1.4137101e-02
1.0250324e-02 3.9590542e-02 8.9970122e-03
-2.5071352e-02 -3.2528906e-02 5.2795027e-03
1.6915033e-02 1.0427462e-02 -8.6369726e-03
1.0284636e-02 3.7412579e-02 9.9468734e-03
-4.2270489e-03 1.1018140e-02 -1.3710743e-02
-8.3341047e-03 -3.6935910e-02 -5.1041236e-03
-6.1300194e-03 -3.3638696e-02 1.2332644e-02
-3.3260623e-03 2.2725580e-02 -1.2183319e-02
-1.6801225e-02 -3.4717633e-02 1.8641345e-02
1.8876238e-02 2.4848892e-02 -3.5561848e-03
-1.8067142e-02 -2.3580026e-02 -5.4509182e-03
-1.2925714e-02 -1.3156589e-02 1.8031717e-02
-1.6320546e-02 -7.5990302e-03 7.1624076e-03
1.8062889e-03 3.7729579e-02 -9.0051018e-03
-1.1485719e-02 -7.0955639e-04 1.8637030e-02
-7.7391866e-03 -1.0557965e-02 -1.2295070e-02
1.5158829e-03 3.3394874e-02 -9.9449722e-03
7.4236054e-03 7.1050471e-03 -1.3881470e-02
1.8630932e-02 1.5272735e-02 -9.7724844e-03
1.5587619e-02 2.9244644e-02 5.8598658e-03
2.0455782e-02 3.3837423e-02 -1.9155267e-03
2.1467259e-02 8.0512929e-03 1.1292188e-02
2.7462740e-03 -1.9705299e-02 -1.3086213e-02
3.6389182e-03 2.7521181e-03 -1.4025917e-02
2.5563407e-03 -3.5732401e-02 -5.9334570e-03
1.7904871e-02 1.8294231e-02 -1.1306768e-02
1.7879254e-02 -6.0435373e-04 1.2097469e-02
6.6702126e-03 -1.2123589e-02 -3.7312841e-03
9.6932896e-03 2.4435153e-02 -1.4654693e-02
8.4798060e-04 3.6725329e-02 7.9246286e-05
-6.3612373e-03 -1.4765158e-02 1.5766371e-02
-4.7490136e-03 -3.9332185e-02 1.1667591e-02
-5.1883161e-03 2.3311216e-02 -4.0606818e-03
-2.3815266e-02 -3.7225457e-02 4.3873549e-03
-2.9302707e-03 -3.3653411e-02 7.2019175e-03
-1.2014597e-02 1.5763932e-02 -6.3059141e-03
-3.3046410e-03 1.4158461e-02 6.8878452e-04
-1.4398686e-02 -1.4108653e-03 1.7573575e-02
-2.2984482e-02 -2.7674785e-02 1.1788246e-03
-1.3331423e-02 7.3336351e-03 9.4571977e-03
-1.3632675e-02 3.6895228e-03 1.1075292e-02
-4.5844704e-03 5.2162209e-03 -1.3542493e-02
-9.1502607e-03 2.9515788e-03 -1.2489398e-02
1.0798347e-02 -6.4797033e-04 2.2021990e-03
-4.4076391e-03 -3.6565366e-02 -9.5201225e-03
5.6254334e-03 4.2216579e-02 -8.4118912e-03
-1.1860684e-02 9.7870464e-03 -2.2415622e-03
2.1449096e-02 2.6730693e-02 1.6094284e-03
-5.3662190e-03 2.4057397e-02 -6.6560562e-03
-7.7722702e-04 -3.6427976e-03 -1.3339696e-02
2.3288223e-02 1.6463974e-03 1.0461909e-02
2.6048030e-02 9.5801741e-03 9.5754305e-03
2.0053183e-02 3.5902932e-02 -3.8400313e-04
-8.3379278e-03 -4.1266174e-02 1.2536053e-02
-5.6069158e-03 -4.3283040e-03 -1.2941065e-02
1.3345775e-03 -3.1192048e-02 -1.3861389e-03
2.0511515e-02 9.3712289e-03 2.5511353e-03
-1.5544158e-02 -3.8765436e-02 3.4867734e-03
5.8581961e-03 -6.7267534e-03 3.8046985e-03
9.1934958e-03 1.5754074e-02 2.7042947e-03
-1.6242662e-02 -1.2845908e-02 -7.0209536e-03
-3.0195868e-03 2.6239866e-02 -1.9201521e-03
1.2119177e-02 1.4118715e-02 -1.3093037e-02
1.8739165e-02 2.2844548e-02 -6.2461521e-03
1.6448894e-03 -1.9322300e-02 2.1094704e-03
-9.2392978e-03 -3.7234894e-02 3.5740349e-04
1.3599917e-02 4.0566676e-02 -1.5033580e-02
-6.0478440e-03 -9.7584449e-03 1.7232295e-02
1.1952990e-02 4.2386957e-02 -1.3374054e-02
-1.9038230e-02 -1.8855375e-02 9.3298102e-03
1.8198975e-03 1.3883521e-02 6.1485413e-04
1.6377196e-02 5.2309350e-03 2.2576516e-03
3.7330072e-03 -1.3385837e-02 -1.1894319e-02
-9.6714333e-03 -1.4028351e-02 -1.1651197e-02
-1.3878839e-02 -2.5012447e-02 -9.2702976e-03
1.9227209e-02 8.5955306e-03 1.0978927e-02
-2.5292011e-03 -2.1569524e-02 5.1308886e-03
-1.5429754e-02 -1.3515505e-02 1.6747864e-02
-1.8462121e-02 -3.4629804e-02 -7.8077351e-03
-2.0162482e-02 -2.1730186e-02 7.9573173e-03
1.6575764e-02 2.1729721e-02 5.9757115e-03
1.5940704e-02 9.5890757e-03 1.0189668e-02
-1.4642112e-02 -3.8148573e-02 6.4769791e-03
1.4460041e-03 -2.3373906e-02 5.5244355e-04
4.8427937e-03 -1.6307493e-02 -1.8381926e-03
2.3514133e-02 3.5602361e-03 1.2206479e-02
-7.6184733e-05 2.5700867e-03 1.5000018e-02
-9.1218494e-03 -4.6608992e-03 1.8774557e-02
5.0329658e-03 -6.7238930e-04 -1.3168962e-02
1.8242757e-02 2.2553319e-02 -3.7134347e-03
2.5245831e-02 6.8382088e-03 3.8535781e-03
1.2758583e-02 1.1448570e-03 2.6789338e-03
2.0737704e-02 1.2405193e-02 2.0278337e-03
-1.9484574e-02 -6.8228826e-03 -7.1366385e-05
7.7034068e-03 4.0802643e-02 -4.7257736e-03
-1.0290512e-02 1.2922256e-02 -1.3269397e-03
4.2575617e-03 -2.6112985e-02 -4.8293118e-03
-3.2705422e-03 -1.5954747e-02 7.5729490e-03
1.6563696e-02 1.5796743e-02 -1.1421578e-02
1.6828597e-02 -2.1878886e-03 9.5616645e-03
-2.0691262e-03 2.1948227e-02 -8.1560856e-04
8.7164253e-03 4.0169402e-02 6.2456925e-03
-2.4191418e-02 -3.6989677e-02 9.8911518e-03
1.4915952e-03 3.5401667e-02 -8.7375422e-03
1.8312713e-02 3.2495398e-02 -1.2011376e-02
-1.4708916e-02 -1.7373964e-04 1.9000571e-03
2.0030809e-02 1.9124501e-02 9.6066973e-04
6.5985414e-03 4.0486488e-02 4.8283649e-03
7.5157845e-03 1.6909430e-02 1.3490118e-03
-1.0832643e-02 8.6711995e-03 -1.1716634e-02
1.5146161e-02 7.2178496e-03 -9.7221063e-03
-1.6936366e-02 -1.0723234e-03 -5.0203326e-03
2.0072873e-02 2.7272364e-02 -5.6218790e-03
1.3590714e-02 4.7571590e-03 -1.5264138e-04
2.0759904e-04 -3.3517860e-02 1.0570108e-03
-3.4032728e-03 -3.1346984e-02 7.5255594e-03
2.1065654e-02 3.0305205e-02 -1.0103869e-02
-2.1090703e-02 -2.3583013e-02 8.9088519e-03
-1.4068335e-02 -4.1017845e-04 1.0211483e-02
2.0593586e-02 3.0911415e-02 -1.4182041e-03
-1.3528494e-02 1.6335715e-03 8.6345689e-03
7.3038154e-03 3.8694193e-02 -1.4362118e-02
-8.9858466e-04 3.3369018e-02 -5.1664007e-03
-7.1867124e-03 1.3634773e-02 -3.9663056e-04
3.2063072e-03 4.1710895e-02 -4.8690483e-03
-5.7112585e-03 -2.6500567e-02 9.4602514e-03
7.0135879e-03 -1.2897600e-02 -8.4953410e-03
2.9528285e-03 3.5994168e-02 -1.0334796e-02
2.8846496e-04 3.3697670e-02 2.9059838e-03
-1.3644485e-02 -1.7697812e-02 -9.0085259e-03
-1.8622748e-03 8.7507260e-03 1.1681789e-02
-3.2034030e-03 -2.8416615e-02 -1.3826541e-02
-1.7132435e-02 -1.0696533e-02 7.8826135e-03
5.3109312e-03 -1.8553228e-02 -4.1380285e-03
1.1553719e-02 -6.3845387e-04 4.3593388e-03
3.6177246e-03 5.0005148e-03 -1.4274964e-02
3.0131015e-03 -2.5013591e-02 -2.5700702e-03
4.4696447e-03 9.7211683e-03 -1.4626938e-02
1.8206869e-02 2.1153750e-02 -1.4216132e-03
1.8666463e-02 1.9176374e-02 6.8240162e-03
-2.0194232e-02 -3.4427721e-02 -5.9991702e-03
9.5238545e-03 8.3055362e-03 8.0457312e-03
1.6459320e-02 1.2139062e-02 1.0311694e-04
6.7607066e-03 -2.3126209e-02 -8.1762922e-03
-3.8546930e-03 3.2365998e-03 1.6194435e-02
1.4553807e-02 3.8246211e-02 -7.0875194e-03
-2.3821452e-02 -3.5242207e-02 1.4575836e-02
1.9370117e-02 3.2367501e-02 7.2596859e-03
-1.2321983e-02 5.8555501e-03 -6.6816304e-04
2.3839242e-02 2.0542562e-02 5.4163129e-03
-1.4933273e-02 -3.8767400e-03 1.5102465e-02
-4.1111413e-03 2.5731829e-02 -3.9833404e-03
1.7458799e-02 1.8484392e-02 -1.2381137e-03
-1.3745948e-02 -2.7674230e-02 -1.0158402e-02
1.3587660e-02 2.5283157e-02 5.4446333e-03
-1.9354023e-02 -2.8442262e-02 1.6084525e-02
-1.1740380e-02 -2.6199457e-02 1.4984382e-02
-6.0502170e-03 1.5919977e-02 -1.2774719e-02
4.9495829e-03 1.2187997e-02 -1.4854415e-02
-7.9516504e-03 1.7959803e-02 -3.4468553e-03
2.4007429e-03 2.8263718e-03 1.2173637e-02
6.3312409e-03 -2.7476714e-02 -1.3350079e-02
-1.5450851e-02 2.8081632e-03 -5.5329231e-03
2.3476749e-02 3.3503890e-02 1.7040946e-03
-6.2265870e-03 -1.6463028e-02 -1.2415622e-02
1.8435000e-02 3.7907882e-02 3.8780963e-03
-1.6415862e-02 -1.6488202e-03 7.4536810e-04
1.3186390e-04 -2.7452985e-02 1.5582947e-03
2.3466807e-02 1.3293949e-02 2.7466700e-03
-1.9573604e-02 -1.4051261e-02 -2.4867737e-03
1.6830424e-02 3.8461119e-02 6.1644181e-03
-9.7920642e-03 1.5377561e-02 -3.0813867e-03
1.9363026e-02 1.7818304e-02 -9.1240992e-03
-1.3047677e-02 -3.7923557e-02 2.7982302e-03
-8.6867505e-03 1.4603932e-02 -1.1797026e-02
-1.7766407e-02 -1.8070324e-02 1.2386292e-02
-3.9703178e-03 -3.4014679e-02 9.3104830e-03
1.7488163e-03 3.8456014e-02 2.8137865e-03
-1.9975031e-02 -1.5059560e-02 7.3360857e-04
-2.1411379e-02 -2.9873583e-02 -3.1653254e-03
-1.1788294e-03 -3.0639642e-02 -1.3659234e-02
5.0755969e-03 -1.1880218e-02 1.2388170e-03
-1.4932741e-02 7.4157490e-03 -5.9975078e-03
-1.8052261e-02 -1.2581023e-02 -5.1211773e-03
-1.8221268e-02 -2.6967496e-02 -6.0606276e-03
1.6090549e-02 3.6289297e-02 -2.6918316e-03
-1.0499202e-02 -3.0257956e-02 1.5357297e-02
4.4665436e-04 -7.5002633e-03 1.2690782e-02
-1.4818866e-02 -9.4928307e-03 -8.8000459e-03
-2.3152089e-02 -2.7973639e-02 7.8256785e-03
7.3374118e-05 2.6891956e-02 -1.2618992e-02
-7.2804947e-03 1.4908540e-02 -2.1125859e-03
9.4641311e-03 7.1102619e-05 -1.0569418e-02
-2.4272922e-02 -2.9297797e-02 5.9942145e-03
2.2074900e-02 2.1669345e-02 6.3301176e-03
-4.7777551e-03 -4.1194273e-02 4.2137070e-03
-5.4328812e-03 -2.9118726e-02 -1.3291575e-02
-2.1723932e-02 -2.5513693e-02 -4.3333158e-04
-1.2643649e-02 9.8358823e-03 -1.0140218e-02
-1.6715793e-02 -6.1610639e-03 2.1955312e-03
-1.9489019e-02 -2.9731704e-02 -5.7713545e-03
1.0074108e-02 1.8350866e-03 9.2913818e-03
1.8478527e-03 4.1829431e-02 -7.2363656e-03
-1.1258777e-02 8.4905604e-03 1.3621684e-02
-1.0209639e-03 6.4707708e-03 1.3274136e-02
6.3880335e-03 -1.1220425e-02 -1.5950885e-03
1.7166914e-02 2.9269865e-02 -1.3497307e-02
1.2968944e-02 3.8027400e-02 -4.7865420e-03
8.4979426e-03 -7.6087158e-03 -6.1158031e-03
1.1494995e-03 1.6972246e-02 -1.4908831e-02
1.7345245e-03 1.6906929e-03 1.3959223e-02
-8.6782328e-03 -3.8627257e-02 4.5382470e-03
3.3107423e-03 -1.6384423e-02 1.0877495e-03
9.3874590e-03 1.1802478e-02 -1.3953635e-02
1.1123608e-02 2.0455135e-02 5.1651616e-03
-2.5425382e-03 -2.5856517e-02 -1.3460156e-02
1.5793551e-02 3.7872887e-02 3.6707848e-03
-1.3113950e-02 -3.6951264e-02 1.7960920e-02
7.8946251e-03 2.7974287e-02 -1.4352467e-02
-8.5304147e-03 -3.7781587e-02 1.6118047e-02
1.1214953e-02 2.9850195e-02 -1.4430943e-02
3.8333340e-03 4.2112325e-02 -1.0252936e-02
6.1950988e-03 -1.6605362e-02 -5.8721848e-03
1.6317790e-02 3.2434653e-02 -1.3523814e-02
-7.5646341e-04 2.9170411e-02 -1.0480221e-02
3.1083661e-03 3.7810769e-02 5.6950456e-03
-7.5694571e-03 -2.8710960e-02 1.1717876e-02
-1.3723009e-02 5.5609828e-03 1.4792099e-02
-1.1817885e-03 -3.0676397e-03 1.6078726e-02
-3.0532599e-03 -2.3170006e-03 1.6876821e-02
9.1252908e-03 4.5172681e-03 9.5280309e-03
4.0850536e-03 1.4030551e-02 1.3158724e-03
-1.1964146e-03 1.0419303e-02 9.4171562e-03
7.6552790e-03 -2.7913541e-03 -1.1013612e-02
1.2653194e-02 7.0525243e-03 -1.1158297e-02
1.1359900e-02 -1.0436583e-03 -8.0536121e-03
1.3892426e-02 7.0584505e-03 -1.2736176e-03
-2.1712494e-03 -4.0122248e-02 7.0284097e-03
-6.2178152e-03 -3.2783446e-02 -1.2100884e-02
-1.7608675e-02 -1.5329989e-02 1.0917096e-02
-4.2054184e-03 -1.4769019e-02 1.3491901e-02
-3.8159247e-03 1.6213729e-02 -1.1788633e-03
-1.0559799e-02 5.6369300e-03 1.6124961e-02
1.5850939e-02 2.6376950e-02 5.4990306e-03
-1.4430716e-02 -2.1363720e-03 8.2935713e-03
3.2975617e-03 3.3988829e-02 -1.1420470e-02
1.4235847e-02 4.0148118e-02 -9.5824896e-03
-1.5985004e-02 4.2417560e-03 -3.1273832e-03
-1.7309407e-02 -2.8436230e-02 1.7503002e-02
1.1790497e-02 1.1590596e-02 -1.2865589e-02
-2.3987043e-02 -3.7177038e-02 1.2210293e-02
2.8940104e-03 -3.2138253e-02 -3.6284874e-03
-1.4036629e-03 -2.3691776e-02 -1.3289029e-02
1.5937015e-02 1.9438882e-02 -1.2447926e-02
2.0531254e-02 3.5010496e-02 8.5886442e-03
-9.8015234e-03 1.1053332e-02 -1.1783534e-02
5.8133803e-03 -1.1180744e-02 -1.0756486e-02
7.4873166e-03 2.5648098e-02 -1.4569866e-02
4.6539243e-03 1.1301535e-02 4.7418837e-03
-5.3281192e-03 -1.8712536e-02 9.6476177e-03
7.2381707e-03 1.4910624e-02 -1.4841862e-02
9.9169217e-03 1.7823230e-02 3.2378089e-03
-1.4863777e-02 -4.0288174e-03 1.1344945e-02
-1.4628463e-03 2.9320684e-02 1.0739184e-03
8.6221098e-03 3.1868707e-02 -1.4141536e-02
1.4720647e-02 1.8872416e-02 6.1273017e-03
-6.4143439e-03 -4.1787071e-02 7.5562359e-03
1.6851111e-02 3.7009160e-02 -8.3358674e-03
-3.4386548e-03 -7.5171430e-03 1.6529160e-02
-1.2577435e-02 -4.6465954e-03 -1.1037871e-02
-1.4875846e-02 -2.0310557e-02 -7.8346580e-03
-8.4425406e-04 3.4145603e-02 2.8733112e-04
1.8692274e-02 1.1733828e-03 5.4726916e-03
-1.4688098e-02 7.7254568e-03 -3.2991064e-03
-1.2479770e-02 -3.5608048e-02 -1.0168713e-02
9.0380119e-03 3.1500015e-05 8.0411082e-03
1.2226066e-04 1.9664406e-02 -1.4369427e-02
-3.0447637e-03 -2.1191110e-03 -1.3307673e-02
2.2178100e-02 3.1002447e-02 6.4514104e-03
7.9882456e-03 1.9070343e-03 -1.2282992e-02
-1.1433110e-02 -1.1336438e-02 1.8391370e-02
-2.3583550e-02 -3.6394359e-02 1.2667110e-03
-1.1686847e-03 3.1879363e-02 1.5596667e-03
-1.0722146e-02 9.8790504e-03 1.2013992e-02
1.0954662e-02 3.4516227e-02 8.1267438e-03
-2.1899571e-02 -2.7647194e-02 -1.4590297e-03
-1.1356434e-02 -2.7509063e-02 -1.1078950e-02
1.1907484e-02 1.0522235e-03 -2.4929887e-03
-6.1050487e-04 -2.2373669e-02 3.5004312e-03
2.2612077e-03 1.1639891e-02 5.7429305e-03
4.4785620e-04 2.2393945e-02 -1.4172423e-02
-1.0944833e-03 -3.6759958e-02 -8.4849424e-03
7.6340277e-03 2.7479247e-02 3.8109847e-03
-6.0454582e-03 2.2116419e-03 1.7054729e-02
4.2416097e-03 -4.9170295e-03 -1.2591182e-02
2.1007256e-02 1.3913326e-03 1.2242765e-02
-1.1416684e-02 6.2152336e-04 -1.1665522e-02
-8.7471865e-03 -4.4118674e-03 -1.2411359e-02
8.0196771e-03 4.2549595e-02 -1.2630171e-02
-6.8136823e-03 -2.4717747e-02 -1.2173311e-02
9.6793142e-03 2.9975044e-02 5.4439432e-03
6.3669384e-03 4.2454619e-02 -1.0696086e-02
-4.7027928e-04 -3.7065116e-02 3.3590464e-03
-2.7779688e-03 -5.0602805e-03 1.6593801e-02
-1.6998976e-02 -1.2604533e-02 1.1203117e-02
-5.0945362e-03 -3.9570416e-02 1.6500163e-03
-7.4104510e-03 1.1828543e-02 -1.2663926e-02
-1.3922748e-02 -3.0152134e-04 -9.4736355e-03
-1.8310688e-02 -3.1903532e-02 1.8907174e-02
6.2004883e-03 4.7946015e-03 -1.3798566e-02
-7.4671039e-03 -2.6078641e-02 1.1014486e-02
-1.5358073e-02 5.0387936e-03 -5.1478627e-03
-6.4381657e-03 -1.6176154e-02 1.3559258e-02
-9.7414153e-03 -1.6327969e-02 -1.1379839e-02
-5.3298158e-03 1.1983140e-02 7.7895122e-03
1.5882095e-02 1.2025227e-02 8.8065839e-03
1.6774801e-03 -3.5272880e-02 -1.1559287e-03
-1.7751275e-02 -2.4981819e-02 1.5756820e-02
-1.8010198e-02 -1.0818903e-02 3.4079520e-03
1.8514480e-02 3.5575094e-02 9.2481867e-03
5.6039170e-03 -1.4198517e-02 -1.0760149e-02
-1.4087891e-02 -1.5164134e-02 -8.9043357e-03
-1.0733643e-02 -3.9639215e-02 1.1865787e-02
8.2719301e-03 3.3257436e-02 6.1633240e-03
-2.2228533e-02 -2.7167961e-02 1.0053358e-02
1.6033000e-02 1.1033610e-02 -6.1220658e-03
-8.7719676e-04 2.4721075e-02 -1.3061873e-02
-1.4673342e-02 3.2238940e-03 1.3828991e-02
1.9788844e-02 2.5942359e-02 -8.3898020e-04
-1.2243839e-02 5.0863342e-03 2.4581589e-03
-1.4312846e-02 -2.2954624e-02 -8.5107969e-03
2.5384451e-02 4.8356819e-03 1.0798831e-02
-2.0538448e-02 -3.7810785e-02 1.3424055e-02
-1.9605869e-02 -1.6555418e-02 3.1771950e-03
1.6137620e-02 1.5944975e-02 -2.7728488e-03
1.5518496e-02 2.4874975e-02 -1.4096868e-02
-8.1586928e-03 -4.1040638e-02 9.1348475e-03
1.6729038e-03 2.0336033e-02 -1.0960139e-04
-1.9628241e-04 1.1208515e-02 7.3741549e-03
1.2041207e-02 1.7311282e-02 5.6208714e-03
1.3518583e-02 3.3472937e-02 7.4576204e-03
-1.8988674e-02 -3.9224541e-02 1.6486369e-03
6.2045817e-03 3.5667342e-02 -1.3284584e-02
-2.1253975e-03 4.5961213e-03 1.5048484e-02
-1.0167244e-02 -2.6151374e-03 -1.2085164e-02
4.6520655e-03 3.1017668e-02 -1.3165359e-02
-1.1640056e-02 -1.8736167e-02 1.5824806e-02
-8.1419452e-03 -2.0068338e-02 1.2158931e-02
1.8388149e-03 -8.3960124e-03 -1.2763129e-02
2.5913149e-03 -2.3358751e-02 -1.5013957e-02
-5.6012295e-03 -4.2123269e-02 1.1066333e-02
1.8616542e-02 1.5413162e-02 6.1098832e-04
4.8894101e-03 3.2682326e-03 8.1093880e-03
1.7232787e-02 -4.6384623e-04 6.6395233e-03
-8.7610724e-03 -2.6306856e-02 -1.1587949e-02
-1.0171017e-02 1.6023179e-02 -1.0215559e-02
5.6780937e-03 -2.9713725e-02 -1.1917934e-02
-3.6712099e-03 1.7332223e-02 -1.3446413e-02
-1.3799510e-02 3.7272786e-03 1.6129688e-02
2.1187227e-02 2.7612502e-02 -1.0647745e-02
1.9422792e-03 4.0498178e-02 8.9499866e-04
9.4020838e-05 -1.3116705e-03 -1.3590198e-02
-1.0378270e-02 -3.5416126e-02 -1.0528167e-02
2.3106640e-03 2.2677546e-03 9.6130182e-03
-1.2186947e-02 6.5505656e-03 -1.1099660e-02
1.1266953e-02 1.0022630e-02 8.5080480e-03
1.9299749e-02 1.3790052e-02 8.4130030e-03
2.1090045e-02 3.8528523e-02 4.3806742e-03
3.6361029e-03 -1.3119651e-02 2.4409029e-03
-2.0907447e-02 -3.9572020e-02 6.5159261e-03
-1.1623354e-02 1.2471898e-02 -1.0311941e-02
1.3828578e-03 -1.2371205e-02 5.0223174e-03
1.5555301e-02 7.9620781e-03 6.5915732e-04
1.8760971e-03 -2.6958008e-02 -1.4993309e-02
-2.4827353e-02 -3.3024588e-02 7.7177452e-03
1.1114885e-02 -1.3219470e-03 7.3208643e-03
-7.9520383e-04 -3.8106405e-02 -5.8370934e-03
6.1081484e-03 -2.0729398e-02 -1.3001846e-02
1.8417225e-02 2.4328571e-02 5.9159939e-03
2.0493035e-02 1.6475126e-02 1.4379180e-03
2.5935795e-03 -3.4632306e-02 -8.9311557e-03
-2.1223435e-03 9.6615618e-03 -1.4094257e-02
-2.6599806e-03 2.0041689e-02 -1.3432287e-02
-2.1693687e-02 -3.2124523e-02 -3.7673882e-03
-3.4885899e-03 -1.6707142e-02 -1.2749203e-02
-8.7051020e-03 -1.6922542e-02 1.5138667e-02
7.2721862e-03 -1.1378070e-02 -5.6326611e-03
7.4769932e-03 -1.0479399e-02 -7.9684870e-03
4.1779835e-03 4.0431690e-02 4.0166324e-03
1.3649403e-02 2.2761356e-02 5.3950826e-03
1.1090713e-03 1.1157397e-02 -1.4716300e-02
-1.4355438e-02 -1.6940412e-02 1.6326914e-02
2.3455612e-02 3.8368176e-02 5.6323044e-03
1.3578081e-02 3.0841623e-02 6.1837552e-03
-3.6813356e-03 7.7573502e-03 -1.3752271e-02
2.3267392e-02 3.8151283e-02 3.0933912e-03
2.5039626e-02 1.5402373e-02 3.3584937e-03
9.2793421e-03 1.1963312e-02 5.0086077e-03
-5.0925313e-03 -2.6628650e-02 -1.2869464e-02
1.7808621e-02 1.5218740e-02 -7.5450639e-03
-2.1825416e-02 -2.4881082e-02 7.1609370e-03
-8.5406908e-03 1.2370994e-02 7.8761837e-03
1.6772871e-02 2.6948393e-02 -1.3682269e-02
-1.0451145e-02 1.0553548e-02 1.7305368e-03
-2.1851258e-03 -3.1228073e-02 5.3605266e-03
8.5132629e-03 4.0770853e-02 -1.4428841e-02
6.3173905e-03 2.4737429e-02 2.5859933e-03
2.3643984e-02 1.8093215e-02 2.6312712e-03
1.0931946e-02 -2.1386891e-03 -4.0605076e-03
1.8901069e-02 2.0461109e-02 -1.1227756e-02
6.6197977e-03 4.2807659e-03 8.8801956e-03
1.3519276e-02 5.4867935e-03 -3.6777883e-03
1.5666832e-02 3.5536679e-02 9.2800671e-03
-2.5917790e-03 -4.1596778e-02 5.1612099e-03
-1.7611512e-02 -1.1016755e-02 5.7329684e-03
4.3205347e-03 -1.4627503e-02 3.9935838e-04
2.0418047e-02 3.2664045e-02 -9.4754481e-03
-2.3886518e-02 -3.1106078e-02 9.0977065e-03
-1.6165185e-02 -2.2801193e-02 1.5957233e-02
-7.2298398e-03 -3.5795132e-02 1.4246051e-02
-4.1957216e-03 2.2014951e-02 -2.0834044e-03
-9.4381781e-03 1.9087341e-02 -6.6517514e-03
8.7814932e-03 -4.2334345e-03 3.9494373e-04
-1.9079260e-02 -1.7057365e-02 5.6297248e-03
9.1065396e-03 3.5786625e-02 8.8156944e-03
2.0701458e-02 3.7578446e-02 1.5282793e-03
1.1969370e-03 -6.0920259e-03 8.3531044e-03
1.8393770e-04 3.6529136e-02 -3.8769666e-03
-1.0762602e-02 1.1963101e-02 8.8148494e-03
6.5551542e-03 4.0903733e-02 -2.5803829e-03
-2.3602834e-03 -4.0536827e-02 8.2751065e-04
-1.2239838e-02 8.3229637e-03 6.8939415e-03
-1.4067937e-03 6.4909474e-03 -1.3989676e-02
-7.5199743e-03 9.1634999e-03 1.2621286e-02
1.1441007e-03 4.0320755e-02 -9.1365247e-03
-1.6565197e-02 -3.5187312e-02 -9.0769081e-03
5.2240503e-03 -1.2098992e-03 7.0178611e-03
1.7836392e-02 8.1535597e-03 1.8927977e-03
1.4756290e-02 1.1212437e-02 -3.7812251e-03
1.0700660e-02 1.5910035e-02 4.2893428e-03
1.1480600e-02 7.8666611e-03 9.4326436e-03
-8.6671172e-04 1.4448804e-02 9.2200698e-05
1.4600170e-02 3.7103774e-02 -7.5926887e-04
-1.4671669e-02 -1.3429026e-03 1.3137829e-02
1.1215869e-03 8.0653824e-03 1.0919118e-02
-1.0129884e-02 -3.9845081e-02 1.4681365e-02
-2.2880031e-02 -2.6695686e-02 4.0850952e-03
1.3075547e-02 -9.9846942e-04 8.6662240e-03
4.8267008e-03 2.3899595e-02 -1.4791480e-02
1.0220590e-03 -2.1362274e-02 1.7532382e-03
-1.5333105e-02 -5.6699448e-03 9.4722057e-03
-1.3892154e-02 1.2774017e-02 -6.7721576e-03
2.5324437e-03 1.2803647e-02 -1.5047706e-02
-2.3971323e-02 -3.7421019e-02 6.7323137e-03
5.1498271e-03 -2.7458114e-03 -1.2672348e-02
-1.6388338e-02 -3.0029053e-02 1.8757418e-02
-1.4679536e-02 -3.0003632e-02 -1.0229379e-02
-6.8787642e-03 -3.4986334e-02 -1.1067218e-02
-5.7323987e-03 2.0867126e-02 -1.1552499e-02
-1.1355123e-02 7.7706721e-03 1.3229807e-03
-3.4817248e-03 -1.3954821e-02 -1.2757957e-02
-2.0514598e-02 -3.1905992e-02 -5.5530560e-03
-1.8429776e-02 -9.6761177e-03 1.4018635e-03
1.4240600e-02 4.1538045e-02 -1.2998295e-02
-1.8573274e-03 2.7067721e-02 -1.1078112e-02
-2.1179223e-02 -2.9163422e-02 1.4324021e-02
-8.5780048e-04 -1.8080628e-02 -1.2830470e-02
-5.2852986e-03 1.8747395e-02 -1.2416424e-02
4.5573201e-03 -2.5452676e-02 -1.5087371e-02
-2.3857067e-03 1.3342053e-02 -1.4207315e-02
4.1555593e-03 -2.1599134e-02 -3.0335219e-03
2.2152451e-02 2.4529909e-02 2.7083990e-03
9.4556269e-03 -2.6368773e-03 -9.1487351e-03
-1.8935732e-02 -1.2809760e-02 2.4314827e-03
-7.7316474e-03 -2.2575773e-02 1.1294879e-02
-1.6565735e-02 -2.5329337e-02 -6.9827240e-03
1.1326684e-02 2.6734405e-02 -1.4586662e-02
1.0926483e-02 4.1015545e-02 -8.8228036e-03
-1.5200721e-02 -7.4784659e-03 1.6864998e-02
-1.5858366e-02 -3.7505822e-02 -3.0076070e-03
1.8401091e-02 1.0721689e-02 1.4030239e-03
-1.8284145e-02 -1.0354019e-03 -7.0442344e-04
-1.6436536e-02 -3.8775811e-02 1.0467492e-03
-1.9372178e-02 -1.9238024e-02 7.0649374e-03
1.3592402e-02 2.6174688e-02 -1.4690620e-02
1.5901875e-02 3.6559558e-02 -5.0544913e-03
-2.4466799e-02 -3.5133459e-02 8.4365591e-03
8.7951382e-03 2.2649631e-02 3.4875647e-03
-3.3719027e-03 -3.9592772e-02 9.3554624e-03
-8.4415988e-03 9.1245744e-03 -1.2471900e-02
-1.5545579e-02 -2.5167082e-02 1.6736971e-02
-1.8148541e-02 -2.2927194e-02 1.4357870e-02
2.7766612e-03 8.3206520e-04 7.5611687e-03
5.9832969e-04 -3.6665034e-02 9.6871349e-04
5.7718988e-04 2.3162565e-02 8.6650598e-04
-2.4095825e-03 7.4708906e-04 1.6386132e-02
4.1303237e-03 7.5290881e-03 9.0754670e-03
-1.2066463e-04 3.5401560e-02 -1.5764500e-03
7.5153520e-03 1.0790699e-02 5.3159169e-03
7.5155883e-04 3.6213686e-02 2.5918076e-03
-9.1542111e-03 1.0801233e-02 1.0744401e-02
-1.3712383e-02 -3.3036339e-02 1.9499012e-02
9.3224007e-03 -5.4836636e-03 -6.6453687e-03
2.2492238e-03 3.4785572e-02 4.6121427e-03
9.3237480e-03 3.9556731e-02 1.0951796e-03
-1.6643083e-02 6.2069653e-04 -3.6499624e-04
3.6697999e-03 3.0309227e-02 4.0182307e-03
-2.2695837e-02 -3.0049017e-02 1.1807326e-02
-1.1438001e-02 1.6513660e-02 -8.4438949e-03
-5.7906066e-03 -4.8214136e-04 1.7637153e-02
-1.9915510e-02 -1.7335785e-02 -1.6925063e-03
-1.4895342e-02 -3.7125829e-02 1.6354773e-02
6.5933054e-03 4.1628509e-02 -6.5881618e-03
1.7871043e-02 3.6072556e-02 -9.2195252e-04
2.1855569e-02 1.1155387e-02 9.5595316e-03
1.4615575e-02 -9.9605003e-04 6.9604199e-03
2.5860094e-02 1.4702490e-02 6.1349030e-03
1.5934010e-02 3.5478938e-02 -1.3188496e-02
2.1930113e-02 3.4984254e-02 4.8103548e-04
5.8450092e-03 2.3502109e-03 -1.3422819e-02
4.7979721e-03 3.3663167e-02 5.3291830e-03
-1.8904442e-02 -3.8322068e-02 -1.1703373e-03
1.2478260e-02 1.7817226e-02 -1.3649943e-02
1.7340259e-02 2.3913131e-02 -1.3155840e-02
-1.3198128e-02 -3.8319434e-02 1.3023179e-02
-3.1145051e-03 2.8082926e-02 -4.6717096e-03
-6.5050406e-03 -3.0537798e-03 1.8047767e-02
2.5678586e-03 -2.7828416e-02 -2.8208678e-03
6.6716802e-03 -1.6096257e-02 -8.5529848e-03
-4.1747171e-03 -3.8582554e-02 -3.7271152e-03
-4.0430816e-03 -3.8347322e-02 -1.0207958e-03
-5.5820272e-03 -2.8704991e-02 9.8787876e-03
2.4296956e-02 1.6711276e-02 6.8923471e-03
1.9913797e-02 2.0157554e-02 -8.6624312e-03
-7.7311573e-03 -3.7239744e-02 -8.8206032e-03
7.0986136e-03 2.3181027e-02 -1.4878986e-02
-1.6417824e-02 -1.4508404e-02 1.4461094e-02
-1.3770797e-02 -3.7156922e-02 -6.2020218e-03
1.8321130e-03 -4.7298046e-03 -1.3141391e-02
1.8771904e-03 -6.3996116e-04 1.3401554e-02
2.3119212e-02 1.5072507e-02 7.8885819e-03
-3.7254435e-04 -1.0156547e-02 1.2017144e-02
-8.5055076e-03 -3.2269428e-02 -1.2165113e-02
2.3553870e-02 2.2633621e-02 4.1831534e-03
1.7848543e-02 1.8935292e-03 1.2963133e-02
1.2786213e-03 6.1531665e-03 -1.4305377e-02
9.3241813e-03 1.0391801e-02 6.7647583e-03
2.3274875e-02 1.5439823e-03 6.2939821e-03
-1.0050528e-02 -2.4353725e-02 -1.1354847e-02
-1.7772987e-02 -2.1105716e-02 -5.5016827e-03
-8.8204808e-03 -2.0975300e-02 -1.1488557e-02
1.4866966e-02 9.9765072e-03 -1.1206058e-03
-2.3729409e-03 -9.9288749e-03 -1.2913441e-02
-1.4480888e-02 -1.2824391e-02 -8.8478746e-03
-2.0126112e-02 -2.3187116e-02 -1.7079665e-03
7.3217677e-03 8.8629800e-03 6.9209455e-03
1.4571648e-02 5.4347618e-03 -6.4207231e-03
-1.7140057e-02 -3.3150459e-03 -6.3791538e-03
-1.4616702e-02 -3.8033546e-03 1.7433320e-02
-1.9926701e-02 -2.1824870e-02 1.4748028e-03
8.3656788e-05 8.3433556e-03 -1.4371399e-02
2.6049187e-02 5.9788092e-03 8.5665596e-03
-2.4011478e-03 2.8500997e-02 -1.2836086e-03
1.0813388e-02 3.8756860e-02 -2.5203642e-03
-5.6170716e-03 -3.6961371e-02 1.2466272e-02
1.1586305e-02 3.8550293e-02 1.3950810e-03
-1.4441336e-02 -3.4329801e-02 -1.0321068e-02
1.0492398e-02 7.4207425e-03 -1.2484043e-02
-2.2696594e-02 -3.8872321e-02 5.3565945e-03
-1.9937200e-02 -2.0773983e-02 -7.8361100e-04
-1.1987473e-03 -1.0821458e-02 8.6684869e-03
1.8752891e-02 5.7613671e-03 3.2451232e-03
-1.7204011e-02 -8.8128173e-03 4.4112904e-03
-7.2609795e-04 -7.6404505e-03 -1.3021806e-02
-4.5024770e-04 2.0317951e-02 -5.3571452e-04
-5.4798020e-03 1.4878583e-02 -6.8459218e-04
4.5638784e-03 -3.1271778e-02 -5.6290198e-03
-1.3818421e-02 7.3769065e-03 1.2433553e-02
-1.3932647e-02 -6.8419809e-03 1.8807492e-02
-1.8344084e-03 -1.3116703e-02 7.4987977e-03
-4.9157152e-04 1.1840338e-03 -1.3749468e-02
-9.3332672e-04 -2.0059899e-02 4.1325165e-03
2.0567422e-02 2.4840701e-02 8.9196536e-04
-1.0574600e-02 1.1140345e-02 4.5471799e-03
5.8295856e-03 2.9053080e-02 4.0206046e-03
3.1227198e-03 2.4962613e-02 2.1148393e-03
2.3346066e-02 1.2990878e-02 8.6425237e-03
3.4504459e-03 4.9219008e-03 1.0288167e-02
-7.5991399e-03 -4.0086394e-02 5.8669841e-03
1.7863220e-04 -3.8946504e-02 -1.8642544e-03
-2.2951887e-02 -3.2904121e-02 -1.6892627e-03
4.0430754e-03 -2.8438815e-02 -1.4023756e-02
1.1654506e-02 3.9239990e-02 -1.5382305e-02
5.4292954e-03 -1.3704134e-02 -1.4058508e-03
1.9892980e-02 -5.6154875e-04 1.0754982e-02
4.2084168e-04 -3.3819920e-02 -1.1355139e-02
-2.3948046e-02 -3.3751045e-02 5.0061231e-04
5.4797868e-03 -6.9226402e-03 -1.1603924e-02
-1.8785795e-02 -8.4925772e-03 -3.7644008e-03
-1.3880934e-02 -1.9172129e-02 1.6236859e-02
-4.6154926e-03 -3.1946058e-02 9.9433627e-03
-2.1259779e-02 -3.6524740e-02 1.5757495e-02
-3.9852606e-03 -3.4013063e-02 -1.1652119e-02
1.7812464e-02 4.8919308e-03 1.2894208e-02
-1.9436438e-02 -2.4888278e-02 -4.1018806e-03
1.6090327e-02 3.8678988e-02 -9.6087064e-03
-6.0026317e-03 -2.4265032e-02 9.3874184e-03
-1.7648401e-02 -8.3995583e-03 -5.7461008e-03
-7.8605871e-04 -2.7976876e-02 -1.4452542e-02
-3.0087550e-03 2.4060913e-02 -1.5981003e-03
5.3217111e-03 3.9945129e-02 6.5751386e-03
-5.1841720e-03 -1.1120435e-02 -1.2702475e-02
-1.6339800e-02 -1.9602082e-02 1.5306452e-02
-2.1421813e-03 3.0612290e-02 -2.7656437e-03
7.7849392e-03 -7.9266032e-03 -1.4091725e-03
-1.5263530e-03 -9.2808052e-03 1.4626700e-02
-3.5191474e-03 -9.7576142e-03 1.5946287e-02
5.6170242e-03 -4.4205878e-03 6.1079433e-03
2.2255109e-02 3.7347064e-04 8.4128917e-03
1.0256801e-02 9.7092159e-03 -1.3126019e-02
-2.2320746e-02 -3.5278136e-02 -2.6288804e-03
1.2929695e-03 -4.8143624e-03 1.1776689e-02
2.1751153e-03 2.8223174e-02 -1.2957432e-02
-1.5818884e-05 1.7020992e-02 -1.0077221e-03
2.1521459e-02 2.4962406e-02 5.9057339e-03
2.3792739e-04 2.5965394e-02 2.3006420e-03
1.5218117e-02 8.6355696e-03 -6.1122253e-03
2.8623528e-03 -3.3190181e-02 -1.1014090e-02
-5.5026969e-03 1.3976159e-02 1.3315257e-03
-2.2593260e-02 -3.4877192e-02 1.6275699e-02
-1.9947868e-02 -2.2010151e-02 5.1396819e-03
-1.5593929e-02 -7.0349596e-03 1.3722694e-02
2.3696633e-02 8.6138166e-03 1.0812490e-02
6.6883107e-03 -4.8823668e-03 -1.1186910e-02
3.5292019e-03 -1.1188215e-02 3.6792287e-03
1.9551188e-02 2.2708420e-02 -1.1050246e-02
1.2862222e-02 3.5537852e-02 8.8703928e-03
-2.4084823e-03 1.9085457e-02 -1.3389977e-03
9.8126875e-03 -2.1387542e-03 5.1008515e-04
9.9597597e-03 3.6968020e-02 -1.4973850e-02
1.2199024e-02 2.3020090e-03 1.0703896e-02
-4.3603834e-03 6.7662512e-03 1.4243630e-02
-1.0667490e-02 -3.8569719e-02 5.9245515e-03
1.9317137e-02 3.0374903e-02 -1.1890232e-02
-1.7479106e-03 -3.2913210e-02 -1.2424734e-02
-5.6559255e-03 -2.1560789e-02 9.0625932e-03
-6.3094787e-03 2.1125195e-02 -4.0200506e-03
-1.1699856e-02 -3.3144675e-02 1.8283911e-02
1.2998679e-02 2.8040129e-02 5.7205502e-03
5.1769574e-03 -2.2558459e-02 -1.4814584e-02
1.3421536e-02 1.1630475e-02 8.7626399e-03
-6.7703777e-03 -3.7050379e-02 -2.4831694e-03
-1.3354953e-02 -2.4795528e-02 1.6239491e-02
-1.8895619e-02 -3.6396247e-02 1.5819254e-02
-1.4915504e-02 -2.7074441e-03 5.7695365e-03
-3.9384228e-03 2.6209045e-02 -6.8740169e-03
-7.4292189e-03 1.8201922e-02 -1.1398257e-02
1.7553216e-03 -2.9643666e-02 -1.4111377e-02
-1.8490833e-02 -5.2270763e-03 -4.1981863e-03
-1.3331732e-02 1.8787389e-03 4.5068855e-03
-1.4282068e-02 1.1766401e-03 1.2522031e-02
-2.9696748e-04 -2.0591773e-02 -1.2867401e-02
5.2137818e-03 1.8215687e-02 -1.5172896e-02
9.9531779e-03 -1.7466078e-03 5.2450471e-03
-5.4707316e-03 1.3347649e-02 -1.3244063e-02
-1.3646687e-02 -2.9454726e-02 1.7613099e-02
-1.3818481e-02 1.2215625e-03 1.7394062e-02
2.6591876e-02 8.0023565e-03 7.9250745e-03
-1.5229932e-02 -4.4575116e-03 7.3663043e-03
-1.1111373e-02 -3.6238284e-03 1.9087906e-02
-9.4141144e-03 -2.1958207e-04 -1.2380407e-02
2.1701880e-02 2.9857071e-02 -7.7181206e-03
-1.2029600e-02 -2.3309301e-02 1.4882706e-02
3.2539077e-03 -2.9690718e-02 -4.1375915e-03
-1.1722401e-02 -3.1106884e-02 1.7036010e-02
-1.5034710e-02 -3.7528206e-03 -9.2367350e-03
-7.7095881e-03 2.0973191e-02 -6.4492930e-03
-1.1867850e-02 -1.6978128e-02 -1.0307536e-02
-8.5494491e-03 -2.8622210e-02 -1.2133261e-02
7.3149939e-03 -6.0418606e-03 1.7670588e-03
1.3322530e-02 3.8430086e-02 3.7409436e-03
-4.7091780e-03 -1.5935395e-02 1.0625005e-02
2.8069994e-04 3.5128265e-02 -6.3676398e-03
-1.5469492e-02 -1.7412756e-02 -7.5155884e-03
-1.9468667e-02 -2.6124739e-02 1.4491428e-02
-1.1423939e-02 -3.7076826e-02 -4.1921223e-04
7.1807835e-03 -2.8874958e-02 -9.7775689e-03
-7.8238044e-03 -1.8323182e-02 -1.1835215e-02
-9.4580349e-03 -3.9619620e-02 7.8021114e-03
-6.2493188e-03 -3.9308599e-02 1.3655547e-02
-7.7449300e-04 -3.1400777e-02 3.0439516e-03
4.0074274e-03 -1.9784504e-02 -1.8593358e-03
3.2301272e-03 -1.0991206e-02 -1.2189675e-02
-1.2327358e-02 4.8048619e-03 4.6848698e-03
9.0094146e-05 3.2925202e-02 -7.9320154e-03
-1.6102589e-03 1.3458732e-02 2.5148868e-03
-1.6007973e-03 -3.5057734e-02 -1.0547138e-02
2.3064254e-03 -9.3002594e-03 5.8802473e-03
1.9649630e-02 2.3105687e-02 -5.6519176e-05
-1.9955536e-02 -3.0704749e-02 1.7229832e-02
-1.3132817e-02 4.7909669e-03 -9.4385372e-03
1.9641559e-02 1.6477765e-02 7.5838039e-03
-1.4303001e-02 5.2828220e-03 1.2393122e-02
-1.3627092e-02 -2.7134329e-02 1.6865286e-02
-1.8660173e-02 -1.6089758e-02 -4.3748638e-03
-9.8448344e-03 -7.0347591e-03 1.8750612e-02
1.2421675e-02 3.9425401e-02 7.5791783e-03
3.5812193e-03 2.7652687e-02 3.2374921e-03
7.3893979e-04 3.7943550e-02 -6.7781607e-03
-2.5588214e-03 -2.7101921e-02 5.6245085e-03
-9.9654030e-03 -3.4888090e-02 1.7400204e-02
1.7760969e-02 3.5411456e-02 -6.5254475e-03
-1.2564760e-02 7.6467267e-03 -2.2177521e-03
1.8829295e-02 3.4697200e-02 -8.5922670e-03
1.4421154e-02 3.1198068e-02 -1.4570043e-02
2.3344062e-02 3.7229755e-03 4.0557666e-03
2.3051235e-02 2.0698134e-02 2.5475416e-03
-3.4476759e-04 -3.5108652e-02 2.4027727e-03
6.9842748e-03 1.9574126e-02 1.2105279e-03
-1.2923697e-02 -1.9880128e-02 -9.4465847e-03
4.1019957e-03 4.1997460e-02 -6.9297601e-03
-1.5340699e-02 -1.6082960e-03 -8.2298381e-03
4.4586642e-03 4.0850046e-02 1.1490319e-03
-2.9373317e-03 -3.7956277e-02 -7.2794085e-03
1.4549843e-02 2.8605561e-02 -1.4564207e-02
2.5120364e-03 -2.0481088e-02 2.9491788e-04
-1.2525104e-02 -1.0446738e-02 -1.0421217e-02
-1.8816076e-02 -3.8129709e-02 1.1541726e-02
2.0699610e-02 2.8659676e-02 -4.0787154e-04
7.9877068e-03 3.1320691e-02 5.1088744e-03
9.6146425e-03 3.9807966e-02 4.1186553e-03
2.0542259e-02 2.9366649e-02 6.3994425e-03
-1.6802410e-02 9.7078495e-04 -3.9022771e-03
4.9474528e-03 1.2496943e-02 2.5148793e-03
2.1816162e-02 1.8215975e-02 7.0542449e-03
1.0088654e-02 1.6858097e-02 -1.4252402e-02
1.5420956e-02 4.0376101e-02 -1.1365330e-02
-2.7588288e-03 -1.9496423e-02 -1.2855168e-02
-1.4908051e-02 -6.5085977e-03 -9.2766036e-03
2.2479661e-02 3.4300556e-02 7.5291171e-03
-8.9151261e-03 -3.8109030e-02 2.4041261e-03
-6.7823880e-03 1.2972555e-02 5.9744381e-03
6.3404701e-04 1.4112916e-02 -1.4890828e-02
1.5391863e-02 1.0236332e-02 -1.0838083e-02
3.6304626e-03 2.1380339e-02 -1.5141692e-02
-1.1928478e-02 -8.5359551e-03 1.9024093e-02
2.6079365e-02 9.6506963e-03 5.0801079e-03
1.0324325e-02 -3.4531709e-03 -6.0904532e-03
8.6738717e-03 4.2294038e-03 -1.2626635e-02
1.9339594e-03 -9.0957887e-04 1.0061635e-02
2.5026438e-03 1.6639293e-02 -4.8094376e-04
-1.6780435e-02 -3.2461263e-02 -9.4128549e-03
3.0951812e-03 -1.8395826e-02 3.5466002e-04
1.4251159e-02 8.3398706e-03 -3.7819137e-03
6.7425395e-03 -1.4264509e-02 -6.4572379e-03
-1.3761624e-02 1.0723904e-02 -4.2911721e-03
-1.5990088e-02 -2.7467013e-02 -8.5201674e-03
1.9730869e-02 2.7666438e-02 -2.7720927e-03
2.6442198e-02 1.2044064e-02 6.0543416e-03
-1.4568166e-02 -1.0465276e-02 1.8351942e-02
-7.5033763e-03 -3.0924310e-02 1.2667832e-02
1.9133908e-02 3.8536403e-02 6.3220344e-03
-6.1676303e-03 2.3801857e-03 -1.3187498e-02
1.1222608e-02 2.2890191e-02 5.7008617e-03
2.0296386e-02 3.0237649e-02 -3.9373576e-03
6.9898387e-04 3.0965155e-02 -1.0815086e-02
-2.4671956e-02 -3.5002948e-02 5.4808810e-03
1.5434997e-03 -1.7409383e-02 -1.2987143e-02
9.9606012e-03 2.0502945e-02 -1.4568994e-02
-2.7353439e-03 -5.4910847e-03 -1.3115023e-02
9.2505883e-03 -5.4412549e-03 -2.9993896e-03
1.3771031e-02 1.5094659e-02 7.0917701e-03
2.1993172e-02 2.8119101e-02 4.8456990e-03
2.8329034e-03 -2.2346838e-02 -1.1472528e-03
-1.6169451e-02 -9.9265400e-03 1.2890420e-02
-2.2625764e-02 -2.9644977e-02 -1.3118081e-03
9.0202080e-03 -2.4006489e-03 2.7635702e-03
-2.3871152e-03 -2.4795619e-02 5.0567127e-03
8.7147455e-03 4.2300272e-02 -1.0527131e-02
7.9624175e-03 -2.7001596e-02 -1.1668401e-02
-1.2073231e-02 -1.6451459e-03 -1.1313975e-02
2.0532550e-02 2.2607063e-02 -8.5389476e-03
1.4835997e-02 1.7282542e-02 -1.2633776e-02
-1.1268776e-02 -3.6735815e-02 -3.8888036e-03
-1.6817504e-02 -3.6177630e-02 1.6828624e-02
8.7967376e-03 4.0846682e-02 -6.6015122e-03
1.7730728e-02 1.7429779e-02 -6.9646804e-03
-3.8058664e-03 1.0834930e-02 9.5096737e-03
3.4409595e-03 3.7962839e-02 -1.1099729e-02
-9.6911526e-04 -4.0260687e-02 4.0409385e-03
-1.7035626e-03 -3.9432967e-02 -3.2891721e-03
2.0857911e-02 2.1029831e-03 4.9551380e-03
7.3445294e-03 -2.1138828e-02 -1.0545891e-02
1.6455053e-02 3.8055874e-02 -1.1611685e-02
-1.4259246e-02 -3.5269252e-02 1.9184217e-02
-2.2695371e-02 -3.7302192e-02 1.4317436e-02
1.2580008e-03 -2.8594168e-02 -6.6342958e-04
3.0076580e-03 -3.8104563e-03 7.8865969e-03
2.9020642e-03 -1.5611595e-02 -1.2348181e-02
2.0519079e-02 -3.6960603e-04 6.4851186e-03
-2.4240437e-02 -3.0010782e-02 2.5478095e-03
-1.4558032e-02 9.8756696e-03 -7.0264841e-03
1.1322130e-02 1.1738720e-02 7.1861047e-03
6.4197898e-03 -1.9735672e-02 -7.3073643e-03
-1.5962816e-02 -5.1132831e-03 4.6120746e-03
1.6521936e-02 1.5939475e-02 -5.6682096e-03
-1.6448184e-02 -1.2118166e-02 1.3531508e-02
-3.9669934e-04 -8.2194806e-03 9.7609400e-03
1.9841832e-02 6.2490590e-03 1.2261851e-02
-1.6732396e-02 -7.0703438e-03 -7.2297252e-03
1.5730923e-02 3.2578377e-02 7.1502827e-03
-2.1523947e-03 -1.2788153e-02 1.3080545e-02
1.6904051e-03 1.2794123e-02 3.1608464e-03
-6.1315706e-03 -8.5798903e-04 -1.3074457e-02
-1.2137854e-02 -1.4447542e-02 -1.0313635e-02
7.5610764e-03 2.2994474e-03 8.4100847e-03
-1.2723851e-02 2.2917133e-03 -1.0656157e-02
1.4576689e-02 3.3597607e-02 -1.4318639e-02
-1.1796372e-02 1.1250178e-02 7.0719882e-03
-6.7101398e-03 -3.9479737e-02 3.4844909e-03
7.0205553e-03 2.0378734e-02 -1.5050984e-02
-1.9924544e-02 -1.2151179e-02 -2.7467433e-04
-1.8392955e-02 -3.9239232e-02 4.7751494e-03
1.3959569e-02 3.0564684e-03 1.7296725e-03
-7.0677468e-03 -5.9869698e-03 -1.2653910e-02
6.7837529e-03 3.0103143e-02 -1.3931703e-02
7.2561310e-04 4.1136131e-02 -5.1349630e-03
3.1769183e-04 3.5631067e-03 -1.4060143e-02
7.4033110e-03 -8.6385109e-03 -9.3496739e-03
2.4030879e-02 3.5935120e-02 2.3748302e-03
1.8044792e-02 2.9243568e-02 6.0531074e-03
-1.1439187e-02 7.2782024e-03 4.2436319e-03
1.2372378e-02 3.3169902e-02 -1.4626777e-02
-1.7034188e-03 -1.5818246e-02 5.7946848e-03
-2.0506487e-02 -2.7862003e-02 -3.1507188e-03
-1.3971585e-02 -3.6690436e-02 -8.9953940e-03
-8.7473588e-03 6.5472560e-03 -1.2553685e-02
-1.8508932e-03 1.2185918e-02 5.9042591e-03
-6.5794495e-03 4.6954472e-03 1.6220505e-02
8.6056086e-03 2.4952798e-02 4.2829603e-03
7.5162487e-04 3.9605835e-02 -1.1044637e-03
-1.7308860e-02 -3.8749714e-02 7.2599524e-03
2.1246625e-02 2.2371364e-02 1.7493708e-03

'02C_SBU_NAl13_Alouatta_calc_geocleaned

8.3391592e-03 4.0388193e-02 4.4109150e-04
-1.8486931e-02 -3.9241243e-02 3.1511908e-03
-9.7392717e-03 2.8633280e-03 1.7402348e-02
5.9690565e-03 5.8748230e-03 -1.4260463e-02
1.8848966e-02 5.1842223e-03 1.2626350e-02
-1.9505264e-02 -1.0656055e-02 -2.7392485e-03
1.9560040e-02 2.7856920e-02 -1.2525858e-02
4.0404375e-03 1.8313035e-02 -3.7040039e-04
1.4702299e-03 -3.3070099e-02 -1.1993038e-02
5.6799383e-03 2.6468323e-03 7.0176431e-03
-8.9626864e-03 -2.4140961e-02 1.1995608e-02
-1.4001943e-02 3.6469734e-03 -7.0775999e-03
6.7647034e-03 4.0510332e-02 -1.4113210e-02
1.5787677e-02 2.5766230e-02 5.3332405e-03
3.8088970e-03 -8.7519789e-03 -1.2585144e-02
-3.8819950e-03 -3.7646410e-02 1.0442306e-02
1.7172741e-02 1.3040198e-02 -7.7698026e-03
-3.1689740e-03 -1.7278131e-02 6.7865541e-03
-1.6759003e-02 -2.0962017e-02 -6.4026124e-03
-1.8062400e-02 -2.1479937e-02 1.2900300e-02
2.4424620e-03 5.2732122e-03 1.2430996e-02
-6.8013657e-03 2.2976630e-02 -8.7741509e-03
1.9103043e-02 6.5067289e-03 3.1300953e-03
-2.0497676e-04 -3.8675078e-02 -4.1784183e-03
-2.3374009e-02 -3.1180524e-02 9.1246336e-03
1.4352093e-02 2.0711456e-02 -1.3541964e-02
-1.0206525e-02 1.2817283e-02 4.6431203e-03
-5.6083904e-03 -4.5489345e-03 1.7554443e-02
1.5603786e-02 3.9174572e-02 -1.3106133e-02
-2.8989605e-03 -2.1930080e-02 -1.3219808e-02
-2.2909632e-03 1.5941937e-03 -1.3871988e-02
6.9848133e-03 3.4806378e-02 6.6340872e-03
1.3365183e-02 3.2855910e-03 -5.6188448e-03
9.9722766e-03 1.2485606e-02 5.3679088e-03
1.4527362e-02 3.8081862e-02 1.5256926e-03
-5.8683821e-04 -1.6947523e-02 4.2160924e-03
-1.3956578e-02 -3.0625398e-02 1.8301164e-02
-1.8953816e-02 -1.7104055e-02 -4.0152011e-03
-1.9092356e-02 -5.4239738e-03 -1.5224766e-03
-1.2818243e-02 -3.4753684e-02 -1.0850951e-02
-1.2821062e-02 1.4231810e-02 -8.7009022e-03
1.3991215e-02 4.6672944e-03 1.2155449e-02
7.2765446e-03 -2.8340197e-02 -8.6282393e-03
5.0638586e-03 4.1629520e-02 -1.5232333e-03
-2.3742645e-02 -3.1348989e-02 1.1959867e-03
9.6230972e-03 3.3301624e-02 -1.4418340e-02
2.2318957e-02 3.8189656e-02 7.1750779e-03
1.6788495e-02 1.6234230e-02 7.3082311e-03
2.1042802e-02 2.6494331e-02 -8.8570318e-03
5.7782713e-03 -1.4845371e-02 -3.1470441e-03
-1.5744503e-02 -4.4072821e-03 3.6541264e-03
-9.5238166e-03 -1.1900905e-02 -1.2071977e-02
-2.3320712e-03 -2.9577070e-02 5.8531569e-03
-2.8377739e-03 2.9095927e-02 -3.8758708e-03
-1.6262891e-02 -3.7876541e-02 1.0559037e-02
-1.3013524e-02 -4.3907577e-03 1.8852632e-02
-4.2665635e-03 1.5824567e-02 -1.3691473e-02
6.3103851e-03 -1.8349586e-02 -1.1835335e-02
1.6466614e-02 1.7364331e-02 -4.4202169e-03
-1.1536211e-02 -2.0606687e-02 1.4790771e-02
-7.7491407e-03 7.2003337e-03 1.4763307e-02
1.2532654e-02 1.9503690e-02 -1.3992415e-02
6.9308309e-03 -7.2999305e-03 1.1017619e-03
-3.9642479e-03 1.3223222e-02 4.7920676e-03
1.3043483e-02 7.1357569e-03 1.0895988e-02
-1.1597803e-02 -3.2344887e-02 -1.1733958e-02
2.7364974e-03 3.8056870e-04 -1.4020552e-02
-1.6072316e-02 -9.0987030e-06 -4.2623686e-03
1.3345472e-02 2.6547270e-03 1.1166038e-02
-1.9925013e-02 -3.7363942e-02 -2.6150856e-03
-4.8039222e-03 2.4443148e-02 -1.0451218e-02
1.3891595e-02 9.9445244e-03 -1.1637470e-02
-7.0087036e-03 1.0169473e-02 1.1474553e-02
2.5784962e-02 1.2813237e-02 3.3417836e-03
9.3893684e-03 4.0307412e-02 -4.3387795e-03
-1.9046574e-02 -9.0394805e-03 5.9939640e-05
3.9441314e-03 1.8382185e-02 -1.5474469e-02
-1.1501523e-02 -2.2621729e-02 -1.0728786e-02
4.5566059e-03 1.5068015e-02 7.5809407e-04
1.2427290e-02 3.8424375e-03 -1.0196648e-02
9.3533925e-04 -3.8632703e-02 -5.7135287e-05
-9.1857879e-03 1.9941573e-02 -9.0739476e-03
-1.2859486e-02 3.7453573e-03 2.1712479e-03
1.2836099e-02 1.5302479e-04 4.8247371e-03
1.7735337e-02 3.4375996e-02 -1.1905133e-02
-1.9666335e-02 -2.4145684e-02 1.1887910e-02
-8.4662334e-03 -3.6795021e-02 -5.7961900e-04
1.1677592e-02 3.9170442e-02 -4.7101263e-03
1.2092325e-02 2.4853101e-02 5.4042891e-03
2.1306429e-03 2.7176736e-02 2.7957603e-03
5.1418431e-03 2.2888146e-02 8.5102494e-04
1.2086788e-02 2.1969551e-02 -1.4387159e-02
1.9794944e-02 3.5168893e-03 4.2989917e-03
-2.2888911e-02 -3.1693984e-02 1.1406997e-02
-4.8977046e-03 -2.4229772e-02 7.3001712e-03
-1.7729370e-02 -3.8679838e-02 8.0203555e-03
1.2680468e-03 -1.4372732e-02 -1.2988389e-02
5.7368989e-03 -3.0348072e-02 -6.7717483e-03
7.7120076e-03 -6.8073103e-05 -1.2141536e-02
-1.0576699e-02 -1.5151480e-02 1.6938755e-02
5.4641384e-03 -8.9564030e-03 2.4214034e-03
-5.8009682e-03 8.6582069e-03 -1.3574179e-02
-1.3391495e-03 -6.8932712e-03 1.5167030e-02
2.3063022e-02 3.2025750e-02 2.0896587e-03
-1.2277321e-02 6.4404915e-03 6.3288146e-03
1.4214894e-02 3.7690743e-02 9.7956487e-03
1.2891063e-02 3.6552550e-02 -1.4881859e-02
-1.9241643e-02 -3.3699905e-02 1.7679248e-02
2.4119280e-02 3.4217013e-02 4.7550418e-03
-1.0129047e-02 -1.0345503e-02 1.8082812e-02
-6.3495402e-03 -9.2015429e-03 -1.2896350e-02
1.7520197e-02 1.2347911e-02 8.8922717e-03
-4.7209658e-03 2.0168624e-02 -2.2319991e-03
-5.1671938e-03 -1.9891077e-02 -1.2924143e-02
5.3804049e-03 -3.1587241e-02 -9.2617554e-03
-1.2010834e-02 -3.4566904e-02 1.8978383e-02
-4.0728303e-03 -2.5139348e-02 -1.3239461e-02
-1.1825392e-02 1.4800254e-02 -4.9125777e-03
-2.1474837e-02 -2.5895228e-02 -1.0987850e-03
-9.9220469e-03 -2.5891990e-03 1.8546408e-02
1.3892198e-02 1.2460977e-02 -1.1978684e-02
1.5272195e-02 7.4337931e-04 5.2940203e-03
-4.6942416e-03 2.6384781e-03 -1.3644958e-02
5.2126353e-03 -2.2679473e-02 -5.3530777e-03
8.1830779e-04 -2.8065348e-02 5.4278510e-04
-1.4480589e-02 -3.7208680e-02 -3.2013673e-03
-1.5582519e-02 -7.1141924e-03 1.2248575e-02
1.5194848e-02 2.3247891e-03 1.2828796e-02
1.3439835e-04 5.4213864e-03 1.3502129e-02
-1.2099787e-03 3.3913556e-02 -3.4153720e-03
2.2026705e-02 6.4645842e-03 3.5438821e-03
-1.6841544e-02 -6.2798878e-03 -7.0820011e-03
-1.9605994e-02 -2.2340581e-02 1.0537576e-02
-1.6288236e-02 -1.0634418e-02 1.1541338e-02
-8.8358654e-03 -3.0719501e-02 1.3983288e-02
6.7586807e-03 3.7511752e-02 8.1838478e-03
-2.0421720e-02 -2.3300500e-02 -2.2655305e-06
-7.5954534e-04 -1.3487606e-02 5.6810983e-03
-2.2003100e-02 -3.6330090e-02 -1.5050867e-03
-1.2129572e-02 -3.8298941e-02 1.3579466e-02
-1.9006769e-02 -3.0997043e-02 -7.1351252e-03
1.7151097e-02 3.3682978e-02 7.5315791e-03
5.9568946e-03 3.7536171e-02 -1.3567830e-02
2.1517613e-02 3.0171721e-02 7.4158819e-04
1.2500158e-02 2.6924646e-03 -9.5446201e-04
-8.0183504e-03 -1.3933059e-02 -1.2449725e-02
-1.3257953e-02 5.1914559e-03 -1.4563126e-03
-9.3717917e-03 -3.1097981e-02 -1.2586885e-02
6.8711717e-03 4.0892661e-02 2.5854546e-03
1.7883901e-02 2.5495150e-02 -1.3195886e-02
-9.9663574e-03 1.1772804e-02 2.0471279e-03
7.4543863e-03 3.3309347e-02 -1.4042425e-02
-5.3526683e-03 1.7649530e-02 -2.3663884e-03
1.2585362e-02 3.8220692e-02 -2.9572804e-03
4.8606705e-04 -3.6786315e-02 -7.2516615e-03
1.8021791e-02 2.2013469e-02 -5.8376667e-03
7.8987701e-03 -2.5317665e-02 -8.6863853e-03
-1.9412603e-02 -8.0563602e-03 -1.9739678e-03
-2.7760474e-03 2.8990974e-02 -6.4343596e-03
1.4318894e-03 -3.8936484e-03 1.0156141e-02
6.8136048e-03 1.2813218e-02 -1.4815617e-02
-6.5435588e-03 -3.3546981e-02 1.2977242e-02
-6.1364891e-03 -1.2745941e-02 1.6341035e-02
7.9704573e-03 -8.3612418e-03 -8.7044157e-03
2.2167027e-03 -2.6647898e-02 -1.6012977e-03
-2.0480252e-02 -3.9348337e-02 9.2877549e-03
2.4137378e-02 1.8431415e-02 5.9577406e-03
-5.7420246e-03 -2.2111070e-02 -1.2951009e-02
1.2550690e-02 1.4343263e-02 6.8757109e-03
1.7091042e-02 1.3920392e-02 -6.0126972e-05
-1.5395787e-02 -1.6982977e-02 1.5328138e-02
-2.8578487e-03 -3.4944793e-02 7.9147054e-03
2.5335543e-02 1.1314337e-02 9.1703902e-03
5.3716713e-03 -1.9969930e-02 -4.5114718e-03
-2.0910621e-02 -3.8828034e-02 1.4272132e-03
3.6136486e-03 4.1341782e-02 1.1757713e-03
6.8322813e-03 1.4656044e-02 1.2821618e-03
-1.4625147e-03 -1.7611347e-03 1.6013066e-02
1.8796156e-02 -1.0679327e-03 9.0239358e-03
-4.5931311e-03 -1.8179659e-02 8.3449170e-03
1.3938664e-02 3.9180191e-02 5.2612368e-03
1.4952555e-02 1.4703160e-02 -1.1904038e-02
2.1182678e-02 2.1124666e-02 6.4608380e-03
-1.0884335e-02 -8.9493268e-03 -1.1687684e-02
-1.9375358e-02 -2.0346471e-02 -3.6961338e-03
8.2465083e-03 5.8215425e-03 8.9571000e-03
3.5400494e-03 2.7171221e-02 -1.4093031e-02
1.6813444e-02 2.1500781e-02 -1.2451288e-02
-9.7332612e-03 -2.7738642e-02 1.3382872e-02
-1.3730649e-02 1.1447032e-02 -8.7599641e-03
-1.4245036e-02 -8.3766649e-03 -9.8127461e-03
-5.5210217e-04 -2.5017340e-02 2.8534217e-03
-1.7616783e-02 -1.3551837e-02 7.2608812e-03
1.4257708e-02 9.0425811e-03 1.0510858e-02
-8.9569944e-03 1.6458905e-02 -3.1738203e-03
-5.1977774e-03 8.0097732e-03 1.3446907e-02
1.6986486e-02 1.9460041e-02 -3.6370890e-03
8.2922473e-03 -6.1985788e-03 -9.2168116e-03
1.1076613e-02 -1.5876958e-03 -4.3683533e-03
-8.2244499e-03 6.4935080e-04 1.7856148e-02
-1.4825547e-02 -1.0910645e-03 1.5186529e-02
1.1020067e-02 -3.9492041e-04 -1.8534610e-03
-1.3098749e-02 2.5157712e-03 6.5031540e-03
-1.8938876e-03 3.1336482e-02 -5.9034679e-03
-7.3268791e-03 2.0690040e-02 -1.0835124e-02
1.7001124e-02 1.1547966e-02 -9.8393423e-03
2.0961529e-02 2.8467505e-02 -7.6518637e-03
8.3261763e-03 1.3876192e-02 2.9716985e-03
3.3339106e-03 4.0384690e-02 -1.1767785e-02
1.7510560e-02 1.6832632e-02 -2.6229435e-04
2.3996937e-02 1.5118249e-02 2.6088011e-03
-1.2774321e-03 1.5430553e-02 -1.4695969e-02
7.2608815e-04 3.0380743e-02 2.6923399e-03
-2.2420451e-02 -3.1952036e-02 1.3512979e-02
2.0935762e-03 1.5811528e-02 -1.5374212e-02
1.1546289e-02 4.1473651e-02 -1.5631261e-02
-1.4439176e-02 1.9801800e-03 1.6050414e-02
1.4925033e-02 1.3085285e-02 -2.8669244e-03
1.2984742e-02 2.0237445e-03 -8.4405002e-03
1.4806554e-02 3.7400863e-02 -1.4232216e-02
1.1456262e-02 3.2214486e-02 6.4043584e-03
-1.4374946e-02 7.7718534e-04 -7.0962765e-03
-8.0136006e-04 2.7434528e-02 1.8573280e-03
2.0636146e-02 2.7146720e-02 5.8981211e-03
3.4937341e-04 1.2528979e-02 4.9771702e-03
-1.3681121e-02 -3.8083184e-02 9.3810700e-03
2.8037085e-03 4.1897535e-02 -2.3414313e-03
-2.2943796e-02 -3.8312786e-02 7.3483612e-03
-1.5393066e-02 -3.8184365e-02 -6.3648775e-04
-1.6717133e-02 -4.4873620e-03 1.4030551e-03
4.4408856e-03 -2.7893628e-03 -1.3245666e-02
-7.4526096e-03 1.1151872e-02 -1.3027942e-02
-8.6730246e-03 4.0952916e-03 -1.2914192e-02
-1.7246829e-02 -3.1135533e-02 -9.0566328e-03
-1.9893887e-02 -2.2707171e-02 2.3402334e-03
-1.4667388e-02 -1.0769018e-02 1.7773226e-02
2.0370565e-02 3.2279702e-02 -4.3987825e-03
-1.8329962e-02 -1.3334504e-02 4.4733806e-03
7.8896780e-03 -2.0489566e-03 6.5032952e-03
-4.5091635e-03 -3.9824366e-02 2.0350176e-03
-1.1032744e-02 -3.6772085e-02 -6.9877139e-03
1.4920878e-03 9.6791959e-03 9.4903266e-03
-3.8469894e-03 -3.1550425e-02 -1.3125325e-02
-1.3714801e-02 8.0295315e-03 1.1695088e-02
-2.9934688e-03 -4.0998260e-02 8.8774696e-03
-9.8633869e-03 -3.3199612e-02 1.6319532e-02
2.2538740e-02 3.5780321e-02 7.4849377e-03
1.9908734e-02 2.4716679e-02 -1.1152470e-02
4.4746478e-03 -3.1688423e-02 -1.1756876e-02
1.0163500e-02 2.6945016e-02 5.0157615e-03
-1.3922835e-02 -3.2725998e-02 -1.1046336e-02
-2.1360006e-02 -3.1453505e-02 1.5319274e-02
2.4128373e-02 2.9234192e-03 9.4779866e-03
-7.0754583e-03 -2.5257451e-03 -1.3155292e-02
-1.7243068e-02 -1.8087048e-02 -6.2162208e-03
7.9070593e-03 4.2664584e-02 -9.5279639e-03
-8.3076169e-03 -1.1885736e-02 1.7374203e-02
1.9583883e-02 1.2220346e-02 1.4587308e-03
7.4959593e-03 9.5908990e-03 -1.4460179e-02
1.4069264e-02 4.1235848e-03 -8.3705635e-03
1.2491114e-02 1.8323214e-02 5.8251997e-03
7.9185612e-03 -2.3752255e-02 -1.4214086e-02
3.6894851e-03 -3.4021035e-02 -5.6939160e-03
-5.4630679e-05 -8.2534159e-03 8.3067558e-03
9.0583954e-04 -1.0211251e-02 5.9608232e-03
-8.4136545e-03 1.3114447e-02 6.6977452e-03
3.0396310e-03 2.4284201e-02 -1.4882492e-02
-1.8163941e-02 -1.8982268e-02 1.1176880e-02
-6.9310106e-03 -1.7499453e-02 1.2181613e-02
2.0744192e-02 3.3805355e-02 -6.6146780e-03
-3.3230258e-04 2.3131379e-02 2.5577046e-04
-3.6333960e-03 -1.4267776e-02 1.1269466e-02
8.4493276e-04 -2.5410774e-02 -1.5442483e-02
7.6615281e-03 -8.4878477e-03 -3.1462712e-03
-1.9439978e-02 -1.7970333e-02 1.7599711e-03
-1.3628600e-02 -2.6227564e-02 -1.0009157e-02
4.0825600e-03 3.2737004e-02 4.6518814e-03
-1.3027167e-02 4.9134667e-03 8.4486173e-03
-1.1356929e-02 6.3186967e-03 -1.1900512e-02
2.7888005e-03 -1.9888375e-03 8.3365006e-03
1.5099133e-02 7.2614322e-03 1.1689914e-02
1.1654414e-02 8.8803272e-04 4.9041219e-04
-8.1036983e-03 4.1998459e-03 1.6639975e-02
-2.6588083e-03 -1.4357411e-02 -1.3158893e-02
-6.9839227e-04 2.1728209e-02 -1.4145355e-02
-2.1365909e-03 3.2186490e-02 -9.9518142e-04
6.9798417e-03 2.1296041e-02 1.2544005e-03
1.3532202e-03 -1.6055861e-02 3.4004526e-03
1.1824926e-02 4.2911633e-02 -1.2623243e-02
1.9626186e-02 1.1780974e-02 9.3643765e-03
3.6762986e-03 7.6455416e-03 -1.4679643e-02
-1.4070063e-02 6.6664460e-03 -7.6633724e-03
-1.0441668e-02 -2.0313190e-02 -1.1212820e-02
8.9211584e-03 -2.3060708e-02 -1.1089999e-02
-1.5459251e-02 -1.4964116e-02 -7.7478255e-03
1.5846924e-02 2.8501133e-03 3.5511610e-03
-1.6127542e-02 -3.6633517e-02 -5.2047676e-03
6.8994922e-03 -1.7115321e-02 -9.1961799e-03
1.8417575e-02 3.7916046e-02 1.3682818e-03
-9.6740742e-03 -3.9445534e-02 9.0277941e-03
-1.0314890e-03 -3.7468128e-02 5.2145136e-03
1.4420114e-02 4.1651145e-02 -1.1678791e-02
-1.7697177e-02 -1.6009506e-02 9.7502075e-03
1.1427653e-02 3.9825186e-02 4.9391423e-03
-1.8279509e-02 -3.7066917e-03 2.5288117e-05
1.3795574e-03 -1.1826004e-02 -1.2973158e-02
-1.3543321e-02 3.0886122e-03 -1.2840007e-04
3.4261090e-03 2.1602812e-02 1.2336454e-04
-6.6449942e-03 -6.8634366e-03 1.7653831e-02
4.3136360e-03 -2.8929766e-02 -5.2936869e-03
1.1143141e-02 1.4593364e-03 -1.0105076e-02
1.8856542e-03 3.0517983e-02 -1.2446503e-02
8.0230844e-03 -3.1089124e-03 3.9864050e-03
-2.0868357e-02 -2.5753594e-02 1.0683117e-02
8.9997547e-03 1.4662155e-02 -1.4485261e-02
-4.9680604e-03 -3.7671606e-02 -6.6926120e-03
-4.1170605e-03 -1.1381266e-02 1.5470564e-02
2.1665237e-02 5.9779834e-03 1.2204969e-02
-8.9330086e-03 -3.6748641e-02 1.6450662e-02
2.0402238e-03 -3.6545233e-02 -2.7070034e-03
-1.0314492e-02 -3.6279537e-02 -2.0450189e-03
-9.7731747e-03 -1.9828502e-02 1.3459211e-02
2.8820546e-03 -6.4926541e-03 6.3535525e-03
-1.6849037e-02 1.7840798e-03 -1.5060247e-03
2.4113245e-02 9.3264090e-03 3.0349728e-03
-7.2340547e-04 -2.9370906e-02 3.1197593e-03
-1.7983807e-02 -3.7559421e-02 1.2399043e-02
-7.0581436e-04 -1.5519202e-02 -1.3208926e-02
8.2619267e-03 1.6975366e-02 -1.4914695e-02
-8.8599509e-03 -7.8132490e-03 -1.2528017e-02
-3.3286096e-03 -8.8928351e-03 -1.3266670e-02
-2.4158901e-02 -3.4048281e-02 2.5623374e-03
-1.2717189e-02 -2.6085989e-02 1.5795273e-02
-5.0911065e-03 -2.1395790e-02 7.8981622e-03
4.7187687e-04 -3.3017114e-03 1.4708006e-02
-1.3784559e-02 3.4058968e-05 7.8656051e-03
2.3026339e-02 3.1618175e-02 4.6062886e-03
1.5522216e-02 3.9352861e-02 7.6431072e-03
1.8426666e-02 3.5108031e-02 -2.7371997e-03
9.2310929e-05 3.8826813e-02 -5.0678931e-03
3.4101673e-03 9.6816249e-03 8.3200438e-03
2.5782899e-02 7.8119831e-03 1.0477690e-02
2.0366394e-02 2.9529705e-02 -5.7306150e-03
1.7513887e-02 3.7937739e-02 9.3784617e-03
1.2429798e-03 -2.2642535e-02 -1.5195436e-02
2.1421924e-02 3.2432711e-02 2.2684219e-05
2.4800753e-02 4.5861687e-03 5.4328948e-03
1.4616950e-02 1.9539977e-04 1.1781314e-02
-2.4111395e-03 -1.2975446e-02 9.6764838e-03
-2.1666700e-02 -2.4714610e-02 1.3038595e-03
3.2279072e-03 -3.0284851e-02 -1.3508419e-02
4.4435349e-03 3.7714002e-02 6.6357243e-03
-1.3415367e-02 -2.1273438e-02 1.5973026e-02
-1.9294561e-02 -1.9226267e-02 4.3883028e-03
-1.7978550e-02 -1.1514614e-02 -5.2935357e-03
-1.6218538e-03 -3.4863290e-02 5.3522964e-03
-1.5051637e-02 -3.7478128e-02 1.3105813e-02
9.7256248e-03 4.0093732e-02 9.0020903e-03
-2.4445398e-02 -3.0839370e-02 5.3581530e-03
1.6426642e-02 1.0702392e-02 -7.6027339e-03
1.0797643e-02 3.7280223e-02 9.5788627e-03
-3.6817199e-03 9.8185339e-03 -1.4066045e-02
-7.1545765e-03 -3.6783327e-02 -5.4465077e-03
-5.6700424e-03 -3.5455721e-02 1.2280606e-02
-2.4227095e-03 2.4472213e-02 -1.2513217e-02
-1.7306973e-02 -3.4909599e-02 1.7510795e-02
1.8513966e-02 2.4330917e-02 -3.9198428e-03
-1.8569781e-02 -2.4941172e-02 -5.3229352e-03
-1.2645499e-02 -1.3670059e-02 1.7469624e-02
-1.5639152e-02 -6.7502117e-03 8.6231339e-03
2.2514898e-03 3.6482356e-02 -9.9598357e-03
-1.0629864e-02 2.0684386e-04 1.8213717e-02
-6.8866821e-03 -1.2008223e-02 -1.2740710e-02
1.6294359e-03 3.2652560e-02 -1.1175448e-02
9.2429243e-03 7.4504764e-03 -1.3550292e-02
1.8536737e-02 1.5448707e-02 -9.5292681e-03
1.5832723e-02 2.8236120e-02 5.5067257e-03
2.0388998e-02 3.3771483e-02 -2.1980422e-03
1.9628163e-02 9.1222458e-03 1.0750939e-02
4.2327938e-03 -1.9264411e-02 -1.3589625e-02
4.0744917e-03 2.8913239e-03 -1.4286653e-02
1.9461770e-03 -3.6416268e-02 -5.1512072e-03
1.6963490e-02 1.6317984e-02 -1.1407190e-02
1.6589433e-02 -1.2347876e-03 1.1117389e-02
6.1664524e-03 -1.2560594e-02 -2.7623772e-03
1.1263487e-02 2.4169346e-02 -1.4606970e-02
6.5103160e-04 3.7650036e-02 -5.1924015e-04
-8.2892105e-03 -1.4296171e-02 1.6712784e-02
-4.5355303e-03 -3.9728733e-02 1.1572252e-02
-5.9381551e-03 2.3233029e-02 -5.8202287e-03
-2.2806836e-02 -3.7999909e-02 4.0862611e-03
-3.1658857e-03 -3.2587353e-02 7.8386470e-03
-1.0756738e-02 1.7073971e-02 -5.5902675e-03
-3.8271083e-03 1.3999420e-02 2.2720687e-03
-1.4484758e-02 -2.9531705e-03 1.7098371e-02
-2.3056269e-02 -2.8048274e-02 2.5201790e-03
-1.3405363e-02 7.0536993e-03 9.4643842e-03
-1.3880823e-02 3.9477484e-03 1.1687713e-02
-5.3177126e-03 6.4112177e-03 -1.3782439e-02
-1.1246263e-02 3.6019185e-03 -1.1989937e-02
9.8597809e-03 -1.3513126e-03 1.9369994e-03
-3.9748761e-03 -3.7042907e-02 -8.8490294e-03
5.0587706e-03 4.2830044e-02 -8.6815115e-03
-1.1806723e-02 9.5614168e-03 -2.1390219e-03
2.0823195e-02 2.7314552e-02 5.7047322e-04
-4.7845455e-03 2.5648109e-02 -6.6338826e-03
-1.3001782e-03 -3.5222632e-03 -1.3629932e-02
2.1736161e-02 6.3161311e-04 9.1457652e-03
2.6950854e-02 9.3908636e-03 8.6904790e-03
2.1181903e-02 3.6972630e-02 4.1946466e-04
-7.4668921e-03 -4.1166251e-02 1.2366655e-02
-4.9178497e-03 -5.5366857e-03 -1.3203700e-02
2.1456654e-03 -3.2439873e-02 -2.3394909e-03
2.0589643e-02 9.5861004e-03 2.4455152e-03
-1.6340160e-02 -3.8702801e-02 4.4885260e-03
5.5363017e-03 -5.9380342e-03 4.4893054e-03
9.5707407e-03 1.6452117e-02 2.8628429e-03
-1.6541980e-02 -1.2997527e-02 -6.8951125e-03
-3.3854532e-03 2.6846879e-02 -3.0148539e-03
1.2027611e-02 1.3908971e-02 -1.3258203e-02
1.9321270e-02 2.5167519e-02 -6.4133895e-03
-8.2416672e-04 -1.9404392e-02 3.9301287e-03
-8.9314872e-03 -3.7724300e-02 1.7957748e-03
1.3413310e-02 3.9661841e-02 -1.5264313e-02
-6.1192875e-03 -1.0004888e-02 1.6874984e-02
1.0149484e-02 4.3019170e-02 -1.4371646e-02
-1.9051313e-02 -1.9629652e-02 8.7881552e-03
2.0609387e-03 1.4146706e-02 7.9034637e-04
1.6549056e-02 6.6206767e-03 1.7586306e-03
3.8985689e-03 -1.3917896e-02 -1.2346739e-02
-1.0135338e-02 -1.5262365e-02 -1.1526681e-02
-1.5682716e-02 -2.7024656e-02 -8.6251064e-03
1.7602415e-02 7.3872170e-03 1.1766492e-02
-3.5982340e-03 -2.2869171e-02 5.7528785e-03
-1.5743490e-02 -1.3474704e-02 1.5249884e-02
-1.9112380e-02 -3.3798814e-02 -7.3510490e-03
-1.9596499e-02 -2.1281910e-02 6.9188047e-03
1.7070679e-02 2.1888580e-02 5.9809101e-03
1.7245026e-02 9.2827436e-03 1.0636513e-02
-1.4062157e-02 -3.8210221e-02 4.4227699e-03
1.4518599e-03 -2.4984179e-02 -9.3424094e-05
4.6493840e-03 -1.6544267e-02 -1.5754163e-03
2.2153915e-02 2.9606494e-03 1.2086130e-02
-8.1936751e-04 1.1428907e-03 1.5602821e-02
-9.5968973e-03 -6.2273490e-03 1.8510541e-02
5.4073621e-03 -3.6858513e-04 -1.3320838e-02
1.7776863e-02 2.2155028e-02 -3.1819954e-03
2.5389023e-02 6.5217397e-03 4.6299994e-03
1.3657496e-02 1.7835317e-03 3.1678280e-03
2.1448780e-02 1.4449513e-02 1.9524098e-03
-1.8197587e-02 -6.5627493e-03 5.7763159e-04
6.8288548e-03 4.1630711e-02 -4.9287644e-03
-1.0737974e-02 1.2049559e-02 -1.2221694e-03
5.2238357e-03 -2.6452942e-02 -6.2063509e-03
-3.8669423e-03 -1.5428260e-02 8.6550884e-03
1.7108903e-02 1.3842143e-02 -1.0811229e-02
1.6135830e-02 -1.4395412e-03 8.5827776e-03
-1.8517202e-03 2.1719587e-02 -8.9896795e-04
1.0587128e-02 4.0282423e-02 6.9237476e-03
-2.3434739e-02 -3.7229816e-02 9.2022053e-03
5.2858473e-04 3.5089865e-02 -8.1386410e-03
1.7359878e-02 3.1968228e-02 -1.3052279e-02
-1.3877035e-02 9.7792142e-04 3.0486125e-03
1.9530365e-02 1.8544148e-02 6.9779242e-04
7.2687719e-03 4.0408682e-02 7.7162297e-03
7.4771028e-03 1.7026804e-02 1.1214943e-03
-1.0816572e-02 9.0503697e-03 -1.1968711e-02
1.5230205e-02 6.5045241e-03 -8.6899931e-03
-1.7775850e-02 -2.9389461e-03 -4.3795855e-03
1.9670045e-02 2.7290753e-02 -5.5013103e-03
1.4468160e-02 5.5454533e-03 6.6513781e-04
3.8698223e-04 -3.2151555e-02 1.1541047e-03
-3.9279908e-03 -2.9313825e-02 8.0915520e-03
1.9332981e-02 3.2628661e-02 -1.1233784e-02
-2.1340913e-02 -2.4483639e-02 7.6724221e-03
-1.4108038e-02 -1.0755209e-03 9.8752116e-03
2.0285000e-02 3.1276911e-02 -1.8460092e-03
-1.3684827e-02 1.6994065e-03 1.0074184e-02
7.9912154e-03 3.8232558e-02 -1.4752062e-02
-7.6248358e-04 3.4563317e-02 -5.4821583e-03
-8.3064644e-03 1.3661472e-02 -7.7357544e-04
3.9306686e-03 4.2140162e-02 -4.3735401e-03
-5.6814876e-03 -2.6497037e-02 9.5892694e-03
7.2005714e-03 -1.3421342e-02 -8.6265165e-03
3.9418180e-03 3.7598565e-02 -1.1807676e-02
1.5383088e-03 3.3235743e-02 3.6827699e-03
-1.3442246e-02 -1.9323620e-02 -9.3087340e-03
-3.2090760e-03 8.7028661e-03 1.2336326e-02
-2.7894712e-03 -2.9531521e-02 -1.4201405e-02
-1.6212270e-02 -9.4238253e-03 9.3576870e-03
5.4431014e-03 -1.7764916e-02 -3.8084383e-03
1.1479799e-02 2.2323136e-04 2.7878261e-03
3.8227832e-03 5.2468662e-03 -1.4546157e-02
3.4463366e-03 -2.5070142e-02 -3.2552511e-03
5.7936603e-03 8.2499196e-03 -1.4641626e-02
1.8109516e-02 2.0637692e-02 -9.6236973e-04
1.9979394e-02 1.9192517e-02 6.8471521e-03
-1.8664075e-02 -3.5942662e-02 -5.9196258e-03
9.1698079e-03 7.6523379e-03 8.0843828e-03
1.5572570e-02 1.1701162e-02 -6.6902859e-04
6.6262285e-03 -2.3038576e-02 -8.0079945e-03
-4.3918734e-03 3.9457517e-03 1.5972385e-02
1.3675259e-02 3.8920060e-02 -6.6406000e-03
-2.3225260e-02 -3.4092282e-02 1.2608190e-02
1.8940318e-02 3.2550882e-02 6.9876597e-03
-1.1961598e-02 6.2267567e-03 7.8089534e-04
2.4043476e-02 2.1144243e-02 3.4150596e-03
-1.4887486e-02 -3.9391112e-03 1.4283923e-02
-4.8419036e-03 2.5017118e-02 -4.1024987e-03
1.7110697e-02 1.8475784e-02 -1.7200385e-03
-1.4162375e-02 -2.8516228e-02 -1.0488589e-02
1.4293881e-02 2.3637741e-02 5.2258954e-03
-1.9380530e-02 -2.8798217e-02 1.5487448e-02
-1.0801451e-02 -2.5075677e-02 1.3385890e-02
-7.4757436e-03 1.6076177e-02 -1.2514605e-02
4.8462236e-03 1.0618760e-02 -1.4877968e-02
-8.1289370e-03 1.8859745e-02 -4.0091003e-03
2.1728259e-03 2.0274577e-03 1.1893121e-02
6.4935815e-03 -2.7002246e-02 -1.3898373e-02
-1.5213230e-02 2.8149649e-03 -4.8669075e-03
2.3105246e-02 3.4389679e-02 1.3795120e-03
-6.5437979e-03 -1.5739912e-02 -1.2678237e-02
1.9704777e-02 3.8896830e-02 4.2923778e-03
-1.5382876e-02 -1.3184437e-03 1.1684885e-03
-3.6066814e-04 -2.7309148e-02 2.5112775e-03
2.2689161e-02 1.1728998e-02 2.5604710e-03
-1.9576681e-02 -1.3394779e-02 -2.0246704e-03
1.8442270e-02 3.9134068e-02 6.8181942e-03
-1.0275369e-02 1.4383490e-02 -2.5585633e-03
1.8717792e-02 1.8368287e-02 -1.0607233e-02
-1.3346182e-02 -3.7993723e-02 2.2129392e-03
-1.0220074e-02 1.5490404e-02 -1.0674610e-02
-1.7098276e-02 -1.6970767e-02 1.2389828e-02
-4.2217125e-03 -3.5001923e-02 1.0335102e-02
1.6550483e-03 3.9148688e-02 2.9728938e-03
-1.9727271e-02 -1.5000184e-02 5.2919315e-04
-2.1464965e-02 -3.0674864e-02 -3.2209589e-03
-4.0478762e-04 -3.1385912e-02 -1.3517597e-02
5.8818168e-03 -1.1598436e-02 -4.8142110e-04
-1.4228167e-02 9.2142513e-03 -3.8454671e-03
-1.7526200e-02 -1.4775648e-02 -5.9567429e-03
-1.7592901e-02 -2.7253167e-02 -6.3802640e-03
1.6885306e-02 3.7136539e-02 -7.8893229e-04
-1.1712731e-02 -2.8466496e-02 1.5786925e-02
-2.6230162e-05 -8.2245667e-03 1.2997500e-02
-1.5515420e-02 -1.1289163e-02 -7.8607980e-03
-2.2673370e-02 -2.7014278e-02 6.0104763e-03
3.0111228e-04 2.8804244e-02 -1.2333127e-02
-6.5700091e-03 1.5273976e-02 -1.9962914e-03
1.0916697e-02 -6.2658499e-04 -9.0291714e-03
-2.3633558e-02 -2.8589097e-02 4.6638020e-03
2.3416507e-02 2.1211349e-02 5.7370732e-03
-5.8666919e-03 -4.0316099e-02 4.3437954e-03
-5.6690066e-03 -2.9180619e-02 -1.3530993e-02
-2.2370980e-02 -2.6785833e-02 6.8517082e-04
-1.3218473e-02 8.6101916e-03 -9.9588845e-03
-1.6634802e-02 -7.3365103e-03 2.6675058e-03
-2.0029295e-02 -3.0306681e-02 -5.1373065e-03
9.7292168e-03 8.9210392e-04 8.0713453e-03
8.3270265e-04 4.1688668e-02 -8.5321320e-03
-9.9459699e-03 8.2395768e-03 1.3999545e-02
-1.8652840e-03 6.7341421e-03 1.3534733e-02
6.9068967e-03 -9.2940020e-03 -6.5112455e-04
1.6763985e-02 2.9655201e-02 -1.3768685e-02
1.4298230e-02 3.7686376e-02 -4.7011505e-03
8.4744085e-03 -7.7167831e-03 -5.8673380e-03
6.3820235e-04 1.8857777e-02 -1.4858030e-02
8.8437765e-04 2.9431567e-03 1.4257793e-02
-9.4063201e-03 -3.8099053e-02 4.4038442e-03
2.8997878e-03 -1.4749728e-02 2.2965177e-03
9.8026790e-03 1.1056690e-02 -1.3756758e-02
1.0006730e-02 1.9056251e-02 3.3397596e-03
-3.8387688e-03 -2.7332631e-02 -1.3861503e-02
1.6950402e-02 3.8597175e-02 4.1791703e-03
-1.2017175e-02 -3.7150745e-02 1.7194986e-02
7.4063518e-03 2.7789209e-02 -1.4562530e-02
-7.4648272e-03 -3.7849053e-02 1.5123742e-02
1.0900773e-02 3.1015783e-02 -1.4564648e-02
2.9385453e-03 4.2544115e-02 -1.0022856e-02
6.0902039e-03 -1.7593493e-02 -5.9996056e-03
1.5899614e-02 3.3705935e-02 -1.3707281e-02
-1.3672954e-03 2.9688773e-02 -9.7042860e-03
2.4657182e-03 3.8407161e-02 5.0594246e-03
-7.8256922e-03 -2.9256954e-02 1.1984644e-02
-1.3609807e-02 5.1115942e-03 1.5127901e-02
-1.9550287e-03 -4.4296993e-03 1.6008704e-02
-4.2473233e-03 -3.6347767e-04 1.6953130e-02
1.0114989e-02 3.3275672e-03 9.4916161e-03
2.7011421e-03 1.2915361e-02 3.0263913e-03
-2.5320790e-03 1.0045635e-02 1.0694178e-02
8.9793478e-03 -1.5843869e-03 -1.0297404e-02
1.3604581e-02 6.5925431e-03 -1.0677576e-02
1.2099396e-02 6.4982257e-05 -7.0227266e-03
1.3760927e-02 7.5115937e-03 -2.7135064e-03
-1.6745139e-03 -3.9803240e-02 6.5696135e-03
-6.2953275e-03 -3.2041576e-02 -1.2694964e-02
-1.6720072e-02 -1.4238800e-02 1.1883048e-02
-4.4633321e-03 -1.4113492e-02 1.4316365e-02
-2.6551644e-03 1.6590107e-02 -1.1289323e-03
-1.0057590e-02 5.7556311e-03 1.6028833e-02
1.8047540e-02 2.6843117e-02 5.6212331e-03
-1.4479760e-02 -2.4670358e-03 7.6785436e-03
4.3471880e-03 3.4534434e-02 -1.2505507e-02
1.3904095e-02 4.0387206e-02 -8.9814160e-03
-1.5512537e-02 4.4204205e-03 -2.2196838e-03
-1.6527508e-02 -2.8881278e-02 1.7505487e-02
1.1965421e-02 1.1249092e-02 -1.2771233e-02
-2.3555830e-02 -3.6253708e-02 1.1354407e-02
2.9943939e-03 -3.4546575e-02 -3.2193960e-03
-1.0727699e-03 -2.3662225e-02 -1.3989837e-02
1.6331362e-02 1.9122356e-02 -1.2162095e-02
2.0452393e-02 3.4528976e-02 7.8592927e-03
-9.6883483e-03 1.1066866e-02 -1.2085244e-02
5.9690221e-03 -1.2995772e-02 -1.0990992e-02
9.4666691e-03 2.5591869e-02 -1.4800756e-02
4.8023801e-03 1.0941953e-02 5.8188717e-03
-6.4652448e-03 -1.9265682e-02 1.0886731e-02
5.6324116e-03 1.5761252e-02 -1.5297188e-02
8.2608614e-03 1.9198229e-02 1.8187685e-03
-1.4971235e-02 -4.8839372e-03 1.2045087e-02
-1.3360633e-03 2.9706778e-02 1.4509802e-03
6.9960898e-03 3.0606145e-02 -1.4171143e-02
1.6727335e-02 1.8720649e-02 6.6395849e-03
-6.5879491e-03 -4.1485423e-02 8.2835605e-03
1.6233834e-02 3.7308317e-02 -6.4630110e-03
-3.7320648e-03 -5.8571796e-03 1.6737879e-02
-1.1867720e-02 -6.7788241e-03 -1.1405473e-02
-1.4050207e-02 -2.1392683e-02 -8.6624184e-03
-2.6982666e-04 3.4858389e-02 2.4821063e-03
1.7619193e-02 1.8980312e-03 4.9041546e-03
-1.4766061e-02 6.4760855e-03 -2.8159181e-03
-1.2686351e-02 -3.6678661e-02 -9.1597831e-03
7.5722218e-03 2.6012321e-04 7.0907627e-03
1.6038778e-03 2.1629364e-02 -1.4994325e-02
-3.8232273e-03 -9.9942289e-04 -1.3553690e-02
2.1639352e-02 3.0734648e-02 6.2702743e-03
9.3294869e-03 1.5444149e-03 -1.1481920e-02
-1.0589425e-02 -1.2809110e-02 1.7568506e-02
[truncated: 7,910,821 more chars]
