# Supplementary material for: Primate tarsal bones from Egerkingen, Switzerland, attributable to the middle Eocene adapiform Caenopithecus lemuroides
Source: PeerJ. 2015 Jun 23;3:e1036. doi: 10.7717/peerj.1036 (PMC4485257; doi:10.7717/peerj.1036)
Supplement: Dataset S4 [file peerj-03-1036-s009.xlsx]

## Sheet: Sheet1
Specimen number	Higher taxon	Lower taxon	Genus	md1	md2		Specimen name in Morphologika file
MCZ 35621	Anthropoidea	Cercopithecoidea	Macaca	-0.0466647	-0.0155427		11A_Macaca-fascicularis-MCZ-35613_Calcaneus_geoclean___
MCZ 35656	Anthropoidea	Cercopithecoidea	Macaca	-0.07639	-0.0147674		11B_Macaca-fascicularis-MCZ-35656_Calcaneus_geoclean___
MCZ 35673	Anthropoidea	Cercopithecoidea	Macaca	-0.0331186	-0.0140523		11C_Macaca-fascicularis-MCZ-35673_Calcaneus_geoclean___
MCZ 37327	Anthropoidea	Cercopithecoidea	Nasalis	-0.0434628	-0.0257102		25A_MCZ_37327_Nasalis_larvatus_calcL_M_geoclean________
MCZ 41557	Anthropoidea	Cercopithecoidea	Nasalis	-0.0685163	-0.0334044		25B_MCZ_41557_Nasalis_larvatus_calcL_M_geoclean________
AMNH 106272	Anthropoidea	Cercopithecoidea	Nasalis	-0.0664483	-0.0377687		25C_Nasalis_larvatus_AMNH106272_Geocleaned_____________
AMNH 119601	Anthropoidea	Hominoidea	Hoolock	-0.124222	-0.0969395		20A_mesh_Hylobates_hooklock_AMNH119601_Geocleaned______
AMNH 146725	Anthropoidea	Hominoidea	Hylobates	-0.109888	-0.103149		20B_mesh_Hylobates_lar_AMNH146725_Geocleaned___________
AMNH 89354	Anthropoidea	Hominoidea	Pan	-0.142248	-0.0749816		27A_AMNH_89354_Pan_troglodytes_calcL_geomean___________
AMNH 51202	Anthropoidea	Hominoidea	Pan	-0.166929	-0.064863		27B_Pan_trog_51202_Gcalc_Geocleaned______
AMNH 51278	Anthropoidea	Hominoidea	Pan	-0.149004	-0.0591692		27C_Pan_51278_Calcaneus_R_Geocleaned_____
MCZ 37313	Anthropoidea	Hominoidea	Pongo	-0.151061	-0.027588		30A_MCZ_37313_Pongo_pygmaeus_calcR-smooth_geoclean_____
MCZ 37365	Anthropoidea	Hominoidea	Pongo	-0.094209	-0.0109763		30B_MCZ_37365_Pongo_pygmaeus_labels2_R_geoclean________
AMNH 28253	Anthropoidea	Hominoidea	Pongo	-0.128382	-0.0529266		30C_Pongo_pig_28253_Gcalc_Geocleaned_____
AMNH 106583	Anthropoidea	Hominoidea	Symphalangus	-0.0693105	-0.0649252		20C_mesh_Hylobates_syndactylus_AMNH106583_Geocleaned___
DPC 1003B	Anthropoidea	Parapithecidae	Apidium	-0.0159577	0.0234086		04A_mesh_Apidium-1003B-calc_Geocleaned___
DPC 810	Anthropoidea	Parapithecidae	Parapithecidae	-0.0407286	-0.0131453		04B_DPC_8810_calc_Geocleaned_____________
DPC 2381	Anthropoidea	Parapithecidae	Parapithecidae	-0.0338969	-0.0096667		04C_DPC_2381_Apidium_calc_Geocleaned_____
DPC 15679	Anthropoidea	Parapithecidae	Parapithecidae	-0.0391829	-0.00331245		04D_DPC_15679_calc_Geocleaned____________
DPC 24776	Anthropoidea	Proteopithecidae	Proteopithecus	-0.00152459	-0.00982594		51A_Proteopithecus-calc-DPC_geoclean_____
AMNH 42316	Anthropoidea	Atelidae	Alouatta	-0.0440796	-0.0307008		02A_Alouatta_sen_42316_Gcalc_Geocleaned__
SBU NAl13	Anthropoidea	Atelidae	Alouatta	-0.0355204	-0.0230176		02B_mesh_Alouatta_NAl13_Geocleaned_______
SBU NAl13	Anthropoidea	Atelidae	Alouatta	-0.0358013	-0.0217449		02C_SBU_NAl13_Alouatta_calc_geocleaned___
SBU-NAl17	Anthropoidea	Atelidae	Alouatta	-0.0470439	-0.0411893		02D_SBU_NAl17_Alouatta_Calc_geocleaned___
SBU-NAl18	Anthropoidea	Atelidae	Alouatta	-0.0516899	-0.013847		02E_SBU_NAl18_Alouatta_Calc_geocleaned___
AMNH 201647	Anthropoidea	Cebidae	Aotus	-0.00922082	-0.0248361		03A_mesh_Aotus_AMNH201647_Geocleaned_____
AMNH 211482	Anthropoidea	Cebidae	Aotus	-0.0217684	-0.0226729		03B_AMNH_211482_Aotus_Calc_geocleaned____
AMNH 94992	Anthropoidea	Cebidae	Aotus	-0.00434565	-0.0276868		03C_Aotus_infulatus_94992_F_Geocleaned___
SBU NAt10	Anthropoidea	Atelidae	Ateles	-0.0328296	-0.0182952		05A_mesh_Ateles-10-calc_AMNH_Geocleaned__
SBU NAt13	Anthropoidea	Atelidae	Ateles	-0.0620151	-0.0548038		05B_mesh_Ateles_13_Geocleaned____________
SBU NAt18	Anthropoidea	Atelidae	Ateles	-0.0636685	-0.0501851		05C_mesh_Ateles_18_Geocleaned____________
AMNH 70192	Anthropoidea	Pitheciidae	Cacajao	-0.00195624	-0.0293799		06A_mesh_Cacajao-calc_AMNH-70192_Geocleaned____________
SBU NCj1	Anthropoidea	Pitheciidae	Cacajao	-0.00465656	-0.0399034		06B_mesh_Cacajao_1_Geocleaned____________
AMNH 201122	Anthropoidea	Pitheciidae	Cacajao	0.0032853	-0.0213934		06C_Cacajao_calvus_AMNH201122_JUV_Geocleaned___________
AMNH 13217	Anthropoidea	Pitheciidae	Callicebus	-0.0221029	-0.0380842		07A_Callicebus_moloch_AMNH136217_Geocleaned____________
AMNH 211490	Anthropoidea	Pitheciidae	Callicebus	-0.0354709	-0.0507889		07B_AMNH_211490_A4_Calc_Callicebus_Geomagic_cleaned____
AMNH 243363	Anthropoidea	Pitheciidae	Callicebus	-0.00199436	-0.0151519		07C_mesh_Callicebus-calc_AMNH-244363_Geocleaned________
AMNH 94977	Anthropoidea	Pitheciidae	Callicebus	-0.00032167	-0.0345542		07D_mesh_Callicebus_AMNH94977_Geocleaned_
AMNH 183289	Anthropoidea	Cebidae	Callimico	-0.0299906	-0.0312456		43A_mesh_Callimico-calc_AMNH-183289_Geocleaned_________
SBU NCa1	Anthropoidea	Cebidae	Callimico	-0.0374403	-0.0334116		43B_mesh_Callimico_1_Geocleaned__________
USNM 303323	Anthropoidea	Cebidae	Callimico	-0.032767	-0.0357372		43C_USNM303323_Callim_calc_smooth_geoclean_____________
AMNH 133698	Anthropoidea	Cebidae	Callithrix	-0.0161471	-0.0248092		08A_Callithrix_133698_calc_Geocleaned____
AMNH 255861	Anthropoidea	Cebidae	Callithrix	-0.00416641	-0.048214		08B_Callithrix_argentata_AMNH255861_Geocleaned_________
AMNH 133692	Anthropoidea	Cebidae	Callithrix	-0.0154761	-0.0207257		08C_Callithrix_jacchus_133692_Geocleaned_
AMNH 244365	Anthropoidea	Cebidae	Cebuella	-0.0160145	-0.0161062		41A_Cebuella_AMNH244365_Geocleaned_______
AMNH 244101	Anthropoidea	Cebidae	Cebuella	-0.0199306	-0.00846785		41B_mesh_Cebuella-calc_AMNH-244101_Geocleaned__________
USNM 337948	Anthropoidea	Cebidae	Cebuella	-0.00158451	-0.0182868		41C_USNM337948_Cebuella_calcaneus_smooth_geoclean______
SBU NCb4	Anthropoidea	Cebidae	Cebus	-0.028636	-0.0235483		10A_mesh_Cebus-4-calc_geocleaned_________
SBU NCb11	Anthropoidea	Cebidae	Cebus	0.0119357	-0.0397612		10B_mesh_Cebus_11_Geocleaned_____________
AMNH 133862	Anthropoidea	Cebidae	Cebus	-0.0160559	-0.0467672		10D_Cebus_apella_AMNH133862_Geocleaned___
SBU NCb5	Anthropoidea	Cebidae	Cebus	-0.0205535	-0.0383504		10D_SBU_NCb5_Cebus_Calc_geocleaned_______
AMNH 95027	Anthropoidea	Pitheciidae	Chiropotes	-0.0268234	-0.0490962		13A_Chriopotes_albinosus_AMNH95027_Geocleaned__________
AMNH 9560	Anthropoidea	Pitheciidae	Chiropotes	-0.0120937	-0.0491046		13B_mesh_Chiropotes-calc_AMNH-95760_Geocleaned_________
AMNH 96123	Anthropoidea	Pitheciidae	Chiropotes	-0.0200124	-0.0335762		13C_mesh_Chiropotes-sat-calc-AMNH-96123_Geocleaned_____
SBU NCh2	Anthropoidea	Pitheciidae	Chiropotes	-0.0568603	-0.0760693		13D_mesh_Chiropotes_2_Geocleaned_________
AMNH 188150	Anthropoidea	Atelidae	Lagothrix	0.0181132	-0.0338761		21A_AMNH_188150_Lagothrix-lagotricha_Left_geoclean_____
AMNH 188162	Anthropoidea	Atelidae	Lagothrix	-0.0188439	-0.00161346		21B_Lagothrix_lago_188162_Gcalc_Geocleaned_____________
AMNH 188156	Anthropoidea	Atelidae	Lagothrix	-0.00297553	-0.00110102		21C_Lagothrix_lagotricha_AMNH188156_calcL_geoclean_____
AMNH 187978	Anthropoidea	Pitheciidae	Pithecia	-0.0250229	-0.0351676		29A_AMNH_187978_Pithecia-calc_geocleaned_
SBU NSg2	Anthropoidea	Cebidae	Saguinus	-0.0285971	-0.0256253		33A_mesh_Saguinus-2-calc_Geocleaned______
SBU NSg12	Anthropoidea	Cebidae	Saguinus	-0.0241867	-0.0276791		33B_Saguinus-12-calc_geocleaned__________
AMNH 188177	Anthropoidea	Cebidae	Saguinus	-0.00845731	-0.0175147		33C_SAGUINUS_188177_Geocleaned___________
AMNH 266481	Anthropoidea	Cebidae	Saguinus	-0.00942489	-0.0386189		33D_Saguinus_midas_AMNH266481_Geocleaned_
AMNH209934	Anthropoidea	Cebidae	Saimiri	-0.0131102	-0.043716		34A_mesh_Saimiri_boliviensis_AMNH209934_Geocleaned_____
SBU NSm2	Anthropoidea	Cebidae	Saimiri	0.0014899	-0.0185896		34B_mesh_Saimiri_Sm2_Geocleaned__________
SBU NSm6	Anthropoidea	Cebidae	Saimiri	0.0144324	-0.0287751		34C_mesh_Saimiri_Sm6_Geocleaned__________
AMNH211650	Anthropoidea	Cebidae	Saimiri	0.00905615	-0.0246043		34D_AMNH_211650_Saimiri_boliviensis_geocleaned_________
AMNH 188080	Anthropoidea	Cebidae	Saimiri	-0.00859943	-0.0101596		34E_Saimiri_sciureus_AMNH188080_Geocleaned_____________
AMNH211651	Anthropoidea	Cebidae	Saimiri	-0.00457751	-0.0255981		34F_AMNH_211651_Saimiri_boliviensis_geocleaned_________
IVPP 11848	Anthropoidea	Eosimiidae	eosimiid	0.0320585	0.0207216		16A_Eosimiid_11848_simp_Geocleaned_______
IVPP 11851	Anthropoidea	Eosimiidae	eosimiid	0.00634129	-0.00814912		16B_Eosimiid_11851_simp_Geocleaned_______
IVPP 12313	Anthropoidea	Eosimiidae	eosimiid	0.0378984	0.0159205		16C_Eosimiid_12313_simp_Geocleaned_______
UNSM 15502	Dermoptera	Cynocephalidae	Cynocephalus	-0.107574	0.0740132		14B_Cynocephalus_UNSM7252384_Geocleaned__
AMNH 207001	Dermoptera	Cynocephalidae	Cynocephalus	-0.0604615	0.0290016		14C_AMNH_207001_Cynocephalus_volans_calc-smooth_geoclean_____________
USNM 317118	Dermoptera	Cynocephalidae	Galeopterus	-0.0694195	0.0685454		14A_USNM317118_Galeopterus_L_calc_smooth_geoclean______
UM 106493	Plesiadapiformes	Carpolestidae	Carpolestes	-0.147006	0.0764675		50A_carpo-calc1-smooth_geoclean__________
USNM 442240	Plesiadapiformes	Paromomyidae	Ignacius	-0.13141	0.0762176		47A_USNM-442240-Ignacius-graybullianus-geoclean________
UM XXX	Plesiadapiformes	Plesiadapidae	Plesiadapis (churchilli)	-0.115156	0.0475886		49A_Plesiadapis-churchilli-calc_Wyoming_Geocleaned_____
UM 87990	Plesiadapiformes	Plesiadapidae	Plesiadapis (cookei)	-0.131225	0.0618421		49B_Plesiadapis-cookei-calc_UM-87990_Geocleaned________
MNHN R 414	Plesiadapiformes	Plesiadapidae	Plesiadapis (tricuspidens)	-0.0839229	0.0589315		49C_Plesiadapis-tricuspensis-calc_Geocleaned___________
USNM 488067	Scandentia	Ptilocercidae	Ptilocercus	-0.0997187	0.0280051		40A_PtilocercusUSNM-481106_2106LR-Calcaneus_geoclean___
USNM 488069	Scandentia	Ptilocercidae	Ptilocercus	-0.106878	0.0343948		40B_PtilocercusUSNM-488055_2102LR-Calc_smooth_geoclean_
USNM 488072	Scandentia	Ptilocercidae	Ptilocercus	-0.12232	0.0329683		40C_PtilocercusUSNM-488058_2105LR-Calc-smooth_geoclean_
SBU coll.	Scandentia	Tupaiidae	Tupaia	-0.0824649	0.0152233		45A_Tupaia-glis-calc_SBU_Geocleaned______
AMNH 215175	Scandentia	Tupaiidae	Tupaia	-0.0894539	0.0168324		45B_AMNH_215175_Tupaia_sp_calc-L-smooth_geoclean_______
AMNH 215176	Scandentia	Tupaiidae	Tupaia	-0.143653	0.0305696		45C_AMNH_215176_Tupaia-sp_Right-Calc_Smooth____________
AMNH FM 10016	Strepsirrhini	Adapiformes	Adapis	-0.0148398	0.0644007		01A_Adapis-fossil-calc_AMNH_geocleaned___
NMB QE 530	Strepsirrhini	Adapiformes	Adapis	-0.0181634	0.0154718		01B_NHMB_QE-530_Adapis-calc_smooth_geoclean____________
NMB QE 644	Strepsirrhini	Adapiformes	Adapis	-0.0130024	0.0459699		01C_NHMB_QE644_adapis_calc-L_smooth_geoclean___________
NMB Eh.719	Strepsirrhini	Adapiformes	Caenopithecus	-0.0410931	0.0618514		00f_Caenopithecus_NMB_Eh719_geocleaned___
USGS 6783	Strepsirrhini	Adapiformes	Cantius (abditus)	-0.00533228	0.00598286		09C_Cantius_abditus_USGS6783_Geocleaned__
AMNH 16852	Strepsirrhini	Adapiformes	Cantius (trigonodus)	-0.00254261	0.0147645		09A_Cantius-calc_AMNH_Geocleaned_________
AMNH 16852	Strepsirrhini	Adapiformes	Cantius (trigonodus)	-0.00153072	0.0138532		09B_Cantius_16852_Geocleaned_____________
USGS 21829	Strepsirrhini	Adapiformes	Cantius (trigonodus)	0.00212733	0.00958577		09D_Cantius_quest_USGS21829_Geocleaned___
USGS 6774	Strepsirrhini	Adapiformes	Cantius (trigonodus)	0.00655008	0.00814518		09E_Cantius_trig_USGS6774_Geocleaned_____
NMB QE 04	Strepsirrhini	Adapiformes	Leptadapis	-0.000950743	0.0260641		39A_Leptadapis-calcanei-QE-604-smooth_geoclean_________
NMB QF 421	Strepsirrhini	Adapiformes	Leptadapis	-0.0393769	0.0321272		39B_Leptadapis-calcanei-QF-421_smooth_geoclean_________
NMB QE 830	Strepsirrhini	Adapiformes	Leptadapis	-0.0260502	0.0277452		39C_NHMB_QE-830_Leptadapis-calcanei-L_geoclean_________
GU 1644	Strepsirrhini	Adapiformes	Marcgodinotius	-0.0271598	0.00462064		42A_Vastans-calc_GU-1644_Geocleaned______
GU 709	Strepsirrhini	Adapiformes	Marcgodinotius	-0.00196308	0.00840984		42B_Marcgodinotius-calc_GU-709_Geocleaned______________
GU 751	Strepsirrhini	Adapiformes	Marcgodinotius	-0.0248254	0.0303815		42C_Vastans-calc_GU-751_Geocleaned_______
AMNH FM 13766	Strepsirrhini	Adapiformes	Notharctus (tenebrosus)	-0.00714207	0.00559615		36A_Notharctus-calc_AMNH-13766_Geocleaned______________
AMNH FM 5061	Strepsirrhini	Adapiformes	Notharctus (tenebrosus)	-0.00648821	0.00438456		36B_Notharctus-calc_AMNH-55061_Geocleaned______________
AMNH 129382	Strepsirrhini	Adapiformes	Notharctus (tenebrosus)	0.018529	0.0273267		36C_Notharctus-calc_AMNH-129382_Geocleaned_____________
AMNH 11474	Strepsirrhini	Adapiformes	Notharctus (tenebrosus)	0.00938871	0.015056		36D_Notharctus-calc-rev_AMNH-11474_Geocleaned__________
AMNH 216239	Strepsirrhini	Galagidae	Otolemur	0.213891	-0.00607243		18A_Galago_crassid_AMNH216239_Alex_Geocleaned__________
AMNH 216240	Strepsirrhini	Galagidae	Otolemur	0.238106	-0.00706158		18B_Galago_crassid_AMNH216240_Alex_Geocleaned__________
AMNH 216241	Strepsirrhini	Galagidae	Otolemur	0.240001	-0.0124515		18C_AMNH_216241_Galago-crassicaudatus_calc_smooth_geoclean___________
DPC 11824	Strepsirrhini	Palaeopropithecidae	Babakotia	-0.0607112	0.119645		00f_DPC-11824_Babakotia_geocleaned_______
DPC 031	Strepsirrhini	Cheirogaleidae	Cheirogaleus	0.0683845	0.0272002		12A_DPC_031_Cheirogaleus-medius_Right-Calc_geoclean____
DPC 0142	Strepsirrhini	Cheirogaleidae	Cheirogaleus	0.0728602	0.0413656		12B_DPC_0142_Cheirogaleus-medius_Right_geoclean________
DPC 1023	Strepsirrhini	Cheirogaleidae	Cheirogaleus	0.0784529	-0.0240608		12C_DPC_1023_Cheirogaleus-medius_Right_geoclean________
USNM 119694	Strepsirrhini	Daubentoniidae	Daubentonia	0.00631722	0.0214514		15A_USNM119694_daubentonia_r-calc_smooth_geoclean______
USNM 305066 (L)	Strepsirrhini	Daubentoniidae	Daubentonia	0.0193165	0.0069282		15B_USNM305066_Daub_L-calc_smooth_geoclean_____________
USNM 305066 ®	Strepsirrhini	Daubentoniidae	Daubentonia	0.00861809	0.00961708		15C_USNM305066_Daub_R-calc_smooth_geoclean_____________
AMNH 185643	Strepsirrhini	Daubentoniidae	Daubentonia	0.00957656	0.0331451		15D_Daubentonia-calc_AMNH-185643_Geocleaned____________
AMNH 17403	Strepsirrhini	Lemuridae	Eulemur	0.0308577	0.00686052		17A_Eulemur-calc_AMNH-17403_Geocleaned___
AMNH 31254	Strepsirrhini	Lemuridae	Eulemur	0.0321206	-0.0081457		17B_Eulemur_AMNH_31254_Geocleaned________
AMNH 170717	Strepsirrhini	Lemuridae	Eulemur	0.0298109	0.00222097		17C_AMNH_170717_Eulemur-fulvus_calc-L_geoclean_________
AMNH 170675	Strepsirrhini	Lemuridae	Hapalemur	0.0488865	0.000808774		19A_Hapalemur-calc_AMNH-170675_Geocleaned______________
AMNH 61589	Strepsirrhini	Lemuridae	Hapalemur	0.0580646	0.0146906		19B_Hapalemur_AMNH61589_Geocleaned_______
AMNH 1870689	Strepsirrhini	Lemuridae	Hapalemur	0.0454511	0.00674627		19C_Hapalemur_AMNH170689_Geocleaned______
USNM 016197	Strepsirrhini	Indriidae	Indri	0.0522468	0.0130124		32A_USNM016197_Indri_calc_smooth_geoclean______________
AMNH 208992	Strepsirrhini	Indriidae	Indri	0.0546226	0.0046549		32B_Indri-calc_AMNH-208992_Geocleaned____
AMNH 100504	Strepsirrhini	Indriidae	Indri	0.0503214	0.0051872		32C_Indri_AMNH100504_Geocleaned__________
AMNH 150039	Strepsirrhini	Lemuridae	Lemur	0.0306757	0.00933618		22A_Lemur-catta-calc_AMNH-150039_Geocleaned____________
AMNH 22912	Strepsirrhini	Lemuridae	Lemur	0.0333007	0.00293314		22B_Lemur_catta_AMNH_22912_Geocleaned____
AMN 170739	Strepsirrhini	Lemuridae	Lemur	0.0233715	-0.000330855		22C_Lemur_catta_AMNH170739_Geocleaned____
AMNH 170568	Strepsirrhini	Lepilemuridae	Lepilemur	0.073734	-0.0115265		23A_Lepilemur-calc_AMNH-170568_Geocleaned______________
AMNH 170565	Strepsirrhini	Lepilemuridae	Lepilemur	0.089844	-0.0130077		23B_Lepilemur_AMNH170565_Geocleaned______
AMNH 170569	Strepsirrhini	Lepilemuridae	Lepilemur	0.0666016	-0.0158526		23C_Lepilemur_AMNH170569_Geocleaned______
AMNH 174431	Strepsirrhini	Cheirogaleidae	Microcebus	0.198052	0.00654218		24A_AMNH_174431_Microcebus-murinus_calcR-geoclean______
AMNH 174500	Strepsirrhini	Cheirogaleidae	Microcebus	0.200752	-0.00610642		24B_AMNH_174500_Microcebus-murinus_Right_geoclean______
AMNH 174472	Strepsirrhini	Cheirogaleidae	Microcebus	0.184447	0.00188059		24C_Microcebus-griseorufus-calc_AMNH-174472_Geocleaned_
AMNH 170471	Strepsirrhini	Indriidae	Propithecus	0.0305541	0.0326911		31A_AMNH170471_propithecus_calc_smooth_geoclean________
AMNH 170491	Strepsirrhini	Indriidae	Propithecus	0.0338126	-0.0041375		31B_Propithecus-calc_AMNH-170491_Geocleaned____________
AMNH 170463	Strepsirrhini	Indriidae	Propithecus	0.0347666	-0.0066907		31C_Propithecus_verreauxi_AMNH170463_Geocleaned________
AMNH 201384	Strepsirrhini	Lemuridae	Varecia	0.0130846	-0.004613		44A_AMNH_201384_Varecia_variegata_Calc_Geocleaned______
USNM 538407	Strepsirrhini	Lemuridae	Varecia	0.000851197	0.0065803		44B_USNM538407_Varecia_L-calc_smooth_geoclean__________
AMNH 100512	Strepsirrhini	Lemuridae	Varecia	0.0215609	0.00377605		44C_Varecia-calc_AMNH-100512_Geocleaned__
AMNH 34257	Strepsirrhini	Lorisidae	Loris	0.0434761	0.104054		46A_AMNH_34257_Loris-tardigradus_Left-Calc_Smooth______
AMNH 150038	Strepsirrhini	Lorisidae	Loris	0.018003	0.0817936		46B_AMNH_150038_Loris_tardigradus_calcR_geoclean_______
AMNH 165931	Strepsirrhini	Lorisidae	Loris	0.0163645	0.0732976		46C_AMNH_165931_Loris_tardigradus_calcR_F_geoclean_____
AMNH 90381	Strepsirrhini	Lorisidae	Nycticebus	-0.0169119	0.122955		26A_Nycticebus-calc_AMNH-90381_Geocleaned______________
AMNH 16591	Strepsirrhini	Lorisidae	Nycticebus	0.037264	0.0766989		26B_Nycticebus_AMNH_16591_Alex_Geocleaned______________
AMMNH 102027	Strepsirrhini	Lorisidae	Nycticebus	-0.00302765	0.120777		26C_Nycticebus_AMNH102027_Alex_Geocleaned______________
AMNH 184597	Strepsirrhini	Lorisidae	Perodicticus	-0.0508003	0.0995393		28A_Perodictus-calc_AMNH-184597_Geocleaned_____________
AMNH 269851	Strepsirrhini	Lorisidae	Perodicticus	-0.0413363	0.11178		28B_Perodictus_AMNH269851_Alex_Geocleaned______________
AMNH 269907	Strepsirrhini	Lorisidae	Perodicticus	-0.0436856	0.10157		28C_Perodictus_AMNH269907_Alex_Geocleaned______________
UCM 67678	Tarsiiformes	Omomyidae	Omomys	0.100594	-3.46e-05		37A_UCM_67678_Omomys_Calcaneus_Smooth_geoclean_________
UCM 68745	Tarsiiformes	Omomyidae	Omomys	0.0973901	-0.00696977		37B_UCM_68745_Omomys-carteri_Calc_Smooth_geoclean______
UCM 69065	Tarsiiformes	Omomyidae	Omomys	0.0794833	-0.0103447		37D_UCM_69065_Omomys_Calcaneus_Smooth_geoclean_________
AMNH 109368	Tarsiiformes	Tarsiidae	Tarsius	0.331701	-0.0163145		35A_AMNH_109368_Tarsius-spectrum-pelengensisL_geoclean_
AMNH 109367	Tarsiiformes	Tarsiidae	Tarsius	0.328232	-0.016877		35B_amnh109367-calcL_smooth_geoclean_____
AMNH 119521	Tarsiiformes	Tarsiidae	Tarsius	0.292451	-0.0151595		35C_AMNH_119521_Calc_smooth_Geocleaned___
DPC 0127	Tarsiiformes	Tarsiidae	Tarsius	0.331233	-0.0100392		35D_Tarsius-calc_Geocleaned______________
IRSNB M1236	Tarsiiformes	Omomyidae	Teilhardina (belgica)	0.094229	0.00442887		38A_IRSNB-M1236_teilhardina_calc-smooth_geoclean_______
IRSNB M1237	Tarsiiformes	Omomyidae	Teilhardina (belgica)	0.0913456	0.00879001		38B_IRSNB-M1237-8864_teilhardina_r-calc_smooth_geoclean______________
IRSBN M1247	Tarsiiformes	Omomyidae	Teilhardina (belgica)	0.0852881	0.0054643		38C_mesh_Teihardina_loan_Geocleaned______
